# Supplementary material for: Leveraging gene correlations in single cell transcriptomic data
Source: BMC Bioinformatics. 2024 Sep 18;25:305. doi: 10.1186/s12859-024-05926-z (PMC11411778; doi:10.1186/s12859-024-05926-z)
Supplement: Supplementary file 1 — Additional file 1: Table S1. Analysis of gene communities using the Database for Annotation, Visualization and Integrated Discovery. Gene communities in Table 1 were analyzed using DAVID functional analysis [58] and the following databases: UP_KW_BIOLOGICAL_PROCESS, UP_KW_CELLULAR_COMPONENT, UP_KW_MOLECULAR_FUNCTION, UP_KW_PTM, UP_SEQ_FEATURE, GOTERM_BP_DIRECT, GOTERM_CC_DIRECT, GOTERM_MF_DIRECT, BBID, BIOCARTA, and KEGG_PATHWAY. Results shown are those that met default threshold requirements to display in the Functional Annotation Chart. Results for each community are given on a separate spreadsheet. [file 12859_2024_5926_MOESM1_ESM.xlsx]

## Sheet: Table 2 Legend
Table S1
Analysis of gene communities using the Database for Annotation, Visualization and Integrated Discovery (DAVID).
Gene communities in Table 1 were analyzed using DAVID functional analysis [ref. 58] and the following databases:
UP_KW_BIOLOGICAL_PROCESS, UP_KW_CELLULAR_COMPONENT, UP_KW_MOLECULAR_FUNCTION, UP_KW_PTM, UP_SEQ_FEATURE, GOTERM_BP_DIRECT, GOTERM_CC_DIRECT, GOTERM_MF_DIRECT, BBID, BIOCARTA, and KEGG_PATHWAY.
Results shown are those that met default threshold requirements to display in the Functional Annotation Chart (at least 2 genes in each category and an EASE score of 0.1 or lower).
Results for each community are given on a separate spreadsheet.

## Sheet: Community A
Category	Term	Count	%	PValue	Genes	List Total	Pop Hits	Pop Total	Fold Enrichment	Bonferroni	Benjamini	FDR
UP_KW_BIOLOGICAL_PROCESS	KW-0131~Cell cycle	78	33.05084745762712	7.912341516779786E-48	LIN54, GPSM2, CDKN1B, ZWILCH, CCNF, HJURP, BUB1B, KIF11, FOXM1, MKI67, SMC4, CKS1B, CDC20, PTTG1, CHEK2, CNTRL, NUF2, CDC27, NUSAP1, HMG20B, PIM3, NEK2, OIP5, SPDL1, DLGAP5, CEP55, DYNLT1, CKAP2, KIF23, KNSTRN, CKAP5, CDC25B, CIT, CCNA2, ASPM, DBF4, PSRC1, FANCD2, INCENP, CKS2, BIRC5, KIF2C, KIF20B, CDCA2, CDCA3, NCAPG, CDCA8, PDS5B, CENPA, AURKB, AURKA, SKA2, CCNB2, RACGAP1, RAD21, BUB3, BRD7, F…	177	687	11447	7.3427084104310065	5.53863906174585E-46	5.53863906174585E-46	4.826528325235669E-46
UP_KW_BIOLOGICAL_PROCESS	KW-0132~Cell division	64	27.11864406779661	2.8860166352494902E-46	GPSM2, ZWILCH, CCNF, BUB1B, KIF11, SMC4, CKS1B, CDC20, PTTG1, CHEK2, CNTRL, NUF2, CDC27, NUSAP1, NEK2, OIP5, SPDL1, CEP55, DYNLT1, KIF23, KNSTRN, CKAP5, CDC25B, CIT, CCNA2, ASPM, PSRC1, INCENP, CKS2, BIRC5, KIF2C, KIF20B, CDCA2, CDCA3, NCAPG, CDCA8, PDS5B, CENPA, AURKB, AURKA, SKA2, CCNB2, RACGAP1, RAD21, BUB3, FAM83D, ECT2, BUB1, CENPW, SPAG5, UBE2C, PLK1, NDC80, CENPE, ANLN, TPX2, CENPF, UBE2S,…	177	418	11447	9.901981455951125	2.020211644674643E-44	1.0101058223373216E-44	8.802350737510945E-45
UP_KW_BIOLOGICAL_PROCESS	KW-0498~Mitosis	56	23.728813559322035	2.105520984617334E-45	GPSM2, ZWILCH, CCNF, BUB1B, KIF11, SMC4, CDC20, PTTG1, CHEK2, NUF2, NUSAP1, NEK2, OIP5, SPDL1, CEP55, DYNLT1, KIF23, KNSTRN, CKAP5, CDC25B, CIT, CCNA2, ASPM, PSRC1, INCENP, BIRC5, KIF2C, KIF20B, CDCA2, CDCA3, NCAPG, CDCA8, PDS5B, CENPA, AURKB, AURKA, SKA2, CCNB2, RAD21, BUB3, FAM83D, BUB1, CENPW, SPAG5, UBE2C, PLK1, NDC80, CENPE, ANLN, TPX2, CENPF, TACC3, NCAPD2, RAN, NUP37, MAD2L1	177	293	11447	12.36057924066254	1.4738646892321337E-43	4.912882297440446E-44	4.2812260020552454E-44
GOTERM_BP_DIRECT	GO:0051301~cell division	57	24.152542372881356	8.433998508090322E-45	GPSM2, ZWILCH, CCNF, KIF14, BUB1B, KIF11, SMC4, CKS1B, CDC20, TUBA1C, TUBA1B, PTTG1, CHEK2, CNTRL, NUF2, CDC27, NEK2, OIP5, SPDL1, DYNLT1, KNSTRN, CKAP5, CDC25B, CCNA2, PSRC1, CKS2, BIRC5, KIF2C, KIF20B, CDCA2, CDCA3, NCAPG, CDCA8, PDS5B, AURKB, AURKA, SKA2, CCNB2, RAD21, BUB3, FAM83D, BUB1, CENPW, SPAG5, UBE2C, PLK1, NDC80, CENPE, TPX2, CENPF, UBE2S, PRC1, TACC3, NCAPD2, RAN, NUP37, MAD2L1	230	386	19256	12.363054742059022	1.0373818164951097E-41	1.0373818164951097E-41	9.876212252973767E-42
GOTERM_CC_DIRECT	GO:0005654~nucleoplasm	134	56.779661016949156	1.9233168712758708E-38	UBE2D3, HJURP, PHAX, NUCKS1, MKI67, SMC4, ACTB, YY1, CDC20, RPS6KA5, PPP4R2, SNRPD1, CHEK2, CDC27, KPNA4, OIP5, NEK2, SNRPD3, KPNA2, GTSE1, IER2, HMGN1, MITF, ILF2, SRRM1, CDC25B, NEIL3, DDX39A, FANCD2, DKC1, PSPC1, SUB1, SRSF3, PPIH, KIF20A, KIF20B, SRSF7, PPID, KPNB1, SNRPB, PIF1, CDCA2, PARPBP, RBM8A, CDCA8, PDS5B, C1ORF52, PRDX3, HSPH1, RACGAP1, RAD21, ECT2, LYAR, EGR1, HSPA8, UBE2C, CBX1, PL…	231	3972	20521	2.9969679531613065	6.69314271204003E-36	6.69314271204003E-36	5.577618926700026E-36
GOTERM_CC_DIRECT	GO:0005634~nucleus	162	68.64406779661016	1.524844398641008E-37	CCNF, UBE2D3, HJURP, BUB1B, PHAX, NUCKS1, MKI67, SMC4, ACTB, ACTG1, YY1, RPS6KA5, PTTG1, PPP4R2, SNRPD1, CHEK2, CHORDC1, CDC27, NUSAP1, KPNA4, OIP5, NEK2, SNRPD3, HMGN2, KPNA2, IER2, HMGN1, MITF, ILF2, KNSTRN, SRRM1, CDC25B, NEIL3, DDX39A, FANCD2, DKC1, PSPC1, SUB1, TFAM, KIF20A, KIF20B, SRSF7, PRR11, PPID, KPNB1, SNRPB, DDX6, CDCA2, PARPBP, RBM8A, CDCA8, NCAPG, PDS5B, RLF, FXR1, CCNB2, HSPH1, RA…	231	6021	20521	2.3901927668743816	5.306458507270708E-35	2.653229253635354E-35	2.2110243780294618E-35
GOTERM_CC_DIRECT	GO:0000776~kinetochore	34	14.40677966101695	8.524156296528207E-33	ZWILCH, HJURP, BUB1B, TTK, ACTB, AURKB, AURKA, SKA2, CDC20, XPO1, NUF2, CHAMP1, NEK2, BUB3, BRD7, BUB1, CENPW, PPP1R12A, SPAG5, ACTL6A, PLK1, DYNLL1, RANGAP1, CKAP5, KNSTRN, NDC80, CENPE, KIF18A, CENPF, INCENP, BIRC5, KIF2C, NUP37, MAD2L1	231	156	20521	19.361582861582864	2.966406391191816E-30	9.88802130397272E-31	8.240017753310601E-31
UP_KW_CELLULAR_COMPONENT	KW-0137~Centromere	33	13.983050847457626	4.595548553676671E-31	ZWILCH, HJURP, CDCA8, BUB1B, CTCF, CENPA, AURKB, SKA2, CDC20, RAD21, NUF2, CHAMP1, OIP5, NEK2, BUB3, SPDL1, BUB1, CENPW, SPAG5, PLK1, PPP2R5C, RANGAP1, CKAP5, KNSTRN, NDC80, CENPE, CENPF, INCENP, BIRC5, CENPN, KIF2C, NUP37, MAD2L1	221	147	17910	18.19281558777357	1.5624865082500682E-29	1.5624865082500682E-29	1.5624865082500682E-29
UP_KW_CELLULAR_COMPONENT	KW-0206~Cytoskeleton	77	32.6271	5.4584950815709706E-30	GPSM2, WDR1, CCNF, KIF14, ARPC5L, BUB1B, KIF11, ACTB, KIF15, ACTG1, CDC20, TUBA1C, TUBA1B, PPP4R2, KIF5B, CNTRL, STMN1, CHORDC1, CDC27, NUSAP1, CHAMP1, NEK2, SPDL1, GTSE1, DLGAP5, CEP55, CDK5RAP2, GAS2L3, PPP1R12A, DYNLT1, CKAP2L, CKAP2, KIF23, RANGAP1, DYNLL1, KNSTRN, CKAP5, CDC25B, ASPM, TUBB2A, PSRC1, INCENP, BIRC5, KIF2C, KIF20A, KIF20B, CDCA8, HMMR, AURKB, AURKA, SKA2, RACGAP1, RAD21, CEP70,…	221	1410	17910	4.425628189082507	1.85588832773413E-28	9.27944163867065E-29	9.27944163867065E-29
UP_KW_CELLULAR_COMPONENT	KW-0539~Nucleus	153	64.83050847457628	6.665644668738683E-29	CCNF, HJURP, BUB1B, PHAX, NUCKS1, MKI67, SMC4, ACTB, YY1, RPS6KA5, PTTG1, PPP4R2, SNRPD1, CHEK2, CHORDC1, CDC27, NUSAP1, KPNA4, OIP5, NEK2, SNRPD3, HMGN2, KPNA2, IER2, HMGN1, MITF, ILF2, KNSTRN, SRRM1, NEIL3, DDX39A, FANCD2, DKC1, PSPC1, SUB1, SRSF3, TFAM, PPIH, KIF20B, SRSF7, PRR11, PPID, KPNB1, SNRPB, DDX6, PIF1, CDCA2, PARPBP, RBM8A, CDCA8, NCAPG, PDS5B, RLF, FXR1, RACGAP1, RAD21, BRIX1, ECT2,…	221	5836	17910	2.1246111667633256	2.2663191873711523E-27	7.554397291237174E-28	7.554397291237174E-28
UP_KW_CELLULAR_COMPONENT	KW-0158~Chromosome	51	21.610169491525426	4.535991741997342E-27	SETD2, ZWILCH, HP1BP3, HJURP, HMGB2, BUB1B, HMGB3, NUCKS1, CTCF, HMGB1, MKI67, SMC4, CDC20, NUF2, NUSAP1, CHAMP1, HMG20B, NEK2, OIP5, SPDL1, PPP2R5C, RANGAP1, KNSTRN, CKAP5, NEIL3, INCENP, BIRC5, KIF2C, RCCD1, NCAPG, CDCA8, CENPA, AURKB, SKA2, RAD21, RBBP6, BUB3, BRD7, BUB1, CENPW, SPAG5, PLK1, NDC80, CENPE, CENPF, PRC1, KIF4A, CENPN, NCAPD2, NUP37, MAD2L1	221	618	17910	6.687826736370425	1.5422371922790963E-25	3.8555929806977407E-26	3.8555929806977407E-26
UP_KW_CELLULAR_COMPONENT	KW-0963~Cytoplasm	149	63.13559322033898	7.264379034447405E-27	CCNF, ARPC5L, BUB1B, PHAX, SMC4, ACTB, ACTG1, CDC20, RPS6KA5, PTTG1, PPP4R2, SNRPD1, KIF5B, STMN1, CHORDC1, CDC27, NUSAP1, KPNA4, PIM3, NEK2, SNRPD3, HMGN2, KPNA2, GTSE1, IER2, HMGN1, CDK5RAP2, GAS2L3, MITF, ILF2, KNSTRN, SYTL2, CDC25B, DDX39A, DKC1, PSPC1, SRSF3, PPIH, KIF20A, KIF20B, SRSF7, PRR11, PPID, KPNB1, SNRPB, DDX6, PARPBP, CDCA3, RBM8A, TROAP, CDCA8, NCAPG, HMMR, ACAT2, SKA2, FXR1, PRDX…	221	5769	17910	2.0930954885254236	2.4698888717121175E-25	4.9397777434242354E-26	4.9397777434242354E-26
UP_KW_CELLULAR_COMPONENT	KW-0995~Kinetochore	26	11.016949152542372	1.3137028878877588E-25	ZWILCH, BUB1B, AURKB, SKA2, CDC20, NUF2, CHAMP1, NEK2, BUB3, SPDL1, BUB1, CENPW, SPAG5, PLK1, RANGAP1, CKAP5, KNSTRN, NDC80, CENPE, CENPF, INCENP, BIRC5, CENPN, KIF2C, NUP37, MAD2L1	221	104	17910	20.260180995475114	4.46658981881838E-24	7.4443163646973E-25	7.4443163646973E-25
GOTERM_CC_DIRECT	GO:0005829~cytosol	138	58.47457627118644	1.5176717945926414E-25	ARL6IP1, ZWILCH, CCNF, UBE2D3, HJURP, BUB1B, PHAX, SMC4, ACTB, ACTG1, CDC20, PTTG1, SNRPD1, KIF5B, STMN1, CDC27, KPNA4, PIM3, NEK2, SNRPD3, KPNA2, GTSE1, CDK5RAP2, ILF2, SRRM1, CDC25B, FANCD2, TFAM, PPIH, KIF20B, PPID, KPNB1, SNRPB, IDI1, DDX6, CDCA2, CDCA3, RBM8A, CDCA8, NCAPG, PDS5B, HMMR, ACAT2, SKA2, FXR1, PRDX3, CCNB2, HSPH1, RACGAP1, RAD21, CEP70, ECT2, FAM83D, PLK4, HSPA8, UBE2C, PLK1, MAG…	231	5537	20521	2.21407	5.281497845182392E-23	1.320374461295598E-23	1.100312051079665E-23
GOTERM_CC_DIRECT	GO:0005819~spindle	28	11.864406779661017	5.715153044792517E-25	BUB1B, TTK, HMMR, KIF11, AURKB, AURKA, KIF15, CDC20, RACGAP1, CDC27, NUSAP1, CHAMP1, FAM83D, DYNLT1, CBX1, PLK1, KIF23, SHCBP1, MZT1, ASPM, TPX2, CENPF, PSRC1, PRC1, INCENP, BIRC5, KIF2C, KIF20A	231	150	20521	16.582626262626263	1.988873259587796E-22	3.9777465191755915E-23	3.31478876597966E-23
UP_SEQ_FEATURE	CROSSLNK:Glycyl lysine isopeptide (Lys-Gly) (interchain with G-Cter in SUMO2)	64	27.11864406779661	7.056741658688862E-25	TOP2A, LIN54, SETD2, HP1BP3, HJURP, CTCF, KIF11, FOXM1, MKI67, AFF4, LMNB2, YY1, PCF11, SNRPD1, KIF5B, PBK, CHAMP1, HMG20B, DLGAP5, ACTL6A, AHSA1, KIF23, RANGAP1, DYNLL1, ILF2, UTP18, SRRM1, SFPQ, DDX39A, DKC1, MTF2, SNRPA1, CDCA2, RBM8A, SRRT, CDCA8, RLF, AURKB, AURKA, FXR1, RACGAP1, IFI16, RAD21, BRIX1, RBBP6, BRD7, EXOSC3, ECT2, LYAR, EGR1, PTGES3, CBX1, PLK1, LSM4, TPX2, KIF18A, EIF5, KIF4A, …	227	1277	20562	4.539714846539418	9.822984388894897E-22	9.822984388894897E-22	9.717133264014563E-22
UP_KW_PTM	KW-0832~Ubl conjugation	108	45.76271186440678	5.375446099974143E-24	CCNF, HJURP, BUB1B, MKI67, ACTB, YY1, CDC20, RPS6KA5, PTTG1, SNRPD1, CHEK2, KIF5B, NUSAP1, PIM3, HMGN2, MITF, ILF2, SRRM1, DDX39A, FANCD2, DKC1, SUB1, SRSF7, PRR11, DDX6, CDCA2, CDCA3, RBM8A, CDCA8, RLF, FXR1, RACGAP1, RAD21, BRIX1, ECT2, LYAR, PLK4, EGR1, HSPA8, UBE2C, FZD6, CBX1, PLK1, LSM4, AZIN1, ANLN, TPX2, KIF18A, EIF5, DIAPH3, RHEB, UBE2S, KIF4A, FUBP1, HNRNPD, ANP32E, CALM3, TOP2A, LIN54,…	221	2686	14237	2.590263575502943	8.600713759958629E-23	9.138258369956043E-23	7.525624539963801E-23
UP_KW_PTM	KW-0007~Acetylation	124	52.54237288135594	1.3202251945911173E-23	BUB1B, PHAX, MKI67, SMC4, ACTB, ACTG1, CDC20, PTTG1, KIF5B, STMN1, CHORDC1, NUSAP1, KPNA4, SNRPD3, HMGN2, KPNA2, IER2, HMGN1, UBALD2, SRRM1, DDX39A, DKC1, PSPC1, SUB1, SRSF3, PPIH, KIF20A, SRSF7, PPID, KPNB1, IDI1, RBM8A, PDS5B, ACAT2, FXR1, PRDX3, HSPH1, RACGAP1, BRIX1, ECT2, PLK4, HSPA8, UBE2C, PLK1, MAGOHB, LSM5, LSM4, NDC80, ANLN, TPX2, LSM6, UBE2S, FUBP1, HNRNPD, ANP32E, CALM3, ANP32B, TOP2A…	221	3505	14237	2.279081596426566	2.1123603113457876E-22	1.1221914154024497E-22	9.241576362137821E-23
UP_KW_PTM	KW-0597~Phosphoprotein	196	83.05084745762711	1.5156288276071977E-22	CCNF, ARPC5L, PHAX, MKI67, SMC4, CDC20, RPS6KA5, PPP4R2, CHEK2, STMN1, CHORDC1, CDC27, SEC62, GTSE1, CDK5RAP2, KNSTRN, SRRM1, NEIL3, DEPDC1B, DDX39A, SUB1, TFAM, KIF20A, KIF20B, PRR11, PIF1, CDCA2, CDCA3, NCAPG, CDCA8, SKA2, PRDX3, FXR1, HSPH1, RACGAP1, RAD21, LYAR, PLK4, FZD6, PLK1, ANLN, TPX2, EIF5, FUBP1, HNRNPD, ANP32E, CALM3, ANP32B, TOP2A, LIN54, SETD2, CDKN1B, KIF14, KIF11, CTCF, KIF15, TU…	221	8407	14237	1.5019007538966398	2.4250061241715163E-21	8.588563356440787E-22	7.07293452883359E-22
GOTERM_BP_DIRECT	GO:0007059~chromosome segregation	23	9.745762711864407	1.933303068559636E-22	TOP2A, CDCA2, CENPW, SPAG5, HJURP, TTK, CTCF, KNSTRN, NDC80, SKA2, CENPE, CENPF, DIAPH3, INCENP, RAD21, NUF2, OIP5, NEK2, CENPN, BUB1, DLGAP5, CDK5RAP2, NUP37	230	96	19256	20.058333333333334	2.3779627743283524E-19	1.1889813871641762E-19	1.1319489466416668E-19
UP_KW_CELLULAR_COMPONENT	KW-0493~Microtubule	33	13.983050847457626	3.7227374814548916E-21	KIF14, KIF11, AURKA, SKA2, KIF15, TUBA1C, TUBA1B, RACGAP1, KIF5B, STMN1, NUSAP1, NEK2, GTSE1, CDK5RAP2, GAS2L3, DYNLT1, SPAG5, CKAP2, KIF23, TUBB4B, DYNLL1, KNSTRN, CENPE, TPX2, KIF18A, TUBB2A, PRC1, INCENP, KIF4A, BIRC5, KIF2C, KIF20A, KIF20B	221	297	17910	9.004524886877828	1.265730743694663E-19	1.8081867767066614E-20	1.8081867767066614E-20
GOTERM_CC_DIRECT	GO:0005737~cytoplasm	131	55.50847457627118	9.291536494610082E-21	CCNF, ARPC5L, BUB1B, NUCKS1, ACTB, ACTG1, RPS6KA5, PTTG1, PPP4R2, CHEK2, KIF5B, STMN1, CHORDC1, CDC27, NUSAP1, KPNA4, PIM3, NEK2, HMGN2, KPNA2, GTSE1, IER2, HMGN1, CDK5RAP2, GAS2L3, MITF, KNSTRN, SYTL2, CDC25B, DDX39A, DKC1, PSPC1, SRSF3, PPIH, KIF20B, SRSF7, PRR11, PPID, KPNB1, SNRPB, IDI1, DDX6, PARPBP, RBM8A, TROAP, NCAPG, HMMR, ACAT2, SKA2, FXR1, PRDX3, CCNB2, HSPH1, CEP70, ECT2, FAM83D, LYAR…	231	5636	20521	2.064842124991167	3.2334547001243085E-18	5.389091166873847E-19	4.490909305728206E-19
GOTERM_BP_DIRECT	GO:0000278~mitotic cell cycle	24	10.16949152542373	3.872446689134589E-20	PPP1R12A, CENPW, PLK1, CDCA8, KIF11, TUBB4B, NDC80, AURKB, KIF15, CDC25B, AURKA, CIT, SKA2, CENPE, TUBA1C, TPX2, CENPF, TUBA1B, TUBB2A, INCENP, PBK, BIRC5, NEK2, RAN	230	137	19256	14.666582037448428	4.763109427635545E-17	1.5877031425451814E-17	1.5115450243255345E-17
GOTERM_BP_DIRECT	GO:0007052~mitotic spindle organization	18	7.627118644067797	6.632120269436393E-20	GPSM2, PLK1, CDCA8, TTK, KIF11, CKAP5, NDC80, AURKB, AURKA, CENPE, INCENP, KIF4A, NUF2, STMN1, TACC3, BIRC5, RAN, DLGAP5	230	56	19256	26.910559006211184	8.157507931406763E-17	2.0393769828516907E-17	1.941553208877504E-17
GOTERM_CC_DIRECT	GO:0015630~microtubule cytoskeleton	26	11.016949152542372	1.87841123046261E-19	CDCA8, HMMR, AURKB, AURKA, CCNB2, TUBA1C, TUBA1B, CHORDC1, FAM83D, GTSE1, GAS2L3, CKAP2L, PLK1, CKAP2, TUBB4B, CKAP5, DNAJA1, CENPE, TPX2, KIF18A, TUBB2A, PSRC1, PRC1, INCENP, BIRC5, KIF2C	231	195	20521	11.844733044733045	6.536871082009882E-17	9.338387260014118E-18	7.781989383345099E-18
UP_KW_PTM	KW-1017~Isopeptide bond	82	34.74576271186441	2.0547246786013059E-19	TOP2A, LIN54, SETD2, HP1BP3, HJURP, CTCF, HMGB1, KIF11, FOXM1, MKI67, AFF4, ACTB, LMNB2, ACTG1, CDC20, YY1, TUBA1B, PCF11, SNRPD1, KIF5B, PBK, CHAMP1, HMG20B, HMGN2, DLGAP5, CKAP2L, ACTL6A, AHSA1, KIF23, MITF, RANGAP1, DYNLL1, ILF2, UTP18, SRRM1, SFPQ, DDX39A, TUBB2A, FANCD2, DKC1, SUB1, MTF2, SNRPA1, SRSF7, CDCA2, RBM8A, SRRT, CDCA8, RLF, AURKA, FXR1, RACGAP1, IFI16, RAD21, BRIX1, RBBP6, BUB3, B…	221	1868	14237	2.827894425765694	3.2875594857620894E-18	8.73257988405555E-19	7.191536375104571E-19
GOTERM_MF_DIRECT	GO:0008017~microtubule binding	30	12.711864406779661	2.1149552545997838E-19	KIF14, KIF11, SKA2, KIF15, RACGAP1, KIF5B, NUF2, CHORDC1, NUSAP1, FAM83D, GTSE1, DLGAP5, CDK5RAP2, GAS2L3, SPAG5, PLK1, KIF23, CKAP5, NDC80, CENPE, KIF18A, CENPF, DIAPH3, PSRC1, PRC1, KIF4A, BIRC5, KIF2C, KIF20A, KIF20B	227	272	18883	9.17482	6.577510841805327E-17	6.577510841805327E-17	6.048772028155381E-17
GOTERM_CC_DIRECT	GO:0000775~chromosome, centromeric region	18	7.627118644067797	2.390330588989898E-19	TOP2A, CENPW, CBX1, HJURP, CDCA8, PDS5B, CTCF, PPP2R5C, CENPA, SMC4, NDC80, CENPE, CENPF, INCENP, RAD21, BIRC5, OIP5, KIF2C	231	63	20521	25.38157081014224	8.318350449684845E-17	1.0397938062106057E-17	8.66494838508838E-18
GOTERM_CC_DIRECT	GO:0030496~midbody	25	10.59322033898305	9.967642877765898E-19	KIF14, CDCA8, AURKB, AURKA, RACGAP1, RAD21, NEK2, ECT2, CEP55, SPAG5, PLK1, KIF23, SHCBP1, ASPM, CENPE, ANLN, CENPF, PSRC1, PRC1, INCENP, KIF4A, BIRC5, KIF20A, KIF20B, RAN	231	187	20521	11.876403453943562	3.4687397214625325E-16	3.85415524606948E-17	3.211796038391234E-17
GOTERM_BP_DIRECT	GO:0007094~mitotic spindle assembly checkpoint	14	5.932203389830509	6.675801171714313E-18	ZWILCH, PLK1, BUB1B, TTK, NDC80, CDC20, CENPF, NUF2, BIRC5, BUB3, TRIP13, SPDL1, BUB1, MAD2L1	230	30	19256	39.070144927536234	8.211235441208605E-15	1.6422470882417209E-15	1.563472634415492E-15
GOTERM_CC_DIRECT	GO:0005813~centrosome	40	16.94915254237288	7.083532614767048E-18	GPSM2, CCNF, BUB1B, HMMR, AURKA, KIF15, CDC20, CCNB2, PPP4R2, CEP70, CDC27, CNTRL, LEO1, NEK2, RBBP6, SPDL1, ECT2, CEP55, CDK5RAP2, PLK4, PPP1R12A, CKAP2L, PLK1, CKAP2, SCLT1, KIF23, DYNLL1, CKAP5, MZT1, NDC80, CDC25B, CCNA2, ASPM, KIF18A, MPHOSPH9, CENPF, KIAA0586, CALM3, KIF2C, KIF20B	231	651	20521	5.458402324761771	2.4650693499389325E-15	2.4650693499389323E-16	2.054224458282444E-16
GOTERM_BP_DIRECT	GO:0000281~mitotic cytokinesis	17	7.203389830508475	2.6956235931588808E-17	PLK1, CKAP2, CDCA8, KIF23, CENPA, AURKB, CIT, ANLN, RACGAP1, INCENP, KIF4A, STMN1, NUSAP1, BIRC5, KIF20A, ECT2, CEP55	230	64	19256	22.23858695652174	3.3156170195854235E-14	5.526028365975706E-15	5.2609587126484155E-15
GOTERM_MF_DIRECT	GO:0005515~protein binding	206	87.28813559322035	5.093589021623639E-17	ARL6IP1, CCNF, ARPC5L, PHAX, MKI67, SMC4, ACTB, CDC20, RPS6KA5, PPP4R2, SNRPD1, CHEK2, STMN1, CHORDC1, CDC27, SNRPD3, GTSE1, IER2, CDK5RAP2, KNSTRN, SRRM1, SYTL2, DDX39A, SUB1, TFAM, KIF20A, KIF20B, PARPBP, CDCA3, NCAPG, CDCA8, SKA2, PRDX3, FXR1, HSPH1, RACGAP1, RAD21, CEP70, LYAR, RPL39L, PLK4, EGR1, FZD6, PLK1, MAGOHB, TPX2, EIF5, FUBP1, HNRNPD, ANP32E, CALM3, ANP32B, TOP2A, LIN54, SETD2, CDKN1…	227	12707	18883	1.3485570581132393	1.5841061857249516E-14	7.920530928624758E-15	7.283832300921804E-15
GOTERM_CC_DIRECT	GO:0072686~mitotic spindle	21	8.898305084745763	1.5451793952329327E-16	SPAG5, CKAP2L, CKAP2, KIF23, KIF11, TUBB4B, DYNLL1, RANGAP1, KNSTRN, AURKA, CENPE, TPX2, TUBB2A, RACGAP1, CDC27, NUSAP1, TACC3, ECT2, FAM83D, DLGAP5, MAD2L1	231	143	20521	13.045772409408773	3.863576125695545E-14	4.888385723100551E-15	4.073654769250459E-15
GOTERM_CC_DIRECT	GO:0005874~microtubule	28	11.864406779661017	6.028402893620387E-16	KIF14, KIF11, AURKA, KIF15, TUBA1C, TUBA1B, HSPH1, RACGAP1, KIF5B, STMN1, NUSAP1, NEK2, CDK5RAP2, GAS2L3, CKAP2, KIF23, TUBB4B, DYNLL1, CENPE, TPX2, KIF18A, TUBB2A, INCENP, KIF4A, BIRC5, KIF2C, KIF20A, KIF20B	231	326	20521	7.6300427588771145	1.9317880628477724E-13	1.6167924359043244E-14	1.3473270299202704E-14
GOTERM_CC_DIRECT	GO:0000922~spindle pole	20	8.47458	6.039741858263281E-16	CKAP2L, PLK1, CKAP2, KIF11, CKAP5, KNSTRN, CDC25B, CDC20, TPX2, CENPF, PSRC1, DIAPH3, PRC1, RAD21, TACC3, CALM3, NEK2, SPDL1, CDK5RAP2, MAD2L1	231	133	20521	13.35872147902223	1.9317880628477724E-13	1.6167924359043244E-14	1.3473270299202704E-14
KEGG_PATHWAY	hsa04110:Cell cycle	22	9.322033898305085	4.190834654196469E-15	CDKN1B, PLK1, BUB1B, TTK, PDS5B, PPP2R5C, NDC80, AURKB, CDC25B, TICRR, CCNA2, CDC20, CCNB2, DBF4, PTTG1, CHEK2, RAD21, CDC27, BUB3, TRIP13, BUB1, MAD2L1	125	157	8662	9.710267515923565	7.509548538564559E-13	7.459685684469715E-13	7.208235605217926E-13
GOTERM_MF_DIRECT	GO:0003723~RNA binding	54	22.88135593220339	2.4862263912126987E-13	TOP2A, HMGB2, HMGB3, NUCKS1, PHAX, HMGB1, MKI67, YY1, XPO1, SNRPD1, NUSAP1, SNRPD3, HMGN2, KPNA2, LBR, HSP90AA1, RANGAP1, GNL2, ILF2, UTP18, SRRM1, SFPQ, DDX39A, DKC1, PSPC1, SUB1, SRSF3, TFAM, SNRPA1, SRSF7, KPNB1, SNRPB, DDX6, RBM8A, SRRT, WBP4, C1ORF52, FXR1, IFI16, BRIX1, RBBP6, EXOSC3, LYAR, HSPA8, MAGOHB, LSM5, LSM4, LSM6, EIF5, FUBP1, HNRNPD, ACIN1, RBMX, RAN	227	1475	18883	3.045417755543941	7.730804885142106E-11	2.5773880255571644E-11	2.370202492956106E-11
GOTERM_BP_DIRECT	GO:0051256~mitotic spindle midzone assembly	8	3.389830508474576	9.728528302148125E-12	RACGAP1, INCENP, PRC1, KIF4A, CDCA8, BIRC5, KIF23, AURKB	230	11	19256	60.88853754940711	1.1966117985373614E-8	1.7094414016631706E-9	1.6274438059736363E-9
GOTERM_CC_DIRECT	GO:0005694~chromosome	21	8.898305084745763	1.2488376449934299E-11	SETD2, CDCA2, HP1BP3, HMGB2, HMGB3, PDS5B, HMGB1, MKI67, SMC4, CENPE, NEIL3, PRC1, KIF4A, RAD21, NUSAP1, HMG20B, BRIX1, RBBP6, NCAPD2, TRIP13, RCCD1	231	257	20521	7.25893	4.3459436049886335E-9	3.1042535746979543E-10	2.586877978914962E-10
UP_SEQ_FEATURE	DOMAIN:Kinesin motor	11	4.661016949152542	4.804505891389858E-11	CENPE, KIF18A, KIF5B, KIF4A, KIF14, KIF23, KIF2C, KIF20A, KIF11, KIF20B, KIF15	227	45	20562	22.142143906020557	6.687865505838886E-8	2.670317734923815E-8	2.6415427593319636E-8
UP_SEQ_FEATURE	COMPBIAS:Basic and acidic residues	109	46.186440677966104	5.754995118370291E-11	HJURP, PHAX, NUCKS1, MKI67, SMC4, PPP4R2, CHORDC1, NUSAP1, KPNA4, HMGN2, SEC62, KPNA2, GTSE1, IER2, HMGN1, CDK5RAP2, GAS2L3, MITF, KNSTRN, SRRM1, SYTL2, CDC25B, FANCD2, DKC1, SUB1, SRSF3, KIF20B, CDCA2, CDCA3, RBM8A, TROAP, NCAPG, PDS5B, C1ORF52, RLF, FXR1, HSPH1, RAD21, CEP70, BRIX1, LYAR, PLK4, EGR1, CCDC18, CBX1, PLK1, ANLN, TPX2, KIF18A, EIF5, UBE2S, KIF4A, HNRNPD, ANP32E, ANP32B, PHF19, TOP2…	227	5658	20562	1.7450306221123886	8.010954777315504E-8	2.670317734923815E-8	2.6415427593319636E-8
GOTERM_BP_DIRECT	GO:0000070~mitotic sister chromatid segregation	10	4.23729	8.990726893020411E-11	KIF18A, SPAG5, PLK1, NUSAP1, CDCA8, KNSTRN, SMC4, NDC80, RAN, MAD2L1	230	32	19256	26.16304347826087	1.1058597759738831E-7	1.3823242598018883E-8	1.3160176489658626E-8
GOTERM_BP_DIRECT	GO:0090307~mitotic spindle assembly	11	4.661016949152542	1.0304585941713345E-10	CDC20, TPX2, INCENP, CHEK2, CDCA8, BIRC5, NEK2, KIF11, MZT1, AURKB, KPNB1	230	45	19256	20.465314009661835	1.2674645533117257E-7	1.408293412034157E-8	1.3407411264162586E-8
KEGG_PATHWAY	hsa04814:Motor proteins	19	8.050847457627118	2.1561186863179022E-10	DYNLT1, KIF14, KIF23, KIF11, TUBB4B, DYNLL1, ACTB, KIF15, ACTG1, CENPE, TUBA1C, TUBA1B, KIF18A, TUBB2A, KIF4A, KIF5B, KIF2C, KIF20A, KIF20B	125	193	8662	6.821886010362694	3.8378910605096905E-8	1.918945630822933E-8	1.854262070233396E-8
GOTERM_CC_DIRECT	GO:0097431~mitotic spindle pole	10	4.23729	3.775791457566109E-10	ASPM, GPSM2, SPAG5, PLK1, CNTRL, KIF20B, FAM83D, AURKB, AURKA, CDK5RAP2	231	39	20521	22.77833277833278	1.3139754950763916E-7	8.212346420206288E-9	6.843622016838573E-9
GOTERM_CC_DIRECT	GO:0005876~spindle microtubule	10	4.23729	3.775791457566109E-10	PSRC1, PRC1, KIF4A, PLK1, BIRC5, CALM3, KIF11, AURKB, AURKA, SKA2	231	39	20521	22.77833277833278	1.3139754950763916E-7	8.212346420206288E-9	6.843622016838573E-9
GOTERM_CC_DIRECT	GO:0000793~condensed chromosome	9	3.8135593220338984	7.726032688299287E-10	TOP2A, FANCD2, CHAMP1, HMGB2, NCAPG, NCAPD2, CTCF, HMGB1, MKI67	231	29	20521	27.56963725929243	2.688659174188146E-7	1.5815643385459716E-8	1.317970282121643E-8
GOTERM_CC_DIRECT	GO:0000940~condensed chromosome outer kinetochore	7	2.9661016949152543	8.187873887259244E-10	CENPF, PLK1, BUB1B, SPDL1, BUB1, NDC80, SKA2	231	11	20521	56.531680440771346	2.8493796466744215E-7	1.582988951536787E-8	1.3191574596139892E-8
GOTERM_BP_DIRECT	GO:0007051~spindle organization	8	3.389830508474576	1.3697881825372517E-9	ASPM, SPAG5, TTK, KIF11, KNSTRN, CKAP5, AURKB, AURKA	230	19	19256	35.251258581235696	1.6848380330891644E-6	1.6848394645208195E-7	1.6040219617511216E-7
GOTERM_MF_DIRECT	GO:0003777~microtubule motor activity	11	4.661016949152542	1.8599615612789097E-9	CENPE, KIF18A, KIF5B, KIF4A, KIF14, KIF23, KIF2C, KIF20A, KIF11, KIF20B, KIF15	227	59	18883	15.509071903233032	5.784478653847458E-7	1.4461201138943524E-7	1.3298725163144205E-7
GOTERM_BP_DIRECT	GO:0000398~mRNA splicing, via spliceosome	17	7.203389830508475	2.154122514554304E-9	HSPA8, RBM8A, WBP4, MAGOHB, LSM5, LSM4, SRRM1, DDX39A, LSM6, SNRPD1, SRSF3, PPIH, SNRPA1, SNRPD3, SRSF7, RBMX, SNRPB	230	199	19256	7.15211	2.649567225510019E-6	2.408700629910722E-7	2.293161331402809E-7
GOTERM_BP_DIRECT	GO:0007018~microtubule-based movement	12	5.084745762711865	2.6980181272298196E-9	CENPE, KIF18A, DYNLT1, KIF5B, KIF4A, KIF14, KIF23, KIF2C, KIF20A, KIF11, KIF20B, KIF15	230	80	19256	12.558260869565217	3.318556813014517E-6	2.765468580410565E-7	2.632816022488432E-7
GOTERM_MF_DIRECT	GO:0019901~protein kinase binding	25	10.59322033898305	4.194700482007825E-9	CDKN1B, KIF14, KIF11, FOXM1, ACTB, AURKA, ACTG1, CKS1B, PRDX3, RACGAP1, CHEK2, RBBP6, FAM83D, CDK5RAP2, PPP1R12A, PLK1, CDC25B, CIT, CCNA2, TPX2, PRC1, RHEB, CKS2, CALM3, KIF20A	227	483	18883	4.3056429620306265	1.3045509997811067E-6	2.6091036998088675E-7	2.399368675708476E-7
GOTERM_CC_DIRECT	GO:0051233~spindle midzone	8	3.389830508474576	1.4880566685380092E-8	CENPE, RACGAP1, PLK1, KIF14, CDCA8, KIF20B, AURKB, AURKA	231	27	20521	26.321628988295654	5.178423830853873E-6	2.725493266585406E-7	2.271244388821172E-7
UP_KW_BIOLOGICAL_PROCESS	KW-0159~Chromosome partition	10	4.23729	3.9194904378167994E-8	PTTG1, INCENP, RAD21, BIRC5, KIF2C, NEK2, BUB3, CTCF, BUB1, NUP37	177	48	11447	13.473399246704332	2.743639600288894E-6	6.859108266179399E-7	5.977222917670619E-7
GOTERM_CC_DIRECT	GO:0005681~spliceosomal complex	13	5.508474576271186	4.402764174859235E-8	HSPA8, RBM8A, MAGOHB, LSM5, LSM4, SRRM1, SNRPD1, RHEB, PPIH, SNRPA1, SNRPD3, RBMX, SNRPB	231	136	20521	8.491628469569646	1.5321502292442446E-5	7.660809664255068E-7	6.384008053545891E-7
GOTERM_BP_DIRECT	GO:0007049~cell cycle	20	8.47458	4.5173612580590634E-8	LIN54, CDCA2, CDCA3, PLK1, CDCA8, KIF11, MKI67, SMC4, AURKB, CDC25B, AURKA, CKS1B, NUF2, CNTRL, HMG20B, PIM3, OIP5, KIF20B, BRD7, CDKN3	230	351	19256	4.77047	5.556200116274557E-5	4.27411872877896E-6	4.069100025528588E-6
UP_KW_CELLULAR_COMPONENT	KW-0747~Spliceosome	14	5.932203389830509	5.3581270368765596E-8	HSPA8, RBM8A, WBP4, MAGOHB, LSM5, LSM4, SRRM1, LSM6, SNRPD1, PPIH, SNRPA1, SNRPD3, RBMX, SNRPB	221	153	17910	7.415491083311152	1.8217615836979562E-6	2.2772039906725378E-7	2.2772039906725378E-7
UP_SEQ_FEATURE	CROSSLNK:Glycyl lysine isopeptide (Lys-Gly) (interchain with G-Cter in SUMO2); alternate	19	8.050847457627118	6.589707824910581E-8	TOP2A, HSPA8, CKAP2L, MKI67, RANGAP1, LMNB2, SRRM1, SFPQ, DDX39A, IFI16, DKC1, SUB1, CHAMP1, ACIN1, SNRPA1, CALM3, HMGN2, SRSF7, RAN	227	349	20562	4.931370940257248	9.172452897854289E-5	2.2932183230688824E-5	2.2685069187254677E-5
GOTERM_CC_DIRECT	GO:0005871~kinesin complex	9	3.8135593220338984	6.693969786704434E-8	KIF18A, KIF5B, KIF14, KIF23, KIF2C, KIF20A, KIF11, KIF20B, KIF15	231	49	20521	16.316724092234296	2.3294744320612182E-5	1.109286421796735E-6	9.24405351497279E-7
GOTERM_CC_DIRECT	GO:0071005~U2-type precatalytic spliceosome	9	3.8135593220338984	7.892608019071324E-8	LSM6, SNRPD1, WBP4, SNRPA1, SNRPD3, MAGOHB, LSM5, LSM4, SNRPB	231	50	20521	15.99038961038961	2.7465899808176708E-5	1.2484670866531003E-6	1.0403892388775837E-6
BIOCARTA	h_ranMSPathway:Role of Ran in mitotic spindle regulation	7	2.9661016949152543	8.750693920162208E-8	TPX2, RANGAP1, KPNA2, KPNB1, RAN, KIF15, AURKA	43	11	1623	24.019027484143763	6.5629991943261246E-6	6.563020440121656E-6	6.563020440121656E-6
GOTERM_BP_DIRECT	GO:0034501~protein localization to kinetochore	6	2.5423728813559325	9.9254298082859E-8	ZWILCH, CHAMP1, TTK, BUB3, SPDL1, AURKB	230	11	19256	45.66640316205533	1.2207534093766625E-4	8.138852442794438E-6	7.748452203668526E-6
GOTERM_BP_DIRECT	GO:0051988~regulation of attachment of spindle microtubules to kinetochore	6	2.5423728813559325	9.9254298082859E-8	SPAG5, RACGAP1, ZWILCH, NEK2, ECT2, KNSTRN	230	11	19256	45.66640316205533	1.2207534093766625E-4	8.138852442794438E-6	7.748452203668526E-6
UP_KW_MOLECULAR_FUNCTION	KW-0505~Motor protein	13	5.508474576271186	1.3072402768779374E-7	DYNLT1, KIF14, KIF23, KIF11, DYNLL1, KIF15, CENPE, KIF18A, KIF4A, KIF5B, KIF2C, KIF20A, KIF20B	150	136	11872	7.565490196078431	5.621117760590266E-6	5.621133190575131E-6	4.706064996760575E-6
GOTERM_MF_DIRECT	GO:0005524~ATP binding	44	18.64406779661017	1.3323762699532405E-7	TOP2A, PIF1, DDX6, DTYMK, UBE2D3, KIF14, BUB1B, TTK, KIF11, MKI67, SMC4, ACTB, AURKB, AURKA, ACTG1, KIF15, RPS6KA5, HSPH1, CHEK2, KIF5B, CHORDC1, PBK, PIM3, NEK2, BUB1, PLK4, HSPA8, HSP90AA1, UBE2C, PLK1, KIF23, NAV2, CIT, DNAJA1, CENPE, KIF18A, DDX39A, PSMC3, UBE2S, KIF4A, KIF2C, KIF20A, TRIP13, KIF20B	227	1540	18883	2.3767149150409064	4.143604627404596E-5	6.906150332590964E-6	6.35099355344378E-6
GOTERM_BP_DIRECT	GO:0090267~positive regulation of mitotic cell cycle spindle assembly checkpoint	6	2.5423728813559325	1.685027139864133E-7	INCENP, CDCA8, BIRC5, NDC80, AURKB, MAD2L1	230	12	19256	41.860869565217385	2.0723687915769062E-4	1.2953646137705522E-5	1.2332292379880623E-5
GOTERM_CC_DIRECT	GO:0045171~intercellular bridge	11	4.661016949152542	2.0283206570088127E-7	CENPE, TPX2, TUBB2A, PRC1, CDCA8, KIF23, KIF20A, KIF20B, FAM83D, TUBB4B, CEP55	231	101	20521	9.675153229608673	7.058307491925042E-5	3.068937341908986E-6	2.557447784924155E-6
GOTERM_BP_DIRECT	GO:0008380~RNA splicing	15	6.3559322033898304	2.192922153008194E-7	RBM8A, WBP4, MAGOHB, LSM5, LSM4, SRRM1, SFPQ, LSM6, PPP4R2, SNRPD1, ACIN1, SNRPA1, SNRPD3, SRSF7, SNRPB	230	209	19256	6.008737258165176	2.6969308064483943E-4	1.586643675411811E-5	1.51053637716035E-5
GOTERM_CC_DIRECT	GO:0032133~chromosome passenger complex	5	2.11864	2.2660075553093978E-7	INCENP, CDCA8, BIRC5, AURKB, AURKA	231	6	20521	74.02958152958153	7.885396270890244E-5	3.2051885578143143E-6	2.670990464845262E-6
GOTERM_CC_DIRECT	GO:0016363~nuclear matrix	12	5.084745762711865	2.3025779869355707E-7	YY1, SFPQ, CENPF, CENPW, PSPC1, KIF4A, RAD21, ACTL6A, HES1, BRD7, ACTB, SRRM1	231	129	20521	8.263767240511427	8.012651287814254E-5	3.2051885578143143E-6	2.670990464845262E-6
GOTERM_BP_DIRECT	GO:0000132~establishment of mitotic spindle orientation	8	3.389830508474576	2.3328055406800357E-7	GPSM2, DYNLT1, PLK1, SPDL1, CENPA, NDC80, MAD2L1, CDK5RAP2	230	37	19256	18.101997649823737	2.8689395306336074E-4	1.5940837861313577E-5	1.5176196045201787E-5
UP_KW_BIOLOGICAL_PROCESS	KW-0508~mRNA splicing	20	8.47458	2.702825905257502E-7	HSPA8, RBM8A, WBP4, MAGOHB, LSM5, LSM4, SRRM1, SFPQ, DDX39A, LSM6, PPP4R2, SNRPD1, ACIN1, SRSF3, PPIH, SNRPA1, SNRPD3, SRSF7, RBMX, SNRPB	177	309	11447	4.1859104455780445	1.891960491606781E-5	3.7839562673605027E-6	3.2974476044141524E-6
GOTERM_CC_DIRECT	GO:0032991~macromolecular complex	26	11.016949152542372	2.8258756652729035E-7	TOP2A, GPSM2, CDKN1B, SRRT, UBE2D3, HMGB2, CDCA8, KIF11, ACTB, PRDX3, XPO1, HSPH1, NEK2, RBBP6, HSP90AA1, PTGES3, ACTL6A, MITF, CKAP5, LSM4, INCENP, BIRC5, TFAM, CALM3, RBMX, RAN	231	692	20521	3.3377499186747746	9.833565179373505E-5	3.682480281969352E-6	3.0687335683077933E-6
GOTERM_CC_DIRECT	GO:0005730~nucleolus	39	16.52542372881356	2.8570967704934626E-7	TOP2A, HMGB2, HJURP, CDCA8, NUCKS1, CTCF, MKI67, FXR1, DNAJB1, XPO1, HIRIP3, IFI16, NUSAP1, BNIP2, BRIX1, NEK2, RBBP6, EXOSC3, LYAR, PLK4, HSPA8, CENPW, PPP1R12A, TAF13, GNL2, CKAP5, ILF2, UTP18, LSM6, FANCD2, DKC1, PSPC1, SUB1, G2E3, ACIN1, ANP32B, KIF20B, RAN, PPID	231	1391	20521	2.490714892584051	9.942203911084135E-5	3.682480281969352E-6	3.0687335683077933E-6
KEGG_PATHWAY	hsa03013:Nucleocytoplasmic transport	12	5.084745762711865	3.533753703759747E-7	XPO1, RBM8A, ACIN1, PHAX, KPNA4, RANGAP1, MAGOHB, KPNA2, KPNB1, RAN, SRRM1, NUP37	125	108	8662	7.6995555555555555	6.289884883126096E-5	2.0966938642307833E-5	2.0260187901555883E-5
GOTERM_BP_DIRECT	GO:0051310~metaphase plate congression	6	2.5423728813559325	4.1773184685896303E-7	CENPE, CENPF, INCENP, KIF2C, FAM83D, NDC80	230	14	19256	35.880745341614904	5.136783010970536E-4	2.7042640612448664E-5	2.5745473298518194E-5
GOTERM_MF_DIRECT	GO:0003682~chromatin binding	22	9.322033898305085	4.403887922480949E-7	TOP2A, CBX1, ACTL6A, NUCKS1, MITF, CENPA, SMC4, TICRR, YY1, CENPF, SFPQ, RAD21, MTF2, CKS2, HNRNPD, TFAM, HES1, HMGN2, RBMX, RAN, PHF19, HMGN1	227	487	18883	3.75784	1.3695156581372547E-4	1.9565844912736787E-5	1.799302779756502E-5
GOTERM_BP_DIRECT	GO:0032467~positive regulation of cytokinesis	8	3.389830508474576	4.892307009001171E-7	RACGAP1, KIF14, KIF23, KIF20B, ECT2, AURKB, CDC25B, CIT	230	41	19256	16.33594909862142	6.015728917950769E-4	3.0087688105357204E-5	2.8644457537701857E-5
UP_SEQ_FEATURE	REGION:Disordered	185	78.38983050847457	6.093741422487599E-7	CCNF, UBE2D3, HJURP, BUB1B, PHAX, NUCKS1, MKI67, SMC4, YY1, CDC20, RPS6KA5, PTTG1, PPP4R2, SNRPD1, CHEK2, KIF5B, STMN1, CHORDC1, CDC27, NUSAP1, KPNA4, OIP5, HMGN2, SEC62, KPNA2, GTSE1, IER2, HMGN1, CDK5RAP2, GAS2L3, UBALD2, MITF, ILF2, KNSTRN, SRRM1, SYTL2, CDC25B, NEIL3, DDX39A, FANCD2, DKC1, PSPC1, SUB1, SRSF3, KIF20A, KIF20B, SRSF7, PRR11, CCDC150, KPNB1, SNRPB, DDX6, PIF1, CDCA2, PARPBP, CDCA…	227	13728	20562	1.2206859770185763	8.478894029366746E-4	1.6964976120205475E-4	1.6782163877530846E-4
GOTERM_BP_DIRECT	GO:0051315~attachment of mitotic spindle microtubules to kinetochore	6	2.5423728813559325	6.205349873101604E-7	CENPE, NUF2, CHAMP1, KIF2C, NDC80, SKA2	230	15	19256	33.48869565217391	7.629670636721819E-4	3.6345620685309395E-5	3.460221286381894E-5
GOTERM_BP_DIRECT	GO:0007080~mitotic metaphase plate congression	8	3.389830508474576	8.090092094999263E-7	CENPE, KIF18A, PSRC1, KIF14, CDCA8, KIF2C, SPDL1, KPNB1	230	44	19256	15.222134387351778	9.94586800569519E-4	4.523096944022315E-5	4.3061353832927896E-5
GOTERM_BP_DIRECT	GO:0007346~regulation of mitotic cell cycle	9	3.8135593220338984	1.2627330801774125E-6	CDC20, PLK1, CDC27, CKS2, BIRC5, PIM3, BRD7, DLGAP5, CKS1B	230	67	19256	11.246203763789747	0.00155196	6.752876907035728E-5	6.428958421251087E-5
GOTERM_BP_DIRECT	GO:0000086~G2/M transition of mitotic cell cycle	8	3.389830508474576	1.984804356507717E-6	CCNA2, CHEK2, PLK1, BIRC5, CALM3, FOXM1, CDC25B, AURKA	230	50	19256	13.395478260869565	0.00243833	1.0172122327102048E-4	9.684191256127235E-5
KEGG_PATHWAY	hsa03040:Spliceosome	15	6.3559322033898304	2.4031228273854375E-6	HSPA8, RBM8A, MAGOHB, LSM5, LSM4, LSM6, SNRPD1, ACIN1, SRSF3, PPIH, SNRPA1, SNRPD3, SRSF7, RBMX, SNRPB	125	217	8662	4.790046082949308	4.276649025370949E-4	1.0693896581865197E-4	1.0333428157757381E-4
UP_KW_BIOLOGICAL_PROCESS	KW-0507~mRNA processing	21	8.898305084745763	3.083899464024909E-6	HSPA8, RBM8A, WBP4, MAGOHB, LSM5, LSM4, SRRM1, SFPQ, DDX39A, LSM6, PPP4R2, PCF11, SNRPD1, ACIN1, SRSF3, PPIH, SNRPA1, SNRPD3, SRSF7, RBMX, SNRPB	177	398	11447	3.412358402180393	2.1584999638391E-4	3.597882708029061E-5	3.135297788425324E-5
GOTERM_BP_DIRECT	GO:0034080~CENP-A containing nucleosome assembly	5	2.11864	3.868466556542592E-6	CENPW, HJURP, OIP5, CENPN, CENPA	230	10	19256	41.86086956521739	0.00474692	1.9032855458189554E-4	1.8119897350845504E-4
GOTERM_CC_DIRECT	GO:0033597~mitotic checkpoint complex	4	1.694915254237288	5.513247078416825E-6	CDC20, BUB1B, BUB3, MAD2L1	231	4	20521	88.83549783549783	0.00191678	6.852178511746626E-5	5.7101487597888546E-5
GOTERM_BP_DIRECT	GO:0051983~regulation of chromosome segregation	5	2.11864	6.022302132493429E-6	CDCA2, KIF2C, MKI67, BUB1, AURKB	230	11	19256	38.055335968379445	0.00738009	2.836311156663538E-4	2.7002604589048806E-4
GOTERM_BP_DIRECT	GO:0032465~regulation of cytokinesis	7	2.9661016949152543	6.2260488804809365E-6	SETD2, PRC1, PLK1, CALM3, KIF20A, AURKB, AURKA	230	39	19256	15.026978818283165	0.00762882	2.836311156663538E-4	2.7002604589048806E-4
GOTERM_BP_DIRECT	GO:1901970~positive regulation of mitotic sister chromatid separation	4	1.694915254237288	6.582414528410294E-6	INCENP, CDCA8, BIRC5, AURKB	230	4	19256	83.72173913043478	0.00806371	2.8915606678373793E-4	2.752859790274448E-4
GOTERM_CC_DIRECT	GO:0046540~U4/U6 x U5 tri-snRNP complex	7	2.9661016949152543	1.0496747673564544E-5	LSM6, SNRPD1, PPIH, SNRPD3, LSM5, LSM4, SNRPB	231	45	20521	13.81885521885522	0.00364622	1.2596097208277454E-4	1.0496747673564544E-4
UP_SEQ_FEATURE	DOMAIN:Sm	6	2.5423728813559325	1.227083927160962E-5	LSM6, SNRPD1, SNRPD3, LSM5, LSM4, SNRPB	227	28	20562	19.410320956576467	0.016936057929589965	0.00284683	0.00281616
GOTERM_BP_DIRECT	GO:0051382~kinetochore assembly	5	2.11864	1.2806106544691407E-5	CENPE, CENPF, CENPW, CENPA, DLGAP5	230	13	19256	32.20066889632107	0.015628204076733265	5.431555534472563E-4	5.17101750477022E-4
GOTERM_CC_DIRECT	GO:0030532~small nuclear ribonucleoprotein complex	5	2.11864	1.408990770563956E-5	LSM6, SNRPD1, SNRPA1, SNRPD3, SNRPB	231	14	20521	31.727	0.00489132	1.5817057682459895E-4	1.3180881402049911E-4
GOTERM_CC_DIRECT	GO:1990023~mitotic spindle midzone	5	2.11864	1.408990770563956E-5	CENPE, KIF18A, PRC1, KIF20B, AURKB	231	14	20521	31.727	0.00489132	1.5817057682459895E-4	1.3180881402049911E-4
GOTERM_MF_DIRECT	GO:0016887~ATPase activity	18	7.627118644067797	1.7188737813460927E-5	HSPA8, PIF1, DDX6, HSP90AA1, KIF14, KIF23, NAV2, SMC4, KIF15, KIF18A, DDX39A, PSMC3, KIF5B, ACIN1, KIF2C, KIF20A, TRIP13, KIF20B	227	429	18883	3.490280644465667	0.00533148	6.682121824982936E-4	6.144973768312281E-4
GOTERM_CC_DIRECT	GO:0005814~centriole	11	4.661016949152542	2.1728209170902786E-5	TOP2A, PLK4, MPHOSPH9, KIAA0586, PLK1, CCNF, SCLT1, BIRC5, RAN, CEP55, AURKA	231	169	20521	5.782192166807551	0.00753298	2.362942747335678E-4	1.969118956113065E-4
GOTERM_CC_DIRECT	GO:0000779~condensed chromosome, centromeric region	5	2.11864	2.517006876406815E-5	CENPE, NCAPG, NCAPD2, CENPA, AURKB	231	16	20521	27.76109307359307	0.00872104	2.576230567616387E-4	2.1468588063469892E-4
GOTERM_CC_DIRECT	GO:0010369~chromocenter	5	2.11864	2.517006876406815E-5	INCENP, CBX1, CDCA8, OIP5, AURKB	231	16	20521	27.76109307359307	0.00872104	2.576230567616387E-4	2.1468588063469892E-4
GOTERM_MF_DIRECT	GO:0003677~DNA binding	35	14.83050847457627	2.9511163919694918E-5	TOP2A, PARPBP, SRRT, HP1BP3, HMGB2, HJURP, HMGB3, PDS5B, HMGB1, MKI67, FOXM1, RLF, CENPA, YY1, RAD21, NUSAP1, HMG20B, HES1, LBR, LYAR, POLR2K, IER2, HMGN1, EGR1, CENPW, TAF13, CBX1, ILF2, SRRM1, SFPQ, KIF4A, SUB1, MTF2, TFAM, PHF19	227	1350	18883	2.156648719203785	0.00913612	0.00101011	9.2890952373033E-4
GOTERM_BP_DIRECT	GO:1903490~positive regulation of mitotic cytokinesis	4	1.694915254237288	3.2335594314844037E-5	INCENP, CDCA8, BIRC5, AURKB	230	6	19256	55.814492753623185	0.0389928	0.00132576	0.00126217
GOTERM_MF_DIRECT	GO:0008574~ATP-dependent microtubule motor activity, plus-end-directed	5	2.11864	3.247935397658497E-5	KIF18A, KIF5B, KIF14, KIF11, KIF20B	227	16	18883	25.99531938325991	0.010050396919471516	0.00101011	9.2890952373033E-4
UP_SEQ_FEATURE	COMPBIAS:Acidic residues	27	11.440677966101696	3.7451003575079744E-5	TOP2A, SRRT, HP1BP3, HMGB2, HMGB3, NUCKS1, HMGB1, CTCF, YY1, PPP4R2, RAD21, BNIP2, SEC62, CCDC34, TAF13, PTGES3, GNL2, TUBB4B, RANGAP1, ILF2, DDX39A, TUBB2A, FANCD2, EIF3J, ANP32E, ACIN1, ANP32B	227	992	20562	2.4654238311780587	0.0507972	0.0074474	0.00736715
GOTERM_BP_DIRECT	GO:0000226~microtubule cytoskeleton organization	10	4.23729	4.368396830452737E-5	TUBA1C, GAS2L3, TUBA1B, TUBB2A, PRC1, TACC3, BIRC5, TUBB4B, KNSTRN, CDK5RAP2	230	139	19256	6.02315	0.0523144	0.00173327	0.00165013
GOTERM_BP_DIRECT	GO:0030071~regulation of mitotic metaphase/anaphase transition	6	2.5423728813559325	4.782161092078534E-5	CENPE, UBE2C, PLK1, ACTL6A, BRD7, ACTB	230	34	19256	14.774424552429668	0.0571254	0.00183814	0.00174997
UP_SEQ_FEATURE	MOTIF:Nuclear localization signal	17	7.203389830508475	5.0490167590662396E-5	CDKN1B, BUB1B, PHAX, KIF23, PPP2R5C, LMNB2, CENPF, DIAPH3, IFI16, KIF4A, KPNA4, KIF2C, ANP32B, ECT2, BRD7, KPNA2, BUB1	227	458	20562	3.362195333089664	0.067871	0.00878529	0.00869062
GOTERM_BP_DIRECT	GO:0007091~metaphase/anaphase transition of mitotic cell cycle	4	1.694915254237288	5.60899305512121E-5	PLK1, CDC27, TACC3, BUB1B	230	7	19256	47.84099378881988	0.0666664	0.00209062	0.00199034
UP_KW_MOLECULAR_FUNCTION	KW-0694~RNA-binding	24	10.16949152542373	6.155384877420793E-5	DDX6, RBM8A, PHAX, MAGOHB, LSM5, LSM4, SRRM1, FXR1, SFPQ, DDX39A, LSM6, XPO1, PSPC1, DKC1, FUBP1, HNRNPD, ACIN1, SRSF3, SNRPA1, SNRPD3, EXOSC3, SRSF7, RBMX, SNRPB	150	753	11872	2.5226029216467465	0.0026434	0.00132341	0.00110797
GOTERM_BP_DIRECT	GO:0007076~mitotic chromosome condensation	5	2.11864	6.563227967152884E-5	PLK1, NUSAP1, NCAPG, NCAPD2, SMC4	230	19	19256	22.03203661327231	0.0775576	0.00237434	0.00226045
GOTERM_CC_DIRECT	GO:0071013~catalytic step 2 spliceosome	8	3.389830508474576	7.917478388632481E-5	RBM8A, SNRPD1, SNRPA1, SNRPD3, MAGOHB, RBMX, SNRPB, SRRM1	231	92	20521	7.724825898738943	0.027177769149419717	7.872235654983153E-4	6.560196379152628E-4
GOTERM_BP_DIRECT	GO:0007017~microtubule-based process	6	2.5423728813559325	8.299144613855036E-5	TUBA1C, TUBA1B, TUBB2A, TUBB4B, DYNLL1, GTSE1	230	38	19256	13.219221967963387	0.097046	0.00291656	0.00277666
GOTERM_CC_DIRECT	GO:1990904~ribonucleoprotein complex	13	5.508474576271186	8.889175333782645E-5	TOP2A, HSPA8, SRRT, PHAX, ILF2, ACTB, XPO1, DKC1, SNRPD1, HNRNPD, SNRPA1, RBMX, SNRPB	231	283	20521	4.08078	0.030462092630133775	8.592869489323223E-4	7.160724574436019E-4
GOTERM_BP_DIRECT	GO:1902425~positive regulation of attachment of mitotic spindle microtubules to kinetochore	4	1.694915254237288	8.895554609197924E-5	INCENP, CDCA8, BIRC5, AURKB	230	8	19256	41.86086956521739	0.10364629918760981	0.00303931	0.00289353
KEGG_PATHWAY	hsa04914:Progesterone-mediated oocyte maturation	9	3.8135593220338984	1.0017598572419843E-4	CCNA2, CCNB2, HSP90AA1, PLK1, CDC27, BUB1, CDC25B, MAD2L1, AURKA	125	102	8662	6.11435	0.017674165516591622	0.00305108	0.00294823
KEGG_PATHWAY	hsa04114:Oocyte meiosis	10	4.23729	1.0284536288847117E-4	CDC20, CCNB2, PTTG1, PLK1, CDC27, CALM3, PPP2R5C, BUB1, MAD2L1, AURKA	125	131	8662	5.289770992366412	0.018140853279242752	0.00305108	0.00294823
GOTERM_CC_DIRECT	GO:0016607~nuclear speck	16	6.779661016949152	1.0706887550060642E-4	RBM8A, HP1BP3, WBP4, SMC4, SRRM1, SFPQ, DDX39A, IFI16, PSPC1, ACIN1, SRSF3, PPIH, SNRPA1, RBBP6, OIP5, SRSF7	231	429	20521	3.313212040484768	0.0365763	0.00100703	8.391884836534017E-4
GOTERM_CC_DIRECT	GO:0005680~anaphase-promoting complex	5	2.11864	1.1514079206009015E-4	CDC20, UBE2C, UBE2S, CDC27, BUB1B	231	23	20521	19.312064746847355	0.0392791	0.00105445	8.787060446691091E-4
GOTERM_BP_DIRECT	GO:0044772~mitotic cell cycle phase transition	5	2.11864	1.2044239504748208E-4	CCNA2, CCNB2, CCNF, CKS2, CKS1B	230	22	19256	19.027667984189723	0.13770088559789118	0.0040039	0.00381184
GOTERM_MF_DIRECT	GO:0010997~anaphase-promoting complex binding	4	1.694915254237288	1.3474739254066976E-4	CDC20, UBE2S, PLK1, CCNF	227	9	18883	36.97112090063632	0.0410432	0.00380968	0.00350343
GOTERM_CC_DIRECT	GO:0035371~microtubule plus-end	5	2.11864	1.3695917273294993E-4	SPAG5, KIF2C, KNSTRN, CKAP5, CDK5RAP2	231	24	20521	18.507395382395384	0.0465469	0.0012221	0.00101841
UP_SEQ_FEATURE	DNA_BIND:HMG box 2	4	1.694915254237288	1.485228378998689E-4	HMGB2, TFAM, HMGB3, HMGB1	227	10	20562	36.23259911894273	0.18678450655157153	0.020674379035661748	0.020451594778811946
UP_SEQ_FEATURE	DNA_BIND:HMG box 1	4	1.694915254237288	1.485228378998689E-4	HMGB2, TFAM, HMGB3, HMGB1	227	10	20562	36.23259911894273	0.18678450655157153	0.020674379035661748	0.020451594778811946
GOTERM_BP_DIRECT	GO:1904668~positive regulation of ubiquitin protein ligase activity	4	1.694915254237288	1.8728757939215487E-4	CDC20, UBE2C, UBE2S, PLK1	230	10	19256	33.48869565217392	0.20577247032168755	0.0060622	0.00577141
UP_KW_MOLECULAR_FUNCTION	KW-0143~Chaperone	12	5.084745762711865	2.0997042124043996E-4	DNAJA1, HSPA8, DNAJB1, HSP90AA1, PTGES3, CHORDC1, ANP32E, HJURP, AHSA1, PPIH, ANP32B, PPID	150	239	11872	3.9738912133891215	0.00898903	0.00300958	0.00251965
GOTERM_BP_DIRECT	GO:0006457~protein folding	10	4.23729	2.4371142574919133E-4	DNAJA1, HSPA8, DNAJB1, HSP90AA1, HSPH1, PTGES3, ANP32E, AHSA1, PPIH, PPID	230	174	19256	4.811594202898551	0.2590347772821189	0.00768628	0.00731759
GOTERM_BP_DIRECT	GO:0000079~regulation of cyclin-dependent protein serine/threonine kinase activity	6	2.5423728813559325	2.57061702181203E-4	CCNA2, CCNB2, CDKN1B, CCNF, ACTB, CDKN3	230	48	19256	10.465217391304346	0.2711056924658205	0.00790465	0.00752548
GOTERM_MF_DIRECT	GO:0051087~chaperone binding	8	3.389830508474576	2.70139386367137E-4	DNAJA1, HSPA8, DNAJB1, CDKN1B, PTGES3, AHSA1, BIRC5, HES1	227	105	18883	6.337906440109084	0.0805915	0.00700111	0.00643832
KEGG_PATHWAY	hsa05166:Human T-cell leukemia virus 1 infection	12	5.084745762711865	3.2569501873715737E-4	CCNA2, CDC20, EGR1, CCNB2, XPO1, PTTG1, CHEK2, CDC27, BUB1B, BUB3, RAN, MAD2L1	125	222	8662	3.74573	0.0563342	0.00828196	0.00800279
UP_SEQ_FEATURE	REGION:Globular	4	1.694915254237288	3.454453240650834E-4	KIF5B, KIF4A, KIF2C, KIF20A	227	13	20562	27.87123009149441	0.3818	0.040071657591549674	0.039639850936468324
UP_SEQ_FEATURE	MOTIF:KEN box	4	1.694915254237288	3.454453240650834E-4	CDCA3, CKAP2L, NUSAP1, PRR11	227	13	20562	27.87123009149441	0.3818	0.040071657591549674	0.039639850936468324
GOTERM_CC_DIRECT	GO:0097149~centralspindlin complex	3	1.2711864406779663	3.724599393181715E-4	RACGAP1, KIF23, ECT2	231	3	20521	88.83549783549785	0.1215885763741098	0.0032404	0.00270033
GOTERM_BP_DIRECT	GO:0006325~chromatin organization	11	4.661016949152542	4.041871137746904E-4	HIRIP3, CBX1, MTF2, ANP32E, HMGB2, HMG20B, NUCKS1, RCCD1, HMGN2, PHF19, HMGN1	230	227	19256	4.057000574602567	0.39179947945779015	0.012125613413240711	0.011543978298296646
GOTERM_CC_DIRECT	GO:0005881~cytoplasmic microtubule	6	2.5423728813559325	4.412146381679636E-4	TUBA1C, TUBA1B, DYNLT1, BIRC5, KIF2C, GTSE1	231	57	20521	9.351105035315562	0.14236491317306543	0.00374494	0.00312079
GOTERM_BP_DIRECT	GO:0001578~microtubule bundle formation	5	2.11864	4.7639587798472687E-4	PSRC1, PLK1, CHORDC1, KIF20A, CDK5RAP2	230	31	19256	13.503506311360448	0.44351026294212603	0.013951593569552716	0.0132824
UP_KW_BIOLOGICAL_PROCESS	KW-0234~DNA repair	16	6.779661016949152	5.064421198724187E-4	PIF1, SETD2, PARPBP, ACTL6A, UBE2D3, NUCKS1, HMGB1, FOXM1, TICRR, YY1, NEIL3, SFPQ, PTTG1, FANCD2, CHEK2, RAD21	177	365	11447	2.8349508551969658	0.0348386	0.00506442	0.00441328
GOTERM_CC_DIRECT	GO:0090543~Flemming body	5	2.11864	5.47513705604609E-4	RACGAP1, CNTRL, KIF14, KIF23, CEP55	231	34	20521	13.064043799337917	0.1735261063051462	0.00453654	0.00378045
GOTERM_CC_DIRECT	GO:0005635~nuclear envelope	10	4.23729	5.842820712082552E-4	FXR1, CENPF, XPO1, BNIP2, RANGAP1, LBR, LMNB2, KPNB1, RAN, NUP37	231	208	20521	4.270937395937396	0.18404	0.00472861	0.00394051
GOTERM_BP_DIRECT	GO:0051973~positive regulation of telomerase activity	5	2.11864	6.081325062003837E-4	HSP90AA1, DKC1, PTGES3, NEK2, AURKB	230	33	19256	12.685111989459816	0.5267968628936397	0.017395418200615628	0.016561
GOTERM_BP_DIRECT	GO:0051726~regulation of cell cycle	11	4.661016949152542	6.856697482502517E-4	YY1, CDKN1B, RHEB, PLK1, CCNF, ACTL6A, FOXM1, KIF20B, PRR11, ACTB, CDKN3	230	243	19256	3.7898729647521923	0.5698679655351359	0.019167586144268396	0.0182482
GOTERM_BP_DIRECT	GO:0007019~microtubule depolymerization	4	1.694915254237288	8.290787671029169E-4	KIF18A, STMN1, KIF2C, CKAP5	230	16	19256	20.930434782608696	0.6394735125919802	0.021312048072661693	0.020289762839908004
GOTERM_BP_DIRECT	GO:0007079~mitotic chromosome movement towards spindle pole	3	1.2711864406779663	8.316896808843588E-4	CENPE, DLGAP5, KPNB1	230	4	19256	62.791304347826085	0.6406304180126638	0.021312048072661693	0.020289762839908004
GOTERM_BP_DIRECT	GO:0007057~spindle assembly involved in female meiosis I	3	1.2711864406779663	8.316896808843588E-4	CCNB2, NDC80, AURKA	230	4	19256	62.791304347826085	0.6406304180126638	0.021312048072661693	0.020289762839908004
GOTERM_BP_DIRECT	GO:0032392~DNA geometric change	3	1.2711864406779663	8.316896808843588E-4	HMGB2, HMGB3, HMGB1	230	4	19256	62.791304347826085	0.6406304180126638	0.021312048072661693	0.020289762839908004
UP_SEQ_FEATURE	COMPBIAS:Polar residues	100	42.3729	8.437459770544451E-4	CCNF, HJURP, MKI67, CDC20, RPS6KA5, PTTG1, PPP4R2, CHEK2, CHORDC1, CDC27, NUSAP1, KPNA2, GTSE1, CDK5RAP2, GAS2L3, UBALD2, MITF, KNSTRN, SRRM1, SYTL2, CDC25B, PSPC1, SUB1, SRSF7, PRR11, CCDC150, SNRPB, DDX6, CDCA2, CDCA3, TROAP, CDCA8, NCAPG, PDS5B, RLF, SKA2, FXR1, HSPH1, RACGAP1, ECT2, FAM83D, PLK4, EGR1, CCDC18, FZD6, LSM4, NDC80, ANLN, KIF18A, FUBP1, TOP2A, SETD2, WDR1, HP1BP3, KIF14, CTCF, FO…	227	6908	20562	1.3112550347040652	0.6911779834975972	0.0903457	0.0893722
GOTERM_BP_DIRECT	GO:0002218~activation of innate immune response	5	2.11864	8.513532402484018E-4	SFPQ, HSP90AA1, IFI16, PSPC1, HMGB1	230	36	19256	11.628019323671497	0.6492250720491093	0.0213707	0.020345604986344457
KEGG_PATHWAY	hsa05132:Salmonella infection	12	5.084745762711865	8.548836278606439E-4	TUBA1C, TUBA1B, HSP90AA1, TUBB2A, DYNLT1, KIF5B, ARPC5L, KPNA4, TUBB4B, DYNLL1, ACTB, ACTG1	125	249	8662	3.339566265060241	0.14121301363338512	0.019021160719899326	0.018379997999003844
UP_SEQ_FEATURE	CROSSLNK:Glycyl lysine isopeptide (Lys-Gly) (interchain with G-Cter in SUMO1); alternate	9	3.8135593220338984	9.364555886001974E-4	TOP2A, HSPA8, IFI16, CKAP2L, DKC1, SUB1, MKI67, RANGAP1, SRRM1	227	182	20562	4.4793	0.7285987476538793	0.0931104	0.0921071
UP_SEQ_FEATURE	DOMAIN:HMG box	5	2.11864	0.00104617	HMGB2, HMG20B, TFAM, HMGB3, HMGB1	227	41	20562	11.046524121628883	0.7670741959996277	0.0970849	0.0960387
UP_KW_BIOLOGICAL_PROCESS	KW-0227~DNA damage	17	7.203389830508475	0.00111628	PIF1, SETD2, PARPBP, ACTL6A, UBE2D3, NUCKS1, HMGB1, FOXM1, TICRR, YY1, NEIL3, SFPQ, PTTG1, FANCD2, CHEK2, RAD21, RBBP6	177	436	11447	2.521627014979526	0.075205	0.00976745	0.00851163
GOTERM_CC_DIRECT	GO:0000794~condensed nuclear chromosome	5	2.11864	0.00112455	RAD21, NCAPG, NCAPD2, NEK2, SMC4	231	41	20521	10.83359729701193	0.3240015018233101	0.00889419	0.00741182
GOTERM_BP_DIRECT	GO:0008608~attachment of spindle microtubules to kinetochore	4	1.694915254237288	0.00118707	NUF2, BUB3, NDC80, AURKB	230	18	19256	18.604830917874395	0.7679865923414468	0.029201856333640926	0.0278011
GOTERM_MF_DIRECT	GO:0008301~DNA binding, bending	4	1.694915254237288	0.00120878	TOP2A, HMGB2, HMGB3, HMGB1	227	18	18883	18.48556045031816	0.3135062404192328	0.0258892	0.023808053846536167
GOTERM_MF_DIRECT	GO:0000400~four-way junction DNA binding	4	1.694915254237288	0.00120878	YY1, HMGB2, HMGB3, HMGB1	227	18	18883	18.48556045031816	0.3135062404192328	0.0258892	0.023808053846536167
GOTERM_MF_DIRECT	GO:0019904~protein domain specific binding	10	4.23729	0.00124867	CCNA2, DDX6, GPSM2, HMGB2, CACYBP, DYNLL1, SRSF7, RBMX, KPNB1, RAN	227	217	18883	3.8334111532917845	0.3219812368333861	0.0258892	0.023808053846536167
GOTERM_CC_DIRECT	GO:0000307~cyclin-dependent protein kinase holoenzyme complex	5	2.11864	0.00134667	CCNA2, CCNB2, CCNF, CKS2, CKS1B	231	43	20521	10.329709050639282	0.37434526309030913	0.010414239177222485	0.00867853
GOTERM_MF_DIRECT	GO:0031625~ubiquitin protein ligase binding	12	5.084745762711865	0.0013971	DNAJA1, HSPA8, TUBA1B, HSP90AA1, CDKN1B, CHEK2, FZD6, UBE2D3, CACYBP, RANGAP1, AURKA, ACTG1	227	312	18883	3.1994239240935274	0.35260686749080206	0.027139615053908023	0.024957973972404162
GOTERM_MF_DIRECT	GO:0045296~cadherin binding	12	5.084745762711865	0.00170636	HSPA8, DDX6, DNAJB1, ANLN, CCNB2, DIAPH3, EIF5, KIF5B, AHSA1, RANGAP1, CKAP5, RAN	227	320	18883	3.1194383259911893	0.41206136752830735	0.027139615053908023	0.024957973972404162
UP_SEQ_FEATURE	DOMAIN:Tubulin/FtsZ 2-layer sandwich	4	1.694915254237288	0.00172917	TUBA1C, TUBA1B, TUBB2A, TUBB4B	227	22	20562	16.469363235883062	0.9101028750346289	0.15043786587808108	0.14881676818542935
GOTERM_CC_DIRECT	GO:0005697~telomerase holoenzyme complex	4	1.694915254237288	0.00182835	DKC1, PTGES3, SNRPD3, SNRPB	231	22	20521	16.15190869736324	0.47104294878306696	0.013718001555590656	0.011431667962992213
GOTERM_CC_DIRECT	GO:0016604~nuclear body	12	5.084745762711865	0.00185272	DBF4, SPAG5, FANCD2, INCENP, CBX1, SRRT, CHAMP1, HMG20B, SNRPA1, SNRPD3, MKI67, ECT2	231	345	20521	3.089930359495577	0.47551795187283075	0.013718001555590656	0.011431667962992213
GOTERM_BP_DIRECT	GO:0060236~regulation of mitotic spindle organization	4	1.694915254237288	0.0018846	GPSM2, TPX2, PSRC1, TACC3	230	21	19256	15.946997929606626	0.9017506277932932	0.045452144336006355	0.043271919526393046
GOTERM_MF_DIRECT	GO:0003697~single-stranded DNA binding	7	2.9661016949152543	0.00190835	NEIL3, FUBP1, SUB1, HMGB2, NUCKS1, HMGB1, SMC4	227	108	18883	5.391621798009464	0.447921	0.027139615053908023	0.024957973972404162
GOTERM_MF_DIRECT	GO:0051010~microtubule plus-end binding	4	1.694915254237288	0.00191876	KIF18A, KIF2C, KNSTRN, CKAP5	227	21	18883	15.844766100272711	0.44970884776232767	0.027139615053908023	0.024957973972404162
GOTERM_MF_DIRECT	GO:0070182~DNA polymerase binding	4	1.694915254237288	0.00191876	HSP90AA1, FANCD2, PTGES3, HMGB1	227	21	18883	15.844766100272711	0.44970884776232767	0.027139615053908023	0.024957973972404162
UP_KW_BIOLOGICAL_PROCESS	KW-0945~Host-virus interaction	22	9.322033898305085	0.00197812	HSPA8, SETD2, HSP90AA1, DYNLT1, AHSA1, HMGB1, DYNLL1, CENPA, CCNA2, XPO1, PSMC3, CHEK2, BIRC5, KPNA4, CALM3, RBBP6, ANP32B, KPNA2, BUB1, PPID, RAN, KPNB1	177	687	11447	2.071020320890797	0.1294288567305666	0.015385406806775493	0.013407283074475786
GOTERM_MF_DIRECT	GO:0051879~Hsp90 protein binding	5	2.11864	0.00202674	PTGES3, CHORDC1, AHSA1, PPID, KPNB1	227	45	18883	9.24278	0.4679175965924287	0.027139615053908023	0.024957973972404162
GOTERM_BP_DIRECT	GO:0051383~kinetochore organization	3	1.2711864406779663	0.00204675	NUF2, SMC4, NDC80	230	6	19256	41.860869565217385	0.9195465409887883	0.0466786	0.044439500992058574
GOTERM_MF_DIRECT	GO:0043515~kinetochore binding	3	1.2711864406779663	0.00207247	CENPE, TTK, SPDL1	227	6	18883	41.59251101321586	0.4754465097251501	0.027139615053908023	0.024957973972404162
GOTERM_MF_DIRECT	GO:0005200~structural constituent of cytoskeleton	7	2.9661016949152543	0.00209438	TUBA1C, TUBA1B, TUBB2A, TUBB4B, LMNB2, ACTB, ACTG1	227	110	18883	5.293592310772928	0.4790148818633352	0.027139615053908023	0.024957973972404162
GOTERM_MF_DIRECT	GO:0003690~double-stranded DNA binding	7	2.9661016949152543	0.00209438	NEIL3, IFI16, SUB1, HMGB2, HMGB3, NUCKS1, HMGB1	227	110	18883	5.293592310772928	0.4790148818633352	0.027139615053908023	0.024957973972404162
GOTERM_BP_DIRECT	GO:0006275~regulation of DNA replication	5	2.11864	0.00214976	YY1, CCNA2, ACTL6A, NUCKS1, RBBP6	230	46	19256	9.100189035916824	0.9291398070229695	0.0466786	0.044439500992058574
GOTERM_BP_DIRECT	GO:0007004~telomere maintenance via telomerase	4	1.694915254237288	0.00216315	PIF1, HSP90AA1, DKC1, PTGES3	230	22	19256	15.222134387351778	0.9303003118454521	0.0466786	0.044439500992058574
GOTERM_BP_DIRECT	GO:0043254~regulation of protein complex assembly	4	1.694915254237288	0.00216315	HSPA8, HSP90AA1, HJURP, HES1	230	22	19256	15.222134387351778	0.9303003118454521	0.0466786	0.044439500992058574
GOTERM_BP_DIRECT	GO:0007088~regulation of mitotic nuclear division	4	1.694915254237288	0.00216315	CDCA2, NEK2, MKI67, KIF20B	230	22	19256	15.222134387351778	0.9303003118454521	0.0466786	0.044439500992058574
GOTERM_BP_DIRECT	GO:0006977~DNA damage response, signal transduction by p53 class mediator resulting in cell cycle arrest	4	1.694915254237288	0.00216315	CDKN1B, CHEK2, PPP2R5C, GTSE1	230	22	19256	15.222134387351778	0.9303003118454521	0.0466786	0.044439500992058574
UP_SEQ_FEATURE	REPEAT:HEAT 10	4	1.694915254237288	0.00223617	XPO1, NCAPG, CKAP5, KPNB1	227	24	20562	15.096916299559474	0.9556761914540017	0.17543756698716914	0.17354707596360053
UP_SEQ_FEATURE	DNA_BIND:HMG box	5	2.11864	0.00236995	HMGB2, HMG20B, TFAM, HMGB3, HMGB1	227	51	20562	8.880538999740866	0.9632229207630331	0.17543756698716914	0.17354707596360053
GOTERM_BP_DIRECT	GO:0031145~anaphase-promoting complex-dependent catabolic process	4	1.694915254237288	0.00246596	CDC20, UBE2C, UBE2S, CDC27	230	23	19256	14.560302457466918	0.952015	0.052295331278728666	0.0497869
UP_SEQ_FEATURE	REPEAT:HEAT 9	4	1.694915254237288	0.00252065	XPO1, NCAPG, CKAP5, KPNB1	227	25	20562	14.493039647577094	0.9701980353645379	0.17543756698716914	0.17354707596360053
UP_SEQ_FEATURE	DOMAIN:Tubulin/FtsZ GTPase	4	1.694915254237288	0.00252065	TUBA1C, TUBA1B, TUBB2A, TUBB4B	227	25	20562	14.493039647577094	0.9701980353645379	0.17543756698716914	0.17354707596360053
GOTERM_MF_DIRECT	GO:0004674~protein serine/threonine kinase activity	13	5.508474576271186	0.00252111	PLK4, PLK1, BUB1B, TTK, AURKB, AURKA, CIT, RPS6KA5, CHEK2, PBK, PIM3, NEK2, BUB1	227	387	18883	2.794328905280652	0.5439054829126969	0.0313626	0.0288415
GOTERM_CC_DIRECT	GO:0097526~spliceosomal tri-snRNP complex	3	1.2711864406779663	0.00253099	SNRPD1, SNRPD3, LSM4	231	7	20521	38.07235621521336	0.5860046633365574	0.018349667870112503	0.015291389891760421
GOTERM_BP_DIRECT	GO:0097150~neuronal stem cell population maintenance	4	1.694915254237288	0.00279371	ASPM, FANCD2, SRRT, HES1	230	24	19256	13.953623188405796	0.9679695418772645	0.0582417	0.055448
GOTERM_BP_DIRECT	GO:0071459~protein localization to chromosome, centromeric region	3	1.2711864406779663	0.00284301	BUB1B, CTCF, CENPA	230	7	19256	35.880745341614904	0.9698593109480345	0.0582816	0.055486
GOTERM_CC_DIRECT	GO:1904813~ficolin-1-rich granule lumen	7	2.9661016949152543	0.00287813	HSPA8, HSP90AA1, DYNLT1, PSMC3, HMGB1, ILF2, KPNB1	231	125	20521	4.974787878787879	0.6332351493887475	0.0204406	0.017033847683927305
GOTERM_CC_DIRECT	GO:0034451~centriolar satellite	7	2.9661016949152543	0.00311406	CCDC18, SPAG5, KIF5B, PLK1, CNTRL, TACC3, KNSTRN	231	127	20521	4.896444762586495	0.6622273506964614	0.021395150349856295	0.017829291958213582
GOTERM_CC_DIRECT	GO:0032154~cleavage furrow	5	2.11864	0.0031355	PLK4, DIAPH3, RACGAP1, ECT2, CEP55	231	54	20521	8.225509058842391	0.6647460265225802	0.021395150349856295	0.017829291958213582
GOTERM_BP_DIRECT	GO:1903241~U2-type prespliceosome assembly	4	1.694915254237288	0.00314705	SNRPD1, SNRPA1, SNRPD3, SNRPB	230	25	19256	13.395478260869565	0.9792865688211992	0.0634569	0.060413006294554275
UP_SEQ_FEATURE	REPEAT:HEAT 8	4	1.694915254237288	0.00350441	XPO1, NCAPG, CKAP5, KPNB1	227	28	20562	12.940213971050978	0.9924537506637244	0.2322922428819137	0.22978909371292752
GOTERM_CC_DIRECT	GO:0005686~U2 snRNP	4	1.694915254237288	0.00370185	SNRPD1, SNRPA1, SNRPD3, SNRPB	231	28	20521	12.69078540507112	0.7249041817556965	0.024774	0.020645
GOTERM_BP_DIRECT	GO:0036261~7-methylguanosine cap hypermethylation	3	1.2711864406779663	0.00376102	SNRPD1, SNRPD3, SNRPB	230	8	19256	31.395652173913042	0.9902917706565622	0.0746139	0.0710348
BIOCARTA	h_npcPathway:Mechanism of Protein Import into the Nucleus	4	1.694915254237288	0.00384988	RANGAP1, KPNA2, KPNB1, RAN	43	13	1623	11.613595706618963	0.2512111590879119	0.12030145704154697	0.12030145704154697
GOTERM_BP_DIRECT	GO:2000045~regulation of G1/S transition of mitotic cell cycle	5	2.11864	0.00386951	CDKN1B, ACTL6A, KIF14, BRD7, ACTB	230	54	19256	7.752012882447665	0.9915088409192728	0.0755476	0.0719238
UP_SEQ_FEATURE	LIPID:S-farnesyl cysteine	5	2.11864	0.00403163	DNAJA1, CENPE, CENPF, RHEB, LMNB2	227	59	20562	7.6764	0.9963875710294294	0.25509234394848246	0.25234350403524447
GOTERM_CC_DIRECT	GO:0005684~U2-type spliceosomal complex	4	1.694915254237288	0.00409519	SNRPD1, SNRPA1, SNRPD3, SNRPB	231	29	20521	12.253172115241082	0.7602242753081729	0.0268892	0.022407628999322592
UP_KW_MOLECULAR_FUNCTION	KW-0010~Activator	19	8.050847457627118	0.00417025	EGR1, LIN54, SETD2, SRRT, ACTL6A, MITF, CTCF, FOXM1, DYNLL1, ILF2, YY1, SFPQ, IFI16, PSPC1, SUB1, RAD21, LEO1, TFAM, RBMX	150	724	11872	2.0770534069981585	0.1644755706497414	0.0381144	0.0319098
UP_KW_PTM	KW-0558~Oxidation	5	2.11864	0.00427187	HMGB2, HMGB3, HMGB1, ACTB, ACTG1	221	43	14237	7.490792381353256	0.0662031	0.014524344661692588	0.011961225015511542
GOTERM_CC_DIRECT	GO:0000796~condensin complex	3	1.2711864406779663	0.00427511	NCAPG, NCAPD2, SMC4	231	9	20521	29.61183261183261	0.7748362352830631	0.0275507	0.022958921050005156
UP_KW_MOLECULAR_FUNCTION	KW-0723~Serine/threonine-protein kinase	13	5.508474576271186	0.00443191	PLK4, PLK1, BUB1B, TTK, AURKB, AURKA, CIT, RPS6KA5, CHEK2, PBK, PIM3, NEK2, BUB1	150	399	11872	2.5787134502923976	0.1738638908642327	0.0381144	0.0319098
GOTERM_CC_DIRECT	GO:0071007~U2-type catalytic step 2 spliceosome	4	1.694915254237288	0.00451298	SNRPD1, SNRPA1, SNRPD3, SNRPB	231	30	20521	11.844733044733045	0.7927998682473859	0.028554828815867066	0.023795690679889223
GOTERM_BP_DIRECT	GO:0006986~response to unfolded protein	5	2.11864	0.0047014	DNAJA1, HSPA8, DNAJB1, HSP90AA1, HSPH1	230	57	19256	7.344012204424104	0.9969613871667604	0.0899806	0.0856644
GOTERM_BP_DIRECT	GO:1905821~positive regulation of chromosome condensation	3	1.2711864406779663	0.00479781	NCAPG, NCAPD2, SMC4	230	9	19256	27.907246376811592	0.9973027246499652	0.0899806	0.0856644
BIOCARTA	h_smPathway:Spliceosomal Assembly	4	1.694915254237288	0.00481206	SNRPD1, SNRPA1, SNRPD3, SNRPB	43	14	1623	10.78405315614618	0.30356130850959995	0.12030145704154697	0.12030145704154697
GOTERM_BP_DIRECT	GO:0000387~spliceosomal snRNP assembly	4	1.694915254237288	0.00482822	SNRPD1, SNRPD3, LSM4, SNRPB	230	29	19256	11.54782608695652	0.9974022245090328	0.0899806	0.0856644
GOTERM_MF_DIRECT	GO:0061676~importin-alpha family protein binding	3	1.2711864406779663	0.0048574	TPX2, KPNB1, RAN	227	9	18883	27.72834067547724	0.7800452907575453	0.058102	0.0534314
BBID	84.Ubiquitination_Pathways_Cell_Cycle	3	1.2711864406779663	0.00509392	CDC20, CDKN1B, PLK1	5	12	388	19.4	0.040032152806222965	0.035657424051017086	0.035657424051017086
UP_SEQ_FEATURE	REPEAT:HEAT 7	4	1.694915254237288	0.00513759	XPO1, NCAPG, CKAP5, KPNB1	227	32	20562	11.322687224669604	0.9992306490086935	0.310936	0.30758545157752254
GOTERM_CC_DIRECT	GO:0042564~NLS-dependent protein nuclear import complex	3	1.2711864406779663	0.00530455	KPNA4, KPNA2, KPNB1	231	10	20521	26.650649350649353	0.8429037984440607	0.032963990590839584	0.027469992159032987
UP_SEQ_FEATURE	CROSSLNK:Glycyl lysine isopeptide (Lys-Gly) (interchain with G-Cter in ubiquitin)	10	4.23729	0.00539355	CDC20, MPHOSPH9, TUBA1B, TUBB2A, FANCD2, RHEB, PLK1, BUB3, KIF11, ILF2	227	294	20562	3.0810033264407086	0.9994622614132016	0.3128257512594316	0.3094547841122394
GOTERM_BP_DIRECT	GO:0006265~DNA topological change	3	1.2711864406779663	0.00595045	TOP2A, HMGB2, HMGB1	230	10	19256	25.116521739130434	0.9993515401019022	0.10923951978681087	0.10399957534175248
UP_KW_MOLECULAR_FUNCTION	KW-0687~Ribonucleoprotein	11	4.661016949152542	0.00621922	RPL39L, LSM6, DKC1, SNRPD1, HNRNPD, SNRPA1, SNRPD3, LSM5, RBMX, LSM4, SNRPB	150	314	11872	2.7726539278131637	0.2352923680900666	0.0445711	0.0373153
GOTERM_BP_DIRECT	GO:0051085~chaperone mediated protein folding requiring cofactor	4	1.694915254237288	0.00638494	HSPA8, DNAJB1, HSPH1, PTGES3	230	32	19256	10.465217391304348	0.9996212577278375	0.11241353679369175	0.1070213427523683
GOTERM_BP_DIRECT	GO:0070979~protein K11-linked ubiquitination	4	1.694915254237288	0.00638494	UBE2C, UBE2S, CDC27, UBE2D3	230	32	19256	10.465217391304348	0.9996212577278375	0.11241353679369175	0.1070213427523683
GOTERM_BP_DIRECT	GO:0006397~mRNA processing	9	3.8135593220338984	0.00639752	SFPQ, PPP4R2, RBM8A, SRRT, ACIN1, RBBP6, LSM5, SRSF7, SRRM1	230	230	19256	3.276068052930057	0.9996271097120023	0.11241353679369175	0.1070213427523683
GOTERM_CC_DIRECT	GO:0005688~U6 snRNP	3	1.2711864406779663	0.00643566	LSM6, LSM5, LSM4	231	11	20521	24.227863046044863	0.8942679200292663	0.0392914	0.0327428
GOTERM_MF_DIRECT	GO:0016538~cyclin-dependent protein serine/threonine kinase regulator activity	4	1.694915254237288	0.00649682	CCNA2, CCNB2, CCNF, CKS1B	227	32	18883	10.398127753303966	0.868283	0.0748337	0.0688181
UP_KW_PTM	KW-0488~Methylation	28	11.864406779661017	0.00660802	SRRT, CENPA, LMNB2, ACTB, ACTG1, FXR1, TUBA1C, TUBA1B, PCF11, SNRPD1, KIF5B, STMN1, SNRPD3, HSPA8, ILF2, DNAJA1, CENPE, SFPQ, CENPF, TUBB2A, PSPC1, RHEB, FUBP1, HNRNPD, ACIN1, CALM3, RBMX, SNRPB	221	1055	14237	1.7097467350046105	0.10064653906206211	0.0187227	0.015418707038353663
GOTERM_BP_DIRECT	GO:0006406~mRNA export from nucleus	5	2.11864	0.00670895	DDX39A, XPO1, RBM8A, SRSF3, MAGOHB	230	63	19256	6.644582470669427	0.9997464149650211	0.11622543346023824	0.1106503923430398
KEGG_PATHWAY	hsa04218:Cellular senescence	8	3.389830508474576	0.00697369	CCNA2, LIN54, CCNB2, RHEB, CHEK2, CALM3, FOXM1, PPID	125	156	8662	3.5536410256410256	0.71225	0.13792400606775587	0.13327488226771916
GOTERM_BP_DIRECT	GO:1905820~positive regulation of chromosome separation	3	1.2711864406779663	0.00721604	NCAPG, NCAPD2, SMC4	230	11	19256	22.833201581027666	0.9998646856526451	0.12327404539619487	0.11736090012922293
GOTERM_BP_DIRECT	GO:0051276~chromosome organization	4	1.694915254237288	0.00757034	CENPW, PTTG1, CDCA8, SMC4	230	34	19256	9.849616368286446	0.9999127683672605	0.12755505410531928	0.12143655964010475
UP_SEQ_FEATURE	REPEAT:HEAT 6	4	1.694915254237288	0.00773128	XPO1, NCAPG, CKAP5, KPNB1	227	37	20562	9.792594356471009	0.9999796769130606	0.4304774244548808	0.42583865910515145
GOTERM_MF_DIRECT	GO:0000976~transcription regulatory region sequence-specific DNA binding	9	3.8135593220338984	0.00773535	YY1, EGR1, SFPQ, HMGB2, TFAM, CTCF, HMGB1, BRD7, CDK5RAP2	227	236	18883	3.1723101620249388	0.9106367317065842	0.0859176	0.079011
GOTERM_BP_DIRECT	GO:0016310~phosphorylation	16	6.779661016949152	0.00774307	PLK4, DTYMK, CDKN1B, PLK1, BUB1B, TTK, AURKB, AURKA, CIT, CKS1B, CHEK2, PBK, CALM3, NEK2, BUB1, CDKN3	230	623	19256	2.150157024216624	0.9999295800932478	0.12870230748637684	0.12252878216792462
UP_KW_BIOLOGICAL_PROCESS	KW-0346~Stress response	7	2.9661016949152543	0.00790624	HSPA8, DNAJB1, HSP90AA1, RPS6KA5, HSPH1, CHORDC1, AHSA1	177	113	11447	4.006249687515625	0.42629269734506636	0.055343653807252896	0.048228
GOTERM_MF_DIRECT	GO:0015631~tubulin binding	5	2.11864	0.0080695	STMN1, KIF14, BIRC5, CACYBP, CDK5RAP2	227	66	18883	6.301895608063009	0.919524	0.0865384	0.079582
GOTERM_BP_DIRECT	GO:0045842~positive regulation of mitotic metaphase/anaphase transition	3	1.2711864406779663	0.00859178	CDC20, UBE2C, DLGAP5	230	12	19256	20.930434782608693	0.9999754192165357	0.14090513868545934	0.13414627430949017
GOTERM_BP_DIRECT	GO:0045892~negative regulation of transcription, DNA-templated	15	6.3559322033898304	0.00886409	HSPA8, CDKN1B, CBX1, HMGB2, CTCF, FOXM1, CENPF, SFPQ, RPS6KA5, IFI16, PSPC1, DEPDC1, BIRC5, HES1, BRD7	230	572	19256	2.195500152021891	0.9999824671800267	0.14345824659015644	0.1365769160626611
GOTERM_CC_DIRECT	GO:0034709~methylosome	3	1.2711864406779663	0.00899337	SNRPD1, SNRPD3, SNRPB	231	13	20521	20.5005	0.9568834981272505	0.0530456	0.0442047
GOTERM_CC_DIRECT	GO:0005687~U4 snRNP	3	1.2711864406779663	0.00899337	SNRPD1, SNRPD3, SNRPB	231	13	20521	20.5005	0.9568834981272505	0.0530456	0.0442047
GOTERM_CC_DIRECT	GO:0031965~nuclear membrane	9	3.8135593220338984	0.00944309	CENPF, XPO1, KPNA4, RANGAP1, KPNA2, UTP18, LBR, LMNB2, KPNB1	231	261	20521	3.0632930288102704	0.9631835144830634	0.0547699	0.0456416
GOTERM_MF_DIRECT	GO:0003729~mRNA binding	9	3.8135593220338984	0.00953013	FXR1, DDX6, HSP90AA1, DDX39A, RBM8A, PCF11, FUBP1, SRSF7, RBMX	227	245	18883	3.055776319338308	0.9491097956578989	0.0987957	0.0908539
GOTERM_BP_DIRECT	GO:0010389~regulation of G2/M transition of mitotic cell cycle	3	1.2711864406779663	0.010074875355529558	CENPF, KIF14, AURKA	230	13	19256	19.320401337792642	0.9999961015969956	0.16049563143482315	0.15279706049607963
UP_SEQ_FEATURE	DOMAIN:Protein kinase	13	5.508474576271186	0.0102007	PLK4, PLK1, BUB1B, TTK, AURKB, AURKA, CIT, RPS6KA5, CHEK2, PBK, PIM3, NEK2, BUB1	227	504	20562	2.3364275225508706	0.9999993666803296	0.5461297105234542	0.5402446920910893
GOTERM_BP_DIRECT	GO:0019827~stem cell population maintenance	4	1.694915254237288	0.010308256002724414	DDX6, MTF2, LEO1, PHF19	230	38	19256	8.812814645308924	0.9999970830075862	0.16049563143482315	0.15279706049607963
GOTERM_BP_DIRECT	GO:0045184~establishment of protein localization	4	1.694915254237288	0.010308256002724414	PLK1, KIF14, KPNB1, CEP55	230	38	19256	8.812814645308924	0.9999970830075862	0.16049563143482315	0.15279706049607963
GOTERM_CC_DIRECT	GO:0031616~spindle pole centrosome	3	1.2711864406779663	0.010415308862606958	DLGAP5, AURKB, AURKA	231	14	20521	19.03617810760668	0.9738402906906545	0.0594185	0.0495154
UP_SEQ_FEATURE	MOTIF:D-box	3	1.2711864406779663	0.011492981279510959	PTTG1, BUB1B, PRR11	227	15	20562	18.116299559471365	0.9999998972404601	0.5617567420214801	0.5557033288531452
UP_SEQ_FEATURE	SITE:Interaction with DNA	3	1.2711864406779663	0.011492981279510959	TOP2A, LIN54, EGR1	227	15	20562	18.116299559471365	0.9999998972404601	0.5617567420214801	0.5557033288531452
GOTERM_BP_DIRECT	GO:0051984~positive regulation of chromosome segregation	3	1.2711864406779663	0.011662612196169054	NCAPG, NCAPD2, SMC4	230	14	19256	17.940372670807452	0.9999994587146738	0.1793126625160992	0.17071148602142452
UP_SEQ_FEATURE	REPEAT:HEAT 5	4	1.694915254237288	0.011703265458780835	XPO1, NCAPG, CKAP5, KPNB1	227	43	20562	8.42619	1	0.5617567420214801	0.5557033288531452
GOTERM_BP_DIRECT	GO:0006915~apoptotic process	15	6.3559322033898304	0.011878725853818151	ARL6IP1, UBE2D3, CKAP2, BUB1B, DYNLL1, AURKA, FXR1, TPX2, RAD21, G2E3, BIRC5, BNIP2, PIM3, BUB1, PPID	230	594	19256	2.114185331576636	0.9999995863746549	0.18038065185427563	0.17172824660272906
GOTERM_CC_DIRECT	GO:0000785~chromatin	22	9.322033898305085	0.011943057374674673	EGR1, PARPBP, PLK1, CBX1, ACTL6A, HMGB2, NUCKS1, MITF, PDS5B, FOXM1, ACTB, CENPF, SFPQ, PPP4R2, FANCD2, RAD21, OIP5, HES1, HMGN2, BRD7, RAN, HMGN1	231	1097	20521	1.7815687806572036	0.98472	0.0670352	0.055862687720252505
GOTERM_BP_DIRECT	GO:0045893~positive regulation of transcription, DNA-templated	17	7.203389830508475	0.012064768730983494	EGR1, ACTL6A, HMGB2, MITF, CTCF, FOXM1, RLF, ILF2, ACTB, YY1, CCNA2, PSRC1, CHEK2, HNRNPD, TFAM, BRD7, CDK5RAP2	230	718	19256	1.9822695894392637	0.9999996718879588	0.1809715309647524	0.17229078273148382
KEGG_PATHWAY	hsa03015:mRNA surveillance pathway	6	2.5423728813559325	0.012543949139001559	RBM8A, PCF11, ACIN1, PPP2R5C, MAGOHB, SRRM1	125	97	8662	4.286350515463918	0.8942783286857766	0.22328229467422775	0.2157559251908268
GOTERM_CC_DIRECT	GO:0016586~RSC complex	3	1.2711864406779663	0.013534028927785576	ACTL6A, BRD7, ACTB	231	16	20521	16.656655844155843	0.9912788498719617	0.0747594	0.062299498239012964
GOTERM_BP_DIRECT	GO:2000781~positive regulation of double-strand break repair	4	1.694915254237288	0.013550396097437554	ACTL6A, FOXM1, BRD7, ACTB	230	42	19256	7.973498964803313	0.9999999484616637	0.20080707469696615	0.19117486542288403
UP_KW_BIOLOGICAL_PROCESS	KW-0233~DNA recombination	6	2.5423728813559325	0.013624682213704328	YY1, PIF1, SFPQ, ACTL6A, HMGB2, HMGB1	177	92	11447	4.217759764185704	0.6172160306201312	0.0867025	0.0755551
GOTERM_BP_DIRECT	GO:0060382~regulation of DNA strand elongation	3	1.2711864406779663	0.015141344300744323	YY1, ACTL6A, NUCKS1	230	16	19256	15.697826086956521	0.9999999929220971	0.2217125415466133	0.21107754971632858
GOTERM_MF_DIRECT	GO:0042802~identical protein binding	32	13.559322033898304	0.015565199684851597	GPSM2, ARL6IP1, HJURP, TTK, LMNB2, ACTB, ACTG1, PRDX3, IFI16, CHEK2, KIF5B, CEP70, OIP5, LYAR, CEP55, PLK4, HSP90AA1, DYNLT1, CBX1, PLK1, DYNLL1, NDC80, UGDH, DDX39A, PSMC3, PRC1, SUB1, EIF3J, BIRC5, TRIP13, RBMX, MAD2L1	227	1734	18883	1.5351330477772869	0.9923942176709001	0.15615410006415636	0.143602
GOTERM_BP_DIRECT	GO:0006310~DNA recombination	5	2.11864	0.015892722911907853	PIF1, RAD21, ACTL6A, HMGB3, HMGB1	230	81	19256	5.168008588298444	0.9999999972317507	0.22997704919584305	0.2189456297628717
GOTERM_CC_DIRECT	GO:0034719~SMN-Sm protein complex	3	1.2711864406779663	0.0170045	SNRPD1, SNRPD3, SNRPB	231	18	20521	14.805916305916305	0.9974418265072403	0.0924621	0.0770517
GOTERM_BP_DIRECT	GO:0051298~centrosome duplication	3	1.2711864406779663	0.017027131581530037	CHORDC1, CKAP5, NDC80	230	17	19256	14.774424552429668	0.9999999993299875	0.240728	0.2291812768042721
GOTERM_BP_DIRECT	GO:1904355~positive regulation of telomere capping	3	1.2711864406779663	0.017027131581530037	HNRNPD, NEK2, AURKB	230	17	19256	14.774424552429668	0.9999999993299875	0.240728	0.2291812768042721
UP_SEQ_FEATURE	REPEAT:HEAT 4	4	1.694915254237288	0.017577203311619757	XPO1, NCAPG, CKAP5, KPNB1	227	50	20562	7.246519823788547	1	0.780306	0.7718975028482279
UP_KW_MOLECULAR_FUNCTION	KW-0238~DNA-binding	38	16.101694915254235	0.017877915587865063	TOP2A, LIN54, PIF1, PARPBP, HP1BP3, HMGB2, HJURP, HMGB3, HMGB1, CTCF, MKI67, FOXM1, RLF, CENPA, YY1, IFI16, RAD21, NUSAP1, HMG20B, HES1, HMGN2, LBR, LYAR, IER2, HMGN1, EGR1, CENPW, MITF, ILF2, SRRM1, NEIL3, SFPQ, KIF4A, SUB1, FUBP1, MTF2, HNRNPD, TFAM	150	2107	11872	1.427419712070875	0.5396209992943245	0.10982148146831397	0.0919436
GOTERM_MF_DIRECT	GO:0004672~protein kinase activity	11	4.661016949152542	0.0180231	PLK4, RPS6KA5, CHEK2, PLK1, PBK, BUB1B, PIM3, NEK2, BUB1, AURKA, CIT	227	385	18883	2.3767149150409064	0.9965046407769291	0.1751622606243887	0.16108169305008094
GOTERM_BP_DIRECT	GO:0051642~centrosome localization	3	1.2711864406779663	0.0190071	KIF5B, DLGAP5, AURKA	230	18	19256	13.953623188405796	0.9999999999438963	0.26566797413564297	0.2529245509860471
GOTERM_BP_DIRECT	GO:0007098~centrosome cycle	4	1.694915254237288	0.019385074886327507	PPP1R12A, PLK1, CKAP5, CDK5RAP2	230	48	19256	6.976811594202898	0.9999999999650736	0.2679060911256498	0.25505531114482594
GOTERM_MF_DIRECT	GO:0051082~unfolded protein binding	6	2.5423728813559325	0.019561342454589438	DNAJA1, HSPA8, DNAJB1, HSP90AA1, PTGES3, TUBB4B	227	129	18883	3.8690707919270566	0.9978533922903706	0.1843508334356762	0.16953163460644177
UP_SEQ_FEATURE	DOMAIN:CS	3	1.2711864406779663	0.020062227419597792	PTGES3, CHORDC1, CACYBP	227	20	20562	13.587224669603524	0.9999999999994399	0.780306	0.7718975028482279
GOTERM_CC_DIRECT	GO:0071011~precatalytic spliceosome	3	1.2711864406779663	0.0208097	SNRPD1, WBP4, SNRPD3	231	20	20521	13.325324675324676	0.9993366305408675	0.11126109402545548	0.0927176
GOTERM_BP_DIRECT	GO:0043388~positive regulation of DNA binding	3	1.2711864406779663	0.0210789	HMGB2, HES1, HMGB1	230	19	19256	13.219221967963387	0.9999999999958344	0.2880780426098869	0.27425966495624193
GOTERM_CC_DIRECT	GO:0048471~perinuclear region of cytoplasm	16	6.779661016949152	0.021101241970345005	HSP90AA1, CCNF, HMGB2, BUB1B, RANGAP1, AURKA, DNAJA1, FXR1, CENPF, KIF5B, CNTRL, BNIP2, KIF20B, CDKN3, CDK5RAP2, MAD2L1	231	745	20521	1.9078764635811618	0.9994019375026189	0.11126109402545548	0.0927176
UP_KW_BIOLOGICAL_PROCESS	KW-0226~DNA condensation	3	1.2711864406779663	0.0216424	NCAPG, NCAPD2, SMC4	177	15	11447	12.934463276836158	0.7838105066653285	0.12225694922900329	0.10653819861384572
UP_SEQ_FEATURE	DOMAIN:BUB1 N-terminal	2	0.847458	0.021862	BUB1B, BUB1	227	2	20562	90.58149779735683	0.9999999999999567	0.780306	0.7718975028482279
UP_SEQ_FEATURE	REGION:Sufficient for interaction with NXF1	2	0.847458	0.021862	SRSF3, SRSF7	227	2	20562	90.58149779735683	0.9999999999999567	0.780306	0.7718975028482279
UP_SEQ_FEATURE	REGION:Necessary for interaction with KNL1	2	0.847458	0.021862	BUB1B, BUB1	227	2	20562	90.58149779735683	0.9999999999999567	0.780306	0.7718975028482279
UP_SEQ_FEATURE	DOMAIN:Hyaluronan-mediated motility receptor C-terminal	2	0.847458	0.021862	HMMR, KIF15	227	2	20562	90.58149779735683	0.9999999999999567	0.780306	0.7718975028482279
UP_SEQ_FEATURE	CROSSLNK:(Microbial infection) Isoglutamyl lysine isopeptide (Lys-Glu) (interchain with E-270); by Vibrio toxins RtxA and VgrG1	2	0.847458	0.021862	ACTB, ACTG1	227	2	20562	90.58149779735683	0.9999999999999567	0.780306	0.7718975028482279
UP_SEQ_FEATURE	CROSSLNK:(Microbial infection) Isoglutamyl lysine isopeptide (Glu-Lys) (interchain with K-50); by Vibrio toxins RtxA and VgrG1	2	0.847458	0.021862	ACTB, ACTG1	227	2	20562	90.58149779735683	0.9999999999999567	0.780306	0.7718975028482279
UP_SEQ_FEATURE	DOMAIN:G2 and S phase-expressed protein 1 N-terminal	2	0.847458	0.021862	PSRC1, GTSE1	227	2	20562	90.58149779735683	0.9999999999999567	0.780306	0.7718975028482279
UP_SEQ_FEATURE	DOMAIN:PP1-binding	2	0.847458	0.021862	CDCA2, MKI67	227	2	20562	90.58149779735683	0.9999999999999567	0.780306	0.7718975028482279
UP_KW_BIOLOGICAL_PROCESS	KW-0053~Apoptosis	16	6.779661016949152	0.0227049	ARL6IP1, UBE2D3, CKAP2, BUB1B, DYNLL1, TPX2, IFI16, CHEK2, RAD21, G2E3, ACIN1, BIRC5, BNIP2, PIM3, BUB1, PPID	177	551	11447	1.8779620002665929	0.7996443137303246	0.12225694922900329	0.10653819861384572
GOTERM_BP_DIRECT	GO:0006913~nucleocytoplasmic transport	4	1.694915254237288	0.022745434042717828	XPO1, RANGAP1, RAN, NUP37	230	51	19256	6.566410912190963	0.9999999999994877	0.2998153596893364	0.2854339725172463
GOTERM_MF_DIRECT	GO:0030544~Hsp70 protein binding	4	1.694915254237288	0.0231207	DNAJA1, DNAJB1, CDKN1B, PPID	227	51	18883	6.524315453053469	0.9993073418767022	0.20895629849252606	0.19215916838862523
GOTERM_BP_DIRECT	GO:0051445~regulation of meiotic cell cycle	3	1.2711864406779663	0.023239914395942828	CDC20, ASPM, CDC27	230	20	19256	12.558260869565217	0.9999999999997251	0.2998153596893364	0.2854339725172463
GOTERM_BP_DIRECT	GO:0006607~NLS-bearing protein import into nucleus	3	1.2711864406779663	0.023239914395942828	KPNA4, KPNA2, KPNB1	230	20	19256	12.558260869565217	0.9999999999997251	0.2998153596893364	0.2854339725172463
GOTERM_MF_DIRECT	GO:0061608~nuclear import signal receptor activity	3	1.2711864406779663	0.023516	KPNA4, KPNA2, KPNB1	227	20	18883	12.477753303964757	0.9993892571289406	0.20895629849252606	0.19215916838862523
GOTERM_BP_DIRECT	GO:0008315~meiotic G2/MI transition	2	0.847458	0.023644	CCNB2, NDC80	230	2	19256	83.72173913043478	0.9999999999998348	0.2998153596893364	0.2854339725172463
GOTERM_BP_DIRECT	GO:0031291~Ran protein signal transduction	2	0.847458	0.023644	GPSM2, KPNB1	230	2	19256	83.72173913043478	0.9999999999998348	0.2998153596893364	0.2854339725172463
GOTERM_BP_DIRECT	GO:0000022~mitotic spindle elongation	2	0.847458	0.023644	PRC1, KIF23	230	2	19256	83.72173913043478	0.9999999999998348	0.2998153596893364	0.2854339725172463
GOTERM_BP_DIRECT	GO:1905463~negative regulation of DNA duplex unwinding	2	0.847458	0.023644	TOP2A, SUB1	230	2	19256	83.72173913043478	0.9999999999998348	0.2998153596893364	0.2854339725172463
GOTERM_CC_DIRECT	GO:0005643~nuclear pore	5	2.11864	0.0245064	KPNA4, RANGAP1, KPNB1, RAN, NUP37	231	98	20521	4.53242	0.9998221292523217	0.127287	0.10607234269209331
GOTERM_CC_DIRECT	GO:0001673~male germ cell nucleus	4	1.694915254237288	0.024926841620242834	TOP2A, TRIP13, CTCF, RAN	231	56	20521	6.34539	0.9998469102556451	0.12756677770359567	0.10630564808632974
UP_SEQ_FEATURE	COMPBIAS:Basic residues	15	6.3559322033898304	0.025134727269404793	HSP90AA1, CDCA2, RBM8A, NUCKS1, SRRM1, YY1, PCF11, SNRPD1, ANP32E, ACIN1, SRSF3, BRIX1, RBBP6, SRSF7, LBR	227	708	20562	1.9190995296050177	0.9999999999999996	0.8665621017015911	0.8572241480194618
UP_SEQ_FEATURE	REPEAT:HEAT 3	4	1.694915254237288	0.025967111649552302	XPO1, NCAPG, CKAP5, KPNB1	227	58	20562	6.246999848093575	0.9999999999999999	0.8665621017015911	0.8572241480194618
UP_SEQ_FEATURE	DOMAIN:Tudor	3	1.2711864406779663	0.0261463	MTF2, LBR, PHF19	227	23	20562	11.814977973568283	0.9999999999999999	0.8665621017015911	0.8572241480194618
KEGG_PATHWAY	hsa03018:RNA degradation	5	2.11864	0.026387972063469097	DDX6, LSM6, EXOSC3, LSM5, LSM4	125	79	8662	4.385822784810127	0.9914356259101681	0.42700536611795453	0.4126119268106077
UP_KW_MOLECULAR_FUNCTION	KW-0418~Kinase	17	7.203389830508475	0.026535958084785427	PLK4, DTYMK, PLK1, BUB1B, TTK, AURKB, AURKA, CIT, CKS1B, RPS6KA5, CHEK2, PBK, CALM3, PIM3, NEK2, BUB1, CDKN3	150	752	11872	1.7892198581560284	0.685402	0.13624499576662485	0.11406557785112778
UP_KW_PTM	KW-0013~ADP-ribosylation	7	2.9661016949152543	0.026655030827252235	YY1, BUB3, HMGB1, HMGN2, CENPA, KPNB1, HMGN1	221	147	14237	3.0676578323637145	0.35096425404222387	0.0647336	0.0533101
GOTERM_CC_DIRECT	GO:0005828~kinetochore microtubule	3	1.2711864406779663	0.027109	CENPE, KIF18A, ZWILCH	231	23	20521	11.587238848108415	0.9999297992681468	0.1367234910001665	0.11393624250013874
GOTERM_MF_DIRECT	GO:0070034~telomerase RNA binding	3	1.2711864406779663	0.028148087123480693	DKC1, SNRPD3, SNRPB	227	22	18883	11.343412094513416	0.9998608032240188	0.2431681970945138	0.2236209143698744
GOTERM_BP_DIRECT	GO:0006281~DNA repair	9	3.8135593220338984	0.028347364139523306	PIF1, PARPBP, PTTG1, FANCD2, ACTL6A, UBE2D3, PDS5B, FOXM1, TICRR	230	302	19256	2.4950187158076593	0.9999999999999996	0.35578834583279256	0.33872207558552847
UP_KW_MOLECULAR_FUNCTION	KW-0678~Repressor	15	6.3559322033898304	0.028516394462781945	HSPA8, LIN54, CTCF, YY1, SFPQ, IFI16, PSPC1, RAD21, DEPDC1, BIRC5, HES1, SRSF7, RBMX, LYAR, PHF19	150	635	11872	1.8696062992125986	0.7117791020052624	0.13624499576662485	0.11406557785112778
GOTERM_BP_DIRECT	GO:0007286~spermatid development	5	2.11864	0.029569286114677983	FXR1, TRIP13, DYNLL1, AFF4, RAN	230	98	19256	4.271517302573203	0.9999999999999999	0.36737597900054464	0.3497538791948275
GOTERM_MF_DIRECT	GO:0042393~histone binding	7	2.9661016949152543	0.030150800921544815	ANP32E, HJURP, CKS2, NCAPD2, ANP32B, BRD7, CKS1B	227	195	18883	2.986128995820626	0.9999267158978672	0.25342970504325507	0.23305754225842748
GOTERM_BP_DIRECT	GO:0048025~negative regulation of mRNA splicing, via spliceosome	3	1.2711864406779663	0.030235	ACIN1, SRSF7, RBMX	230	23	19256	10.920226843100188	1	0.37189063897317337	0.3540519823069805
BIOCARTA	h_DNAfragmentPathway:Apoptotic DNA fragmentation and tissue homeostasis	3	1.2711864406779663	0.031018790124325183	TOP2A, HMGB2, HMGB1	43	11	1623	10.293868921775898	0.9058865575654953	0.5816023148310971	0.5816023148310971
GOTERM_CC_DIRECT	GO:0005682~U5 snRNP	3	1.2711864406779663	0.0316798	SNRPD1, SNRPD3, SNRPB	231	25	20521	10.660259740259741	0.9999863664911477	0.15749390967335122	0.1312449247277927
KEGG_PATHWAY	hsa03083:Polycomb repressive complex	5	2.11864	0.0321085	YY1, MTF2, UBE2D3, AURKB, PHF19	125	84	8662	4.124761904761905	0.997	0.45273396107708325	0.43747326575987827
UP_SEQ_FEATURE	REGION:Nuclear localization	2	0.847458	0.032613926581996626	ANLN, NDC80	227	3	20562	60.3877	1	1	0.9899352983465133
GOTERM_BP_DIRECT	GO:0060255~regulation of macromolecule metabolic process	3	1.2711864406779663	0.032729675362560065	TOP2A, HSP90AA1, CDKN1B	230	24	19256	10.465217391304346	1	0.39858911580147405	0.37946980049067164
GOTERM_CC_DIRECT	GO:1990501~exon-exon junction subcomplex mago-y14	2	0.847458	0.0332502	RBM8A, MAGOHB	231	3	20521	59.22366522366522	0.9999922500844243	0.1629730201147358	0.1358108500956132
GOTERM_MF_DIRECT	GO:0003676~nucleic acid binding	9	3.8135593220338984	0.033762385067401146	DDX6, DDX39A, DBF4, FUBP1, SRRT, WBP4, ACIN1, RBBP6, SRSF7	227	310	18883	2.4150490265738243	0.9999770329393215	0.2763184672621515	0.2541063718230718
GOTERM_BP_DIRECT	GO:0000723~telomere maintenance	4	1.694915254237288	0.0346003	YY1, PIF1, PTGES3, ACTL6A	230	60	19256	5.581449275362319	1	0.41353862481986986	0.39370221923907933
KEGG_PATHWAY	hsa04141:Protein processing in endoplasmic reticulum	7	2.9661016949152543	0.035025605965904795	DNAJA1, HSPA8, DNAJB1, HSP90AA1, HSPH1, UBE2D3, SEC62	125	170	8662	2.853364705882353	0.9982468846191571	0.45273396107708325	0.43747326575987827
GOTERM_BP_DIRECT	GO:0051231~spindle elongation	2	0.847458	0.0352564	KIF4A, KIF11	230	3	19256	55.814492753623185	1	0.41353862481986986	0.39370221923907933
GOTERM_BP_DIRECT	GO:1902850~microtubule cytoskeleton organization involved in mitosis	2	0.847458	0.0352564	SETD2, TACC3	230	3	19256	55.814492753623185	1	0.41353862481986986	0.39370221923907933
GOTERM_BP_DIRECT	GO:0070316~regulation of G0 to G1 transition	3	1.2711864406779663	0.0353021	ACTL6A, BRD7, ACTB	230	25	19256	10.046608695652173	1	0.41353862481986986	0.39370221923907933
UP_KW_BIOLOGICAL_PROCESS	KW-0509~mRNA transport	6	2.5423728813559325	0.035386019104830135	XPO1, RBM8A, SRSF3, MAGOHB, SRSF7, NUP37	177	118	11447	3.2884228669922435	0.9196938780866839	0.17693009552415068	0.15418194038533128
GOTERM_CC_DIRECT	GO:0005856~cytoskeleton	12	5.084745762711865	0.035559858725337734	GAS2L3, PSRC1, PRC1, KIF4A, KIF14, TUBB4B, DYNLL1, GTSE1, ACTB, AURKB, ACTG1, CDK5RAP2	231	526	20521	2.0266653498592664	0.9999966287051169	0.17187265050579903	0.14322720875483252
KEGG_PATHWAY	hsa05014:Amyotrophic lateral sclerosis	11	4.661016949152542	0.0356083	TUBA1C, TUBA1B, TUBB2A, PSMC3, KIF5B, SRSF3, TUBB4B, SRSF7, ACTB, ACTG1, NUP37	125	364	8662	2.0941098901098902	0.9984255913585983	0.45273396107708325	0.43747326575987827
GOTERM_MF_DIRECT	GO:0008139~nuclear localization sequence binding	3	1.2711864406779663	0.0357129	KPNA4, KPNA2, KPNB1	227	25	18883	9.982202643171806	0.9999877487906853	0.28478737303824453	0.26189449739208337
GOTERM_BP_DIRECT	GO:0045665~negative regulation of neuron differentiation	4	1.694915254237288	0.036080269531707176	ASPM, DDX6, HES1, CDK5RAP2	230	61	19256	5.489950106913756	1	0.41866727852830027	0.3985848643549915
GOTERM_CC_DIRECT	GO:1904115~axon cytoplasm	4	1.694915254237288	0.036527166877747125	KIF5B, KIF4A, RANGAP1, DYNLL1	231	65	20521	5.4667998667998665	0.9999976224111458	0.17412950785556164	0.14510792321296803
GOTERM_MF_DIRECT	GO:0046982~protein heterodimerization activity	10	4.23729	0.037149164279168305	TOP2A, FXR1, LSM6, CENPW, TAF13, BIRC5, LSM5, CENPA, RAN, AURKA	227	375	18883	2.218267254038179	0.9999922935806743	0.28883475227053357	0.2656165245960534
UP_SEQ_FEATURE	REPEAT:HEAT 1	4	1.694915254237288	0.037545567464478666	XPO1, NCAPG, CKAP5, KPNB1	227	67	20562	5.407850614767573	1	1	0.9899352983465133
UP_SEQ_FEATURE	REPEAT:HEAT 2	4	1.694915254237288	0.037545567464478666	XPO1, NCAPG, CKAP5, KPNB1	227	67	20562	5.407850614767573	1	1	0.9899352983465133
GOTERM_BP_DIRECT	GO:0051171~regulation of nitrogen compound metabolic process	3	1.2711864406779663	0.03795	TOP2A, HSP90AA1, CDKN1B	230	26	19256	9.660200668896321	1	0.42542846777033544	0.4050217363894819
GOTERM_BP_DIRECT	GO:0032147~activation of protein kinase activity	3	1.2711864406779663	0.03795	TPX2, KIF14, ECT2	230	26	19256	9.660200668896321	1	0.42542846777033544	0.4050217363894819
GOTERM_BP_DIRECT	GO:2000779~regulation of double-strand break repair	3	1.2711864406779663	0.03795	PPP4R2, ACTL6A, ACTB	230	26	19256	9.660200668896321	1	0.42542846777033544	0.4050217363894819
GOTERM_BP_DIRECT	GO:0006468~protein phosphorylation	10	4.23729	0.0380464	PLK4, RPS6KA5, CHEK2, PLK1, BIRC5, PIM3, NEK2, AURKB, CDC25B, AURKA	230	379	19256	2.2090168635998624	1	0.42542846777033544	0.4050217363894819
GOTERM_CC_DIRECT	GO:0000228~nuclear chromosome	3	1.2711864406779663	0.0390552	TOP2A, BIRC5, NCAPD2	231	28	20521	9.51809	0.9999990470809335	0.18366503804022158	0.15305419836685133
GOTERM_BP_DIRECT	GO:0008284~positive regulation of cell proliferation	12	5.084745762711865	0.039275	PRDX3, CDKN1B, PRC1, ACTL6A, KIF14, BIRC5, HES1, TTK, FOXM1, KIF20B, ACTB, CDC25B	230	504	19256	1.993374741200828	1	0.43520934941804745	0.41433345379555575
GOTERM_BP_DIRECT	GO:0031116~positive regulation of microtubule polymerization	3	1.2711864406779663	0.040671400639467024	CDKN1B, PSRC1, CDK5RAP2	230	27	19256	9.302415458937197	1	0.4388230068995126	0.4177737732352271
GOTERM_BP_DIRECT	GO:0042026~protein refolding	3	1.2711864406779663	0.040671400639467024	DNAJA1, HSPA8, HSP90AA1	230	27	19256	9.302415458937197	1	0.4388230068995126	0.4177737732352271
GOTERM_BP_DIRECT	GO:2000819~regulation of nucleotide-excision repair	3	1.2711864406779663	0.040671400639467024	ACTL6A, BRD7, ACTB	230	27	19256	9.302415458937197	1	0.4388230068995126	0.4177737732352271
GOTERM_CC_DIRECT	GO:0019005~SCF ubiquitin ligase complex	4	1.694915254237288	0.0409105	CCNF, CKS2, CACYBP, CKS1B	231	68	20521	5.225617519735167	0.9999995136118693	0.18834953951831981	0.15695794959859985
GOTERM_MF_DIRECT	GO:0001671~ATPase activator activity	3	1.2711864406779663	0.0411408	DNAJA1, DNAJB1, AHSA1	227	27	18883	9.24278	0.9999978828204562	0.3120678800144364	0.28698203756954604
GOTERM_CC_DIRECT	GO:0005689~U12-type spliceosomal complex	3	1.2711864406779663	0.0416448	SNRPD1, SNRPD3, SNRPB	231	29	20521	9.189879086430812	1	0.18834953951831981	0.15695794959859985
GOTERM_CC_DIRECT	GO:0034774~secretory granule lumen	5	2.11864	0.041675	HSPA8, HSP90AA1, DYNLT1, PSMC3, HMGB1	231	116	20521	3.829116286012838	0.9999996314859849	0.18834953951831981	0.15695794959859985
GOTERM_BP_DIRECT	GO:0001934~positive regulation of protein phosphorylation	7	2.9661016949152543	0.042417998016994744	FXR1, HSP90AA1, CDKN1B, INCENP, CDCA8, BIRC5, AURKB	230	213	19256	2.751418656868749	1	0.453688	0.4319258754600074
UP_SEQ_FEATURE	REGION:Interaction with CDK2	2	0.847458	0.0432482	CDKN1B, CDKN3	227	4	20562	45.290748898678416	1	1	0.9899352983465133
GOTERM_CC_DIRECT	GO:0031262~Ndc80 complex	2	0.847458	0.0440872	NUF2, NDC80	231	4	20521	44.417748917748916	0.9999998466928879	0.19669668463556972	0.16391390386297477
GOTERM_MF_DIRECT	GO:0031492~nucleosomal DNA binding	4	1.694915254237288	0.0446502	ACTL6A, HMGN2, ACTB, HMGN1	227	66	18883	5.041516486450408	0.9999993231123294	0.3306238428674578	0.3040463635372762
KEGG_PATHWAY	hsa04210:Apoptosis	6	2.5423728813559325	0.0453515	TUBA1C, TUBA1B, BIRC5, LMNB2, ACTB, ACTG1	125	136	8662	3.057176470588235	0.9997416885212701	0.5381708865894792	0.5200302949066878
GOTERM_BP_DIRECT	GO:0000082~G1/S transition of mitotic cell cycle	4	1.694915254237288	0.045630079554413686	CCNA2, CDKN1B, DBF4, CDKN3	230	67	19256	4.998312783906554	1	0.4635443181428985	0.44130926548401145
GOTERM_BP_DIRECT	GO:0042752~regulation of circadian rhythm	4	1.694915254237288	0.045630079554413686	TOP2A, SFPQ, PSPC1, HNRNPD	230	67	19256	4.998312783906554	1	0.4635443181428985	0.44130926548401145
GOTERM_BP_DIRECT	GO:0032446~protein modification by small protein conjugation	3	1.2711864406779663	0.046325988279730806	UBE2C, UBE2S, UBE2D3	230	29	19256	8.660869565217391	1	0.4635443181428985	0.44130926548401145
GOTERM_BP_DIRECT	GO:0045824~negative regulation of innate immune response	3	1.2711864406779663	0.046325988279730806	IFI16, LYAR, AURKB	230	29	19256	8.660869565217391	1	0.4635443181428985	0.44130926548401145
UP_KW_MOLECULAR_FUNCTION	KW-0413~Isomerase	6	2.5423728813559325	0.0463539	TOP2A, IDI1, DKC1, PTGES3, PPIH, PPID	150	156	11872	3.0441025641025643	0.8700873901431401	0.1993217447799049	0.1668740188855018
UP_SEQ_FEATURE	DOMAIN:Rho-GAP	4	1.694915254237288	0.046497382677097666	ARHGAP11A, DEPDC1B, RACGAP1, DEPDC1	227	73	20562	4.963369742320922	1	1	0.9899352983465133
GOTERM_BP_DIRECT	GO:0016321~female meiosis chromosome segregation	2	0.847458	0.046731297113593015	PLK1, TTK	230	4	19256	41.86086956521739	1	0.4635443181428985	0.44130926548401145
GOTERM_BP_DIRECT	GO:0030951~establishment or maintenance of microtubule cytoskeleton polarity	2	0.847458	0.046731297113593015	KIF2C, CKAP5	230	4	19256	41.86086956521739	1	0.4635443181428985	0.44130926548401145
GOTERM_BP_DIRECT	GO:0051754~meiotic sister chromatid cohesion, centromeric	2	0.847458	0.046731297113593015	BUB1B, BUB1	230	4	19256	41.86086956521739	1	0.4635443181428985	0.44130926548401145
GOTERM_BP_DIRECT	GO:1905323~telomerase holoenzyme complex assembly	2	0.847458	0.046731297113593015	HSP90AA1, PTGES3	230	4	19256	41.86086956521739	1	0.4635443181428985	0.44130926548401145
GOTERM_BP_DIRECT	GO:0000915~actomyosin contractile ring assembly	2	0.847458	0.046731297113593015	ANLN, RACGAP1	230	4	19256	41.86086956521739	1	0.4635443181428985	0.44130926548401145
GOTERM_CC_DIRECT	GO:0005721~pericentric heterochromatin	3	1.2711864406779663	0.0470103	INCENP, CBX1, CENPA	231	31	20521	8.59698	0.9999999471928684	0.20708344066465803	0.17256953388721502
GOTERM_MF_DIRECT	GO:0071208~histone pre-mRNA DCP binding	2	0.847458	0.047024793476555346	SNRPD3, SNRPB	227	4	18883	41.59251101321586	0.9999996878393516	0.33237979025474346	0.30566115759760976
GOTERM_MF_DIRECT	GO:0035175~histone kinase activity (H3-S10 specific)	2	0.847458	0.047024793476555346	RPS6KA5, AURKA	227	4	18883	41.59251101321586	0.9999996878393516	0.33237979025474346	0.30566115759760976
UP_SEQ_FEATURE	ACT_SITE:Glycyl thioester intermediate	4	1.694915254237288	0.0480829	UBE2C, UBE2S, UBE2D3, G2E3	227	74	20562	4.896297178235504	1	1	0.9899352983465133
UP_SEQ_FEATURE	DOMAIN:RRM	7	2.9661016949152543	0.049034	SFPQ, RBM8A, PSPC1, HNRNPD, SRSF3, SRSF7, RBMX	227	239	20562	2.6530145798389033	1	1	0.9899352983465133
GOTERM_BP_DIRECT	GO:0007026~negative regulation of microtubule depolymerization	3	1.2711864406779663	0.0492551	TPX2, DIAPH3, CKAP2	230	30	19256	8.372173913043477	1	0.4846703692463662	0.4614219531605649
GOTERM_CC_DIRECT	GO:0035267~NuA4 histone acetyltransferase complex	3	1.2711864406779663	0.0497828	ACTL6A, ACTB, ACTG1	231	32	20521	8.328327922077921	0.9999999808411368	0.21655504516961946	0.18046253764134956
GOTERM_MF_DIRECT	GO:0004712~protein serine/threonine/tyrosine kinase activity	3	1.2711864406779663	0.0498165	TTK, AURKB, AURKA	227	30	18883	8.318502202643172	0.9999998746489404	0.3442873520701489	0.31661151991016906
GOTERM_MF_DIRECT	GO:0019787~ubiquitin-like protein transferase activity	3	1.2711864406779663	0.0528425	UBE2C, UBE2S, UBE2D3	227	31	18883	8.050163421912746	0.9999999535157889	0.3544378205340922	0.3259460343175253
GOTERM_MF_DIRECT	GO:0005096~GTPase activator activity	8	3.389830508474576	0.0535646	ARHGAP11A, DEPDC1B, EIF5, RACGAP1, DEPDC1, BNIP2, RANGAP1, ECT2	227	282	18883	2.35986	0.9999999633309604	0.3544378205340922	0.3259460343175253
UP_SEQ_FEATURE	SITE:Cleavage; by caspase-7	2	0.847458	0.053766	YY1, PTGES3	227	5	20562	36.23259911894273	1	1	0.9899352983465133
UP_SEQ_FEATURE	DOMAIN:POLO box	2	0.847458	0.053766	PLK4, PLK1	227	5	20562	36.23259911894273	1	1	0.9899352983465133
GOTERM_CC_DIRECT	GO:0031021~interphase microtubule organizing center	2	0.847458	0.0548032	BIRC5, MZT1	231	5	20521	35.534199134199135	0.9999999969678958	0.22977717567999123	0.19148097973332603
GOTERM_CC_DIRECT	GO:0000243~commitment complex	2	0.847458	0.0548032	SNRPD1, SNRPD3	231	5	20521	35.534199134199135	0.9999999969678958	0.22977717567999123	0.19148097973332603
GOTERM_CC_DIRECT	GO:0045120~pronucleus	2	0.847458	0.0548032	CENPF, AURKA	231	5	20521	35.534199134199135	0.9999999969678958	0.22977717567999123	0.19148097973332603
GOTERM_CC_DIRECT	GO:0005685~U1 snRNP	3	1.2711864406779663	0.0554988	SNRPD1, SNRPD3, SNRPB	231	34	20521	7.838426279602751	0.9999999976532055	0.22992359533436146	0.19160299611196788
GOTERM_BP_DIRECT	GO:0045132~meiotic chromosome segregation	2	0.847458	0.0580703	NUF2, SMC4	230	5	19256	33.48869565217392	1	0.5444251411725196	0.5183104392788784
GOTERM_BP_DIRECT	GO:0040001~establishment of mitotic spindle localization	2	0.847458	0.0580703	NUSAP1, KPNB1	230	5	19256	33.48869565217392	1	0.5444251411725196	0.5183104392788784
GOTERM_BP_DIRECT	GO:0046602~regulation of mitotic centrosome separation	2	0.847458	0.0580703	NEK2, KIF11	230	5	19256	33.48869565217392	1	0.5444251411725196	0.5183104392788784
GOTERM_BP_DIRECT	GO:0051664~nuclear pore localization	2	0.847458	0.0580703	FXR1, LMNB2	230	5	19256	33.48869565217392	1	0.5444251411725196	0.5183104392788784
GOTERM_BP_DIRECT	GO:0001738~morphogenesis of a polarized epithelium	2	0.847458	0.0580703	ACTB, ACTG1	230	5	19256	33.48869565217392	1	0.5444251411725196	0.5183104392788784
GOTERM_BP_DIRECT	GO:2000622~regulation of nuclear-transcribed mRNA catabolic process, nonsense-mediated decay	2	0.847458	0.0580703	RBM8A, MAGOHB	230	5	19256	33.48869565217392	1	0.5444251411725196	0.5183104392788784
UP_SEQ_FEATURE	CROSSLNK:Glycyl lysine isopeptide (Lys-Gly) (interchain with G-Cter in SUMO1)	4	1.694915254237288	0.058142105694429916	ANLN, AHSA1, ACIN1, MKI67	227	80	20562	4.529074889867841	1	1	0.9899352983465133
GOTERM_BP_DIRECT	GO:0042771~intrinsic apoptotic signaling pathway in response to DNA damage by p53 class mediator	3	1.2711864406779663	0.0584261	IFI16, CHEK2, PPP2R5C	230	33	19256	7.611067193675889	1	0.5444251411725196	0.5183104392788784
GOTERM_MF_DIRECT	GO:0097100~supercoiled DNA binding	2	0.847458	0.0584328	HMGB2, HMGB1	227	5	18883	33.27400881057269	0.9999999926251019	0.37859607016803687	0.3481623024696416
UP_SEQ_FEATURE	DOMAIN:FHA	3	1.2711864406779663	0.0593572	CHEK2, KIF14, MKI67	227	36	20562	7.548458149779735	1	1	0.9899352983465133
GOTERM_BP_DIRECT	GO:0006611~protein export from nucleus	3	1.2711864406779663	0.061604598466326876	XPO1, CHORDC1, RAN	230	34	19256	7.387212276214834	1	0.5697267376961057	0.5423983819854795
GOTERM_BP_DIRECT	GO:0006302~double-strand break repair	4	1.694915254237288	0.0640105	CHEK2, RAD21, PLK1, TRIP13	230	77	19256	4.34918	1	0.5779282327758666	0.5502064720166991
GOTERM_BP_DIRECT	GO:0048511~rhythmic process	4	1.694915254237288	0.0640105	TOP2A, EGR1, SFPQ, PSPC1	230	77	19256	4.34918	1	0.5779282327758666	0.5502064720166991
UP_SEQ_FEATURE	REGION:Interaction with RB1	2	0.847458	0.0641687	RBBP6, NDC80	227	6	20562	30.19383259911895	1	1	0.9899352983465133
UP_SEQ_FEATURE	REPEAT:ARM 1; truncated	2	0.847458	0.0641687	KPNA4, KPNA2	227	6	20562	30.19383259911895	1	1	0.9899352983465133
UP_SEQ_FEATURE	REGION:NLS binding site (major)	2	0.847458	0.0641687	KPNA4, KPNA2	227	6	20562	30.19383259911895	1	1	0.9899352983465133
UP_SEQ_FEATURE	REPEAT:ARM 10; atypical	2	0.847458	0.0641687	KPNA4, KPNA2	227	6	20562	30.19383259911895	1	1	0.9899352983465133
UP_SEQ_FEATURE	SITE:Involved in polymerization	2	0.847458	0.0641687	TUBA1C, TUBA1B	227	6	20562	30.19383259911895	1	1	0.9899352983465133
UP_SEQ_FEATURE	REGION:NLS binding site (minor)	2	0.847458	0.0641687	KPNA4, KPNA2	227	6	20562	30.19383259911895	1	1	0.9899352983465133
KEGG_PATHWAY	hsa05130:Pathogenic Escherichia coli infection	7	2.9661016949152543	0.0645216	TUBA1C, TUBA1B, TUBB2A, ARPC5L, TUBB4B, ACTB, ACTG1	125	198	8662	2.449858585858586	0.9999930174857286	0.699575	0.6759934508255447
GOTERM_BP_DIRECT	GO:0045931~positive regulation of mitotic cell cycle	3	1.2711864406779663	0.0648407	BIRC5, CDC25B, AURKA	230	35	19256	7.176149068322981	1	0.5779282327758666	0.5502064720166991
GOTERM_BP_DIRECT	GO:0043687~post-translational protein modification	3	1.2711864406779663	0.0648407	CCNA2, RPS6KA5, AURKB	230	35	19256	7.176149068322981	1	0.5779282327758666	0.5502064720166991
GOTERM_BP_DIRECT	GO:0032212~positive regulation of telomere maintenance via telomerase	3	1.2711864406779663	0.0648407	DKC1, NEK2, AURKB	230	35	19256	7.176149068322981	1	0.5779282327758666	0.5502064720166991
GOTERM_CC_DIRECT	GO:0034715~pICln-Sm protein complex	2	0.847458	0.0653996	SNRPD1, SNRPD3	231	6	20521	29.61183261183261	0.9999999999400426	0.2646400553090792	0.22053337942423268
GOTERM_CC_DIRECT	GO:0070938~contractile ring	2	0.847458	0.0653996	PRC1, KIF20B	231	6	20521	29.61183261183261	0.9999999999400426	0.2646400553090792	0.22053337942423268
GOTERM_MF_DIRECT	GO:0061631~ubiquitin conjugating enzyme activity	3	1.2711864406779663	0.0655644	UBE2C, UBE2S, UBE2D3	227	35	18883	7.13014	0.9999999993067984	0.40144862652106783	0.3691778366077987
GOTERM_MF_DIRECT	GO:0000287~magnesium ion binding	7	2.9661016949152543	0.065895	TOP2A, PIF1, IDI1, RPS6KA5, RHEB, PLK1, RAN	227	237	18883	2.4569415788397553	0.9999999993790332	0.40144862652106783	0.3691778366077987
KEGG_PATHWAY	hsa04145:Phagosome	6	2.5423728813559325	0.0668133	TUBA1C, TUBA1B, TUBB2A, TUBB4B, ACTB, ACTG1	125	152	8662	2.7353684210526317	0.9999954876820251	0.699575	0.6759934508255447
GOTERM_MF_DIRECT	GO:0016301~kinase activity	7	2.9661016949152543	0.0669806	DTYMK, CDKN1B, CHEK2, CALM3, BUB1, CDKN3, CKS1B	227	238	18883	2.4466182948950506	1	0.40144862652106783	0.3691778366077987
UP_SEQ_FEATURE	ZN_FING:PHD-type 1	3	1.2711864406779663	0.0683525	MTF2, G2E3, PHF19	227	39	20562	6.967807522873603	1	1	0.9899352983465133
GOTERM_BP_DIRECT	GO:0030263~apoptotic chromosome condensation	2	0.847458	0.069275	TOP2A, ACIN1	230	6	19256	27.907246376811592	1	0.5876432226176107	0.5594554582806684
GOTERM_BP_DIRECT	GO:0031536~positive regulation of exit from mitosis	2	0.847458	0.069275	UBE2C, BIRC5	230	6	19256	27.907246376811592	1	0.5876432226176107	0.5594554582806684
GOTERM_BP_DIRECT	GO:0051661~maintenance of centrosome location	2	0.847458	0.069275	ASPM, GPSM2	230	6	19256	27.907246376811592	1	0.5876432226176107	0.5594554582806684
GOTERM_BP_DIRECT	GO:0007100~mitotic centrosome separation	2	0.847458	0.069275	KIF11, AURKA	230	6	19256	27.907246376811592	1	0.5876432226176107	0.5594554582806684
GOTERM_BP_DIRECT	GO:0034728~nucleosome organization	2	0.847458	0.069275	LIN54, SETD2	230	6	19256	27.907246376811592	1	0.5876432226176107	0.5594554582806684
GOTERM_BP_DIRECT	GO:0045143~homologous chromosome segregation	2	0.847458	0.069275	PTTG1, PLK1	230	6	19256	27.907246376811592	1	0.5876432226176107	0.5594554582806684
GOTERM_BP_DIRECT	GO:0061684~chaperone-mediated autophagy	2	0.847458	0.069275	HSPA8, HSP90AA1	230	6	19256	27.907246376811592	1	0.5876432226176107	0.5594554582806684
GOTERM_MF_DIRECT	GO:0042826~histone deacetylase binding	5	2.11864	0.0694708	SFPQ, HSP90AA1, HNRNPD, HES1, KPNA2	227	129	18883	3.224225659939214	0.9999999998116217	0.40144862652106783	0.3691778366077987
GOTERM_MF_DIRECT	GO:0055131~C3HC4-type RING finger domain binding	2	0.847458	0.0697049	DNAJA1, HSPA8	227	6	18883	27.72834067547724	0.9999999998258003	0.40144862652106783	0.3691778366077987
GOTERM_MF_DIRECT	GO:0030235~nitric-oxide synthase regulator activity	2	0.847458	0.0697049	HSP90AA1, DYNLL1	227	6	18883	27.72834067547724	0.9999999998258003	0.40144862652106783	0.3691778366077987
GOTERM_BP_DIRECT	GO:0021987~cerebral cortex development	4	1.694915254237288	0.0700963	ASPM, TUBB2A, KIF14, TACC3	230	80	19256	4.18609	1	0.5905374242337399	0.5622108323396011
GOTERM_BP_DIRECT	GO:0006364~rRNA processing	5	2.11864	0.0713169	DKC1, BRIX1, EXOSC3, UTP18, LYAR	230	131	19256	3.1954862263524726	1	0.5940461935448612	0.5655512948301078
GOTERM_BP_DIRECT	GO:0036297~interstrand cross-link repair	3	1.2711864406779663	0.0714787	NEIL3, FANCD2, NUCKS1	230	37	19256	6.7882491186839005	1	0.5940461935448612	0.5655512948301078
GOTERM_MF_DIRECT	GO:0045505~dynein intermediate chain binding	3	1.2711864406779663	0.0722697	DYNLT1, DYNLL1, RAN	227	37	18883	6.744731515656626	0.9999999999261829	0.4086524863810448	0.37580260805459426
UP_KW_BIOLOGICAL_PROCESS	KW-0698~rRNA processing	5	2.11864	0.0742072	LSM6, DKC1, EXOSC3, UTP18, LYAR	177	103	11447	3.1394328341835336	0.995471	0.34630028673025504	0.3017759641506508
UP_SEQ_FEATURE	DOMAIN:Histidine kinase/HSP90-like ATPase	2	0.847458	0.0744576	TOP2A, HSP90AA1	227	7	20562	25.880427942101957	1	1	0.9899352983465133
UP_SEQ_FEATURE	MUTAGEN:T->A: Loss of kinase activity.	2	0.847458	0.0744576	TTK, NEK2	227	7	20562	25.880427942101957	1	1	0.9899352983465133
GOTERM_BP_DIRECT	GO:0045582~positive regulation of T cell differentiation	3	1.2711864406779663	0.0748771	ACTL6A, BRD7, ACTB	230	38	19256	6.609610983981693	1	0.613992	0.5845404715917698
GOTERM_BP_DIRECT	GO:0071392~cellular response to estradiol stimulus	3	1.2711864406779663	0.0748771	CCNA2, KIF18A, HNRNPD	230	38	19256	6.609610983981693	1	0.613992	0.5845404715917698
GOTERM_CC_DIRECT	GO:0005683~U7 snRNP	2	0.847458	0.0758776	SNRPD3, SNRPB	231	7	20521	25.38157081014224	0.9999999999988146	0.29669012966747577	0.2472417747228965
GOTERM_CC_DIRECT	GO:0043203~axon hillock	2	0.847458	0.0758776	TPX2, AURKA	231	7	20521	25.38157081014224	0.9999999999988146	0.29669012966747577	0.2472417747228965
GOTERM_CC_DIRECT	GO:0097433~dense body	2	0.847458	0.0758776	ACTB, ACTG1	231	7	20521	25.38157081014224	0.9999999999988146	0.29669012966747577	0.2472417747228965
GOTERM_BP_DIRECT	GO:0050767~regulation of neurogenesis	3	1.2711864406779663	0.0783261	FXR1, HMGB2, HES1	230	39	19256	6.4401337792642135	1	0.6294702462971258	0.5992761450519791
UP_KW_MOLECULAR_FUNCTION	KW-0195~Cyclin	3	1.2711864406779663	0.078351	CCNA2, CCNB2, CCNF	150	37	11872	6.4172972972972975	0.9700553739947196	0.3062811863873261	0.25642145837078467
GOTERM_BP_DIRECT	GO:0051028~mRNA transport	4	1.694915254237288	0.0785996	FXR1, RBM8A, SRSF7, NUP37	230	84	19256	3.9867494824016565	1	0.6294702462971258	0.5992761450519791
GOTERM_MF_DIRECT	GO:0043015~gamma-tubulin binding	3	1.2711864406779663	0.0791855	RACGAP1, CEP70, CDK5RAP2	227	39	18883	6.398847848187055	0.9999999999927967	0.43976239225367847	0.40441171763521555
GOTERM_BP_DIRECT	GO:0000055~ribosomal large subunit export from nucleus	2	0.847458	0.080347	XPO1, RAN	230	7	19256	23.92049689440994	1	0.6294702462971258	0.5992761450519791
GOTERM_BP_DIRECT	GO:0000054~ribosomal subunit export from nucleus	2	0.847458	0.080347	XPO1, RAN	230	7	19256	23.92049689440994	1	0.6294702462971258	0.5992761450519791
GOTERM_BP_DIRECT	GO:0000056~ribosomal small subunit export from nucleus	2	0.847458	0.080347	XPO1, RAN	230	7	19256	23.92049689440994	1	0.6294702462971258	0.5992761450519791
GOTERM_BP_DIRECT	GO:0010994~free ubiquitin chain polymerization	2	0.847458	0.080347	UBE2C, UBE2S	230	7	19256	23.92049689440994	1	0.6294702462971258	0.5992761450519791
GOTERM_BP_DIRECT	GO:0010032~meiotic chromosome condensation	2	0.847458	0.080347	NCAPD2, SMC4	230	7	19256	23.92049689440994	1	0.6294702462971258	0.5992761450519791
GOTERM_MF_DIRECT	GO:0003720~telomerase activity	2	0.847458	0.0808426	DKC1, PTGES3	227	7	18883	23.767149150409065	0.9999999999958861	0.44108870071745676	0.4056314096629988
UP_SEQ_FEATURE	DOMAIN:UBC core	3	1.2711864406779663	0.0809848	UBE2C, UBE2S, UBE2D3	227	43	20562	6.3196393812109415	1	1	0.9899352983465133
GOTERM_BP_DIRECT	GO:0043066~negative regulation of apoptotic process	11	4.661016949152542	0.0811481	DNAJA1, PRDX3, ARL6IP1, PLK1, KIF14, BNIP2, BIRC5, PIM3, MITF, MAD2L1, AURKA	230	506	19256	1.8200378071833647	1	0.6317228374466624	0.6014206850813347
GOTERM_BP_DIRECT	GO:0048144~fibroblast proliferation	3	1.2711864406779663	0.081824	PTGES3, CKS2, CKS1B	230	40	19256	6.2791304347826085	1	0.6329781206175791	0.6026157554822644
UP_SEQ_FEATURE	MOTIF:MREC motif	2	0.847458	0.0846338	TUBA1C, TUBA1B	227	8	20562	22.645374449339208	1	1	0.9899352983465133
GOTERM_CC_DIRECT	GO:0001940~male pronucleus	2	0.847458	0.0862388	CCNA2, CBX1	231	8	20521	22.208874458874458	0.9999999999999766	0.3297922354306873	0.27482686285890606
GOTERM_CC_DIRECT	GO:0097524~sperm plasma membrane	2	0.847458	0.0862388	HSP90AA1, ABHD2	231	8	20521	22.208874458874458	0.9999999999999766	0.3297922354306873	0.27482686285890606
KEGG_PATHWAY	hsa03082:ATP-dependent chromatin remodeling	5	2.11864	0.0867319	YY1, ACTL6A, BRD7, ACTB, ACTG1	125	117	8662	2.9613675213675217	0.9999999030617202	0.8576821215865719	0.828771
GOTERM_BP_DIRECT	GO:0042307~positive regulation of protein import into nucleus	3	1.2711864406779663	0.0889602	HSP90AA1, ECT2, RAN	230	42	19256	5.980124223602485	1	0.6723597683726742	0.6401083648491069
GOTERM_BP_DIRECT	GO:0080090~regulation of primary metabolic process	3	1.2711864406779663	0.0889602	TOP2A, HSP90AA1, CDKN1B	230	42	19256	5.980124223602485	1	0.6723597683726742	0.6401083648491069
GOTERM_CC_DIRECT	GO:0005884~actin filament	4	1.694915254237288	0.0911274	GAS2L3, DIAPH3, ACTB, ACTG1	231	95	20521	3.740442014126225	0.9999999999999963	0.3446992994732128	0.28724941622767736
GOTERM_MF_DIRECT	GO:0019903~protein phosphatase binding	4	1.694915254237288	0.0911321	HSP90AA1, CDKN1B, CDC27, NEK2	227	89	18883	3.738652675345246	0.9999999999998759	0.4841457211125365	0.44522725478516223
GOTERM_BP_DIRECT	GO:0033673~negative regulation of kinase activity	2	0.847458	0.0912879	PRDX3, CDKN1B	230	8	19256	20.930434782608696	1	0.6723597683726742	0.6401083648491069
GOTERM_BP_DIRECT	GO:0007127~meiosis I	2	0.847458	0.0912879	CKS2, BIRC5	230	8	19256	20.930434782608696	1	0.6723597683726742	0.6401083648491069
GOTERM_BP_DIRECT	GO:1905832~positive regulation of spindle assembly	2	0.847458	0.0912879	GPSM2, SPAG5	230	8	19256	20.930434782608696	1	0.6723597683726742	0.6401083648491069
GOTERM_BP_DIRECT	GO:0032873~negative regulation of stress-activated MAPK cascade	2	0.847458	0.0912879	PBK, FOXM1	230	8	19256	20.930434782608696	1	0.6723597683726742	0.6401083648491069
GOTERM_BP_DIRECT	GO:0033151~V(D)J recombination	2	0.847458	0.0912879	HMGB2, HMGB1	230	8	19256	20.930434782608696	1	0.6723597683726742	0.6401083648491069
GOTERM_BP_DIRECT	GO:0090435~protein localization to nuclear envelope	2	0.847458	0.0912879	PLK1, LMNB2	230	8	19256	20.930434782608696	1	0.6723597683726742	0.6401083648491069
GOTERM_MF_DIRECT	GO:0000405~bubble DNA binding	2	0.847458	0.0918476	NEIL3, HMGB1	227	8	18883	20.79625550660793	0.9999999999999029	0.4841457211125365	0.44522725478516223
GOTERM_BP_DIRECT	GO:0048870~cell motility	3	1.2711864406779663	0.0925953	IER2, ACTB, ACTG1	230	43	19256	5.841051567239636	1	0.6739180984824144	0.6415919457909813
GOTERM_BP_DIRECT	GO:1901796~regulation of signal transduction by p53 class mediator	3	1.2711864406779663	0.0925953	CHEK2, AURKB, AURKA	230	43	19256	5.841051567239636	1	0.6739180984824144	0.6415919457909813
UP_SEQ_FEATURE	DOMAIN:IBB	2	0.847458	0.0946987	KPNA4, KPNA2	227	9	20562	20.12922173274596	1	1	0.9899352983465133
KEGG_PATHWAY	hsa05020:Prion disease	8	3.389830508474576	0.0950731	HSPA8, EGR1, TUBA1C, TUBA1B, TUBB2A, PSMC3, KIF5B, TUBB4B	125	272	8662	2.0381176470588236	0.9999999810678141	0.8906850442745358	0.8606619528944952
GOTERM_BP_DIRECT	GO:0000122~negative regulation of transcription from RNA polymerase II promoter	18	7.627118644067797	0.0953964	EGR1, PLK1, CBX1, UBE2D3, HMGB2, MITF, CTCF, HMGB1, FOXM1, AURKB, YY1, DNAJB1, SFPQ, IFI16, HES1, LYAR, PPID, PHF19	230	1011	19256	1.4905947619661981	1	0.6902213133954848	0.6571131365740754
UP_SEQ_FEATURE	REPEAT:TPR	4	1.694915254237288	0.0957501	GPSM2, CEP70, CDC27, PPID	227	99	20562	3.659858496862902	1	1	0.9899352983465133
GOTERM_CC_DIRECT	GO:0000931~gamma-tubulin large complex	2	0.847458	0.0964842	MZT1, CDK5RAP2	231	9	20521	19.74122174122174	0.9999999999999996	0.3497553421028607	0.29146278508571727
GOTERM_CC_DIRECT	GO:0097539~ciliary transition fiber	2	0.847458	0.0964842	CENPF, SCLT1	231	9	20521	19.74122174122174	0.9999999999999996	0.3497553421028607	0.29146278508571727
GOTERM_CC_DIRECT	GO:0005732~small nucleolar ribonucleoprotein complex	2	0.847458	0.0964842	LSM6, SNRPB	231	9	20521	19.74122174122174	0.9999999999999996	0.3497553421028607	0.29146278508571727
GOTERM_CC_DIRECT	GO:0043657~host cell	2	0.847458	0.0964842	DYNLT1, KPNA2	231	9	20521	19.74122174122174	0.9999999999999996	0.3497553421028607	0.29146278508571727
GOTERM_BP_DIRECT	GO:0045944~positive regulation of transcription from RNA polymerase II promoter	21	8.898305084745763	0.0965219	TOP2A, EGR1, PPP1R12A, HMGB2, CKAP2, NUCKS1, MITF, CTCF, HMGB1, FOXM1, RLF, YY1, SFPQ, RPS6KA5, IFI16, PSMC3, LEO1, HNRNPD, HES1, RBMX, IER2	230	1230	19256	1.4293955461293744	1	0.69428	0.6609775878140969
GOTERM_BP_DIRECT	GO:0045663~positive regulation of myoblast differentiation	3	1.2711864406779663	0.0999916	ACTL6A, BRD7, ACTB	230	45	19256	5.581449275362319	1	0.7150562449094615	0.6807567990154304

## Sheet: Community B
Category	Term	Count	%	PValue	Genes	List Total	Pop Hits	Pop Total	Fold Enrichment	Bonferroni	Benjamini	FDR
GOTERM_CC_DIRECT	GO:0005654~nucleoplasm	144	71.6418	1.5641e-58	POP7, RIF1, CSE1L, DSCC1, GMNN, YEATS4, SMC2, EME1, CHEK1, FBXO5, GEN1, WDHD1, TIPIN, SUPT16H, LIG1, DDX11, RECQL, VRK1, ESCO2, MSH6, MSH2, CCNE2, SRSF2, TIMELESS, SNRNP25, DNA2, ASF1B, FKBP5, SLBP, BLM, DNMT1, RNASEH2A, PRKDC, CDCA4, CDCA5, CDCA7, PKMYT1, NCAPH, RAD51AP1, BRIP1, DSN1, ORC6, ORC1, NUP85, HMOX1, CLSPN, FANCI, STIL, CBX5, SIVA1, FANCL, XRCC5, FUS, XRCC2, FANCB, CDC6, ZWINT, DERA, P…	200	3972	20521	3.71982	4.14487e-56	4.14487e-56	3.51923e-56
UP_KW_BIOLOGICAL_PROCESS	KW-0235~DNA replication	41	20.398	6.25478e-51	BLM, FEN1, PCNA, MCM7, MCM8, DSCC1, PRIM1, MCM10, POLD3, CHAF1B, ORC6, CHAF1A, CDC45, ORC1, RBBP4, RBBP7, RFC5, GINS1, GINS2, RFC3, SUPT16H, RFC4, LIG1, RFC1, RMI1, RFC2, DDX11, GINS4, RPA2, CDC6, FAM111A, POLA1, NASP, RPA3, MCM3, MCM4, MCM5, MCM6, DNA2, DTL, MCM2	159	94	11447	31.4015	3.18994e-49	3.18994e-49	2.7521e-49
GOTERM_BP_DIRECT	GO:0006260~DNA replication	40	19.9005	6.34981e-49	BLM, FEN1, RNASEH2A, PCNA, MCM7, DSCC1, POLD3, CHAF1B, ORC6, CHAF1A, ORC1, RBBP4, CHEK1, RBBP7, RFC5, GINS1, GINS2, RFC3, RRM1, DUT, SUPT16H, RFC4, RRM2, LIG1, RFC1, RMI1, RFC2, RPA2, FAM111A, POLA1, NASP, RPA3, POLE3, CDK1, MCM4, MCM5, MCM6, DNA2, DTL, MCM2	193	121	19256	32.9825	5.61959e-46	5.61959e-46	5.1243e-46
GOTERM_BP_DIRECT	GO:0006281~DNA repair	52	25.8706	2.10724e-48	FEN1, RIF1, TTF2, BRCA1, BRCA2, CHAF1B, CHAF1A, EME1, EXO1, CHEK1, TOPBP1, RFC5, WDHD1, SUPT16H, RFC3, RFC4, LIG1, RFC1, PARP2, RFC2, DDX11, RECQL, KIF22, SMC1A, MSH6, RAD51C, MSH2, TIMELESS, DNA2, BLM, PCNA, USP10, UNG, RAD51AP1, BRIP1, RBBP8, USP1, CLSPN, FANCI, POLQ, MBD4, RRM1, FANCL, XRCC2, CDC5L, RPA2, POLA1, RAD51, UBE2T, RPA3, CDK1, RAD18	193	302	19256	17.1793	1.8649e-45	9.32452e-46	8.5027e-46
UP_KW_CELLULAR_COMPONENT	KW-0539~Nucleus	155	77.1144	5.50639e-44	POP7, NUP107, RIF1, CSE1L, DSCC1, GMNN, YEATS4, TTF2, SMC2, EME1, CHEK1, KNTC1, FBXO5, ARL6IP6, TMPO, GEN1, WDHD1, TIPIN, SUPT16H, LIG1, ZGRF1, DDX11, RECQL, VRK1, ESCO2, MSH6, MSH2, CCNE2, SRSF2, TIMELESS, SNRNP25, DNA2, ASF1B, FKBP5, SLBP, BLM, DNMT1, RNASEH2A, PRKDC, CDCA4, CDCA5, CDCA7, BAZ2B, NCAPH, RAD51AP1, BRIP1, DSN1, ORC6, ORC1, NUP85, FIGNL1, CLSPN, FANCI, CBX5, SIVA1, FANCL, XRCC5, FU…	190	5836	17910	2.50356	1.70698e-42	1.70698e-42	1.54179e-42
UP_KW_BIOLOGICAL_PROCESS	KW-0227~DNA damage	58	28.8557	4.98322e-41	FEN1, RIF1, MCM8, MCM10, BRCA1, BRCA2, CHAF1B, SMCHD1, CHAF1A, EME1, EXO1, CHEK1, TOPBP1, GEN1, TIPIN, SUPT16H, LIG1, ZGRF1, PARP2, DDX11, SMC1A, BAZ1B, MSH6, RAD51C, MSH2, TIMELESS, DNA2, DTL, BLM, PCNA, USP10, PRKDC, RAD54B, UNG, RAD51AP1, POLD3, BRIP1, RBBP8, USP1, CLSPN, PMS1, E2F7, FANCI, POLQ, MBD4, MGME1, ATAD5, FANCL, XRCC5, XRCC2, CDC5L, RPA2, FANCB, FAM111A, RAD51, UBE2T, RPA3, RAD18	159	436	11447	9.57715	2.54144e-39	1.27072e-39	1.09631e-39
GOTERM_CC_DIRECT	GO:0005634~nucleus	150	74.6269	1.67161e-40	POP7, RIF1, CSE1L, GMNN, RTKN2, YEATS4, TTF2, SMC2, SMCHD1, EME1, CHEK1, KNTC1, FBXO5, TMPO, WDHD1, TIPIN, SUPT16H, LIG1, ZGRF1, DDX11, RECQL, VRK1, ESCO2, WDR76, MSH6, MSH2, CCNE2, SRSF2, TIMELESS, SNRNP25, DNA2, ASF1B, FKBP5, SLBP, BLM, DNMT1, PRKDC, CDCA4, CDCA5, CDCA7, BAZ2B, PKMYT1, FBXO43, RAD51AP1, BRIP1, DSN1, ORC6, ORC1, FIGNL1, HMOX1, CLSPN, CBX5, SIVA1, FANCL, XRCC5, FUS, GGH, CDC6, PO…	200	6021	20521	2.55618	4.42977e-38	2.21489e-38	1.88056e-38
UP_KW_BIOLOGICAL_PROCESS	KW-0234~DNA repair	52	25.8706	6.66636e-38	FEN1, RIF1, MCM8, BRCA1, BRCA2, CHAF1B, SMCHD1, CHAF1A, EME1, EXO1, CHEK1, TOPBP1, GEN1, SUPT16H, LIG1, ZGRF1, PARP2, DDX11, SMC1A, MSH6, RAD51C, MSH2, TIMELESS, DNA2, BLM, PCNA, USP10, PRKDC, RAD54B, UNG, RAD51AP1, POLD3, BRIP1, RBBP8, USP1, CLSPN, PMS1, FANCI, POLQ, MBD4, MGME1, FANCL, XRCC5, XRCC2, CDC5L, RPA2, FANCB, FAM111A, RAD51, UBE2T, RPA3, RAD18	159	365	11447	10.2566	3.39984e-36	1.13328e-36	9.77733e-37
UP_KW_CELLULAR_COMPONENT	KW-0158~Chromosome	53	26.3682	1.66113e-32	ERCC6L, USP37, NUP107, RIF1, MCM7, MCM8, BRCA1, SMC2, SMCHD1, CHEK1, KNTC1, TOPBP1, TMPO, SUPT16H, PARP2, DDX11, ESCO2, SMC1A, MSH6, MSH2, MCM3, TIMELESS, MCM4, MCM5, MCM6, DTL, ITGB3BP, MCM2, CDCA5, SKA3, NCAPH, RAD51AP1, DSN1, CDC45, RBBP4, NUP85, RBBP8, GINS1, CENPU, GINS2, POLQ, CBX5, XRCC5, GINS4, ZWINT, FAM111A, RAD51, MIS18A, CENPH, CENPK, CENPM, TRIM37, SPC25	190	618	17910	8.08406	5.14952e-31	2.57476e-31	2.32559e-31
KEGG_PATHWAY	hsa03030:DNA replication	22	10.9453	7.77556e-32	RFC5, FEN1, RFC3, RFC4, RNASEH2A, PCNA, LIG1, MCM7, RFC1, RFC2, PRIM1, RPA2, POLD3, POLA1, RPA3, POLE3, MCM3, MCM4, MCM5, DNA2, MCM6, MCM2	110	36	8662	48.1222	9.7972e-30	9.7972e-30	9.17516e-30
UP_KW_BIOLOGICAL_PROCESS	KW-0131~Cell cycle	58	28.8557	3.65297e-30	ERCC6L, USP37, RIF1, MCM7, MCM8, DSCC1, NCAPG2, GMNN, BRCA1, BRCA2, SMC2, CHAF1B, CHAF1A, CHEK1, KNTC1, FBXO5, HELLS, TIPIN, LIG1, VRK1, ESCO2, SMC1A, MASTL, HAUS1, RBL1, MELK, CCNE2, MCM3, TIMELESS, MCM4, MCM5, MCM6, ITGB3BP, MCM2, CDCA5, PKMYT1, SKA3, NCAPH, DSN1, CDC45, HAUS8, RBBP4, RBBP8, CLSPN, E2F7, E2F8, FANCI, CASP8AP2, CDC5L, CDC6, CDK11B, ZWINT, MIS18A, NASP, CDC16, CDK1, NCAPD3, SPC25	159	687	11447	6.07807	1.86302e-28	4.65754e-29	4.01827e-29
GOTERM_MF_DIRECT	GO:0005515~protein binding	190	94.5274	1.63989e-24	ERCC6L, POP7, NUP107, ACAA2, RIF1, CSE1L, DSCC1, GMNN, YEATS4, TTF2, SMC2, SMCHD1, LGALS1, EME1, CHEK1, KNTC1, FBXO5, ARL6IP6, TMPO, WDHD1, TIPIN, SUPT16H, LIG1, ZGRF1, CMC2, DDX11, RECQL, VRK1, ESCO2, SDHA, WDR76, MSH6, MELK, MSH2, MTHFD1, FAM161A, CCNE2, SRSF2, TIMELESS, SNRNP25, DNA2, ASF1B, FKBP5, SLBP, BLM, DNMT1, PRKDC, CDCA4, CDCA5, CDCA7, BAZ2B, PKMYT1, FBXO43, SKA3, NCAPH, RAD51AP1, BRIP…	197	12707	18883	1.43323	5.19846e-22	5.19846e-22	4.78849e-22
GOTERM_CC_DIRECT	GO:0000781~chromosome, telomeric region	26	12.9353	2.56129e-22	BLM, FEN1, PCNA, RIF1, MCM7, PRKDC, BRCA2, RAD51AP1, SMCHD1, ORC1, RBBP4, CHEK1, RBBP7, CBX5, XRCC5, RPA2, RAD51, MSH2, MCM3, CDK1, MCM4, MCM5, MCM6, DNA2, MCM2, EZH2	200	173	20521	15.4204	6.78742e-20	2.26247e-20	1.92097e-20
UP_KW_PTM	KW-0597~Phosphoprotein	165	82.0896	3.40091e-22	ERCC6L, NUP107, ACAA2, RIF1, CSE1L, GMNN, TTF2, SMCHD1, LGALS1, EME1, CHEK1, KNTC1, FBXO5, ARL6IP6, TMPO, GEN1, WDHD1, TIPIN, SUPT16H, LIG1, ZGRF1, DDX11, RECQL, VRK1, ESCO2, SDHA, MSH6, MELK, MSH2, MTHFD1, CCNE2, SRSF2, TIMELESS, ASF1B, FKBP5, SLBP, BLM, DNMT1, RNASEH2A, PRKDC, CDCA5, CDCA7, BAZ2B, PKMYT1, FBXO43, SKA3, NCAPH, RAD51AP1, BRIP1, DSN1, ORC6, ORC1, NUP85, FIGNL1, HMOX1, CLSPN, FANCI…	181	8407	14237	1.54377	4.0811e-21	4.42119e-21	4.42119e-21
GOTERM_MF_DIRECT	GO:0017116~single-stranded DNA-dependent ATP-dependent DNA helicase activity	14	6.96517	7.85879e-22	RFC5, POLQ, RFC3, RFC4, MCM7, MCM8, RFC2, DSCC1, RAD51, MCM3, MCM4, MCM5, DNA2, MCM2	197	20	18883	67.097	2.49124e-19	1.24562e-19	1.14738e-19
GOTERM_BP_DIRECT	GO:0006270~DNA replication initiation	15	7.46269	1.05515e-21	MCM7, PRIM1, MCM10, CDC6, POLA1, ORC6, CDC45, ORC1, CCNE2, MCM3, MCM4, MCM5, TOPBP1, MCM6, MCM2	193	27	19256	55.4289	9.33807e-19	3.11269e-19	2.83835e-19
UP_SEQ_FEATURE	CROSSLNK:Glycyl lysine isopeptide (Lys-Gly) (interchain with G-Cter in SUMO2)	55	27.3632	1.75765e-21	MCM7, PSIP1, YEATS4, MCM10, TTF2, BRCA1, LMNB1, SMCHD1, EME1, MYBL1, TMPO, WDHD1, SUPT16H, RFC1, RMI1, VRK1, KIF22, BAZ1B, FAM161A, MSH2, MCM4, ITGB3BP, MCM2, SLBP, BLM, DNMT1, PCNA, CDCA7, BAZ2B, TYMS, NCAPH, POLD3, DSN1, ORC6, FIGNL1, RBBP8, RBBP7, RANBP1, CENPU, GINS2, CBX5, ATAD5, FUS, XRCC5, ATAD2, CDC5L, CDK11B, HNRNPAB, FAM111A, MIS18A, CENPH, UBE2T, CDK1, RAD18, EZH2	195	1277	20562	4.54153	2.25331e-18	2.25331e-18	2.22695e-18
GOTERM_MF_DIRECT	GO:0003677~DNA binding	59	29.3532	1.83286e-21	ERCC6L, FEN1, MCM7, MCM8, DSCC1, TTF2, BRCA1, BRCA2, SMCHD1, EME1, EXO1, TOPBP1, MYBL1, TMPO, RFC5, WDHD1, TIPIN, RFC3, RFC4, LIG1, RFC1, RFC2, DDX11, KIF22, SMC1A, WDR76, RAD51C, MSH2, MCM3, TIMELESS, MCM4, MCM5, MCM6, DNA2, MCM2, BLM, DNMT1, PCNA, BAZ2B, RAD54B, RAD51AP1, BRIP1, ORC6, ORC1, RBBP8, PMS1, FANCI, POLQ, MBD4, ATAD5, FUS, XRCC5, XRCC2, CDC5L, RPA2, DEK, POLA1, RAD51, RPA3	197	1350	18883	4.18912	5.81016e-19	1.93672e-19	1.78398e-19
GOTERM_BP_DIRECT	GO:0006974~cellular response to DNA damage stimulus	30	14.9254	1.30608e-20	BLM, RIF1, MCM7, USP10, PRKDC, MCM8, MCM10, BRCA1, RAD51AP1, CHEK1, TOPBP1, FBXO5, POLQ, TIPIN, CBX5, FANCL, XRCC5, PARP2, DDX11, VRK1, MASTL, BAZ1B, WDR76, FAM111A, RAD51, UBE2T, POLE3, TIMELESS, DTL, RAD18	193	296	19256	10.112	1.15588e-17	2.88969e-18	2.63501e-18
GOTERM_BP_DIRECT	GO:0032508~DNA duplex unwinding	18	8.95522	2.26443e-20	RFC5, POLQ, BLM, RFC3, RFC4, XRCC5, MCM8, ZGRF1, RFC2, DSCC1, DDX11, RAD54B, BRIP1, MCM3, MCM4, MCM5, DNA2, MCM2	193	62	19256	28.9661	2.00402e-17	4.00804e-18	3.65479e-18
GOTERM_MF_DIRECT	GO:0003697~single-stranded DNA binding	21	10.4478	1.00218e-19	BLM, MCM7, MCM8, DDX11, RPA2, MCM10, BRCA2, SMC2, RAD51AP1, POLA1, FAM111A, RAD51, CDC45, MSH2, RPA3, MCM3, MCM4, MCM5, MCM6, RAD18, MCM2	197	108	18883	18.638	3.17692e-17	7.9423e-18	7.31594e-18
GOTERM_BP_DIRECT	GO:0006268~DNA unwinding involved in DNA replication	13	6.46766	1.84269e-19	GINS1, GINS2, BLM, MCM7, GINS4, RECQL, RAD51, CDC45, MCM3, MCM4, MCM5, MCM6, MCM2	193	21	19256	61.7636	1.63078e-16	2.41922e-17	2.206e-17
GOTERM_BP_DIRECT	GO:0051301~cell division	32	15.9204	1.91351e-19	USP37, ERCC6L, CDCA5, NCAPG2, SKA3, NCAPH, SMC2, DSN1, HAUS8, RBBP8, KNTC1, FBXO5, HELLS, TIPIN, LIG1, CDC5L, VRK1, CDC6, MASTL, SMC1A, ZWINT, HAUS1, MIS18A, CCNE2, CENPJ, CDC16, TIMELESS, CDK1, MCM5, NCAPD3, ITGB3BP, SPC25	193	386	19256	8.27126	1.69346e-16	2.41922e-17	2.206e-17
KEGG_PATHWAY	hsa03430:Mismatch repair	13	6.46766	1.01244e-17	RFC5, RFC3, RFC4, PCNA, LIG1, RFC1, RFC2, RPA2, MSH6, POLD3, MSH2, EXO1, RPA3	110	23	8662	44.5083	1.27568e-15	6.3784e-16	5.97342e-16
GOTERM_MF_DIRECT	GO:0016887~ATPase activity	32	15.9204	1.25056e-17	BLM, ERCC6L, MCM7, MCM8, SMC2, BRIP1, SMCHD1, ORC1, FIGNL1, PMS1, RFC5, POLQ, RFC3, RFC4, RFC1, ATAD5, RFC2, XRCC5, DDX11, ATAD2, RECQL, CDC6, KIF22, SMC1A, RAD51, MSH2, MCM3, MCM4, MCM5, MCM6, DNA2, MCM2	197	429	18883	7.14986	3.96427e-15	7.92854e-16	7.30326e-16
KEGG_PATHWAY	hsa04110:Cell cycle	23	11.4428	1.62311e-17	PCNA, MCM7, PRKDC, CDCA5, DDX11, ESCO2, CDC6, PKMYT1, SMC1A, ORC6, RBL1, CDC45, ORC1, CCNE2, CDC16, CHEK1, MCM3, CDK1, MCM4, MCM5, MCM6, FBXO5, MCM2	110	157	8662	11.536	2.04512e-15	6.81706e-16	6.38423e-16
GOTERM_CC_DIRECT	GO:0071162~CMG complex	10	4.97512	3.41369e-17	GINS1, GINS2, CDC45, MCM7, GINS4, MCM3, MCM4, MCM5, MCM6, MCM2	200	11	20521	93.2773	9.04627e-15	2.26157e-15	1.9202e-15
UP_KW_PTM	KW-0832~Ubl conjugation	84	41.791	3.63338e-17	USP37, MCM7, PSIP1, YEATS4, MCM10, TTF2, BRCA1, BRCA2, SYNE2, LMNB1, SMCHD1, CHAF1A, EME1, CHEK1, FBXO5, TK1, TOPBP1, MYBL1, TMPO, WDHD1, SUPT16H, RFC1, RMI1, VRK1, KIF22, SMC1A, BAZ1B, FAM161A, MSH2, MCM4, DTL, ITGB3BP, MCM2, SLBP, BLM, DNMT1, PCNA, USP10, PRKDC, CDCA5, CDCA7, BAZ2B, TYMS, FBXO43, NCAPH, RAD51AP1, POLD3, DSN1, ORC6, RBBP4, FIGNL1, RBBP8, USP1, RBBP7, CLSPN, FANCI, RANBP1, CENPU,…	181	2686	14237	2.45988	4.36006e-16	2.3617e-16	2.3617e-16
GOTERM_MF_DIRECT	GO:0003682~chromatin binding	33	16.4179	5.58343e-17	DNMT1, PCNA, MCM8, CDCA5, GMNN, PSIP1, NCAPH, SMC2, CHAF1B, BRIP1, CHAF1A, CDC45, ORC1, EXO1, WDHD1, POLQ, HELLS, CBX5, FUS, PARP2, DDX11, ATAD2, SMC1A, NAP1L4, MSH6, NUDT21, POLA1, RAD51, MSH2, UBE2T, CDK1, TRIM37, EZH2	197	487	18883	6.49516	3.51941e-14	2.94991e-15	2.71727e-15
GOTERM_CC_DIRECT	GO:0005694~chromosome	25	12.4378	5.62023e-17	BLM, USP37, MCM7, MCM8, CDCA5, BRCA1, SMC2, RAD51AP1, SMCHD1, EXOSC8, RBBP8, TOPBP1, GINS2, GINS4, RECQL, ESCO2, SMC1A, MSH6, RAD51, MSH2, CENPH, MCM3, MCM4, TRIM37, DTL	200	257	20521	9.98103	2.94209e-14	2.97872e-15	2.5291e-15
UP_KW_PTM	KW-0007~Acetylation	95	47.2637	1.13642e-15	FEN1, NUP107, ACAA2, MCM7, CSE1L, GMNN, BRCA1, CTDSPL2, SYNE2, LMNB1, SMC2, CHAF1B, SMCHD1, LGALS1, EXO1, TK1, MYBL1, TMPO, RFC5, WDHD1, SUPT16H, RFC3, RFC4, LIG1, RMI1, PARP2, RFC2, RECQL, SMC1A, MASTL, BAZ1B, SDHA, MSH6, MTHFD1, MSH2, SRSF2, MCM3, MCM4, MCM5, MCM6, DNA2, DTL, MCM2, FKBP5, BLM, DNMT1, RNASEH2A, PCNA, USP10, PRKDC, PRIM1, BAZ2B, PKMYT1, NCAPH, UNG, PPM1G, POLD3, BRIP1, ORC1, HAUS…	181	3505	14237	2.13194	1.33227e-14	4.92447e-15	4.92447e-15
KEGG_PATHWAY	hsa03440:Homologous recombination	14	6.96517	1.22489e-15	BLM, XRCC2, RPA2, BRCA1, BRCA2, RAD54B, POLD3, BRIP1, RAD51, RAD51C, EME1, RPA3, RBBP8, TOPBP1	110	41	8662	26.8887	1.53877e-13	3.8584e-14	3.61342e-14
KEGG_PATHWAY	hsa03460:Fanconi anemia pathway	15	7.46269	2.31028e-15	FANCI, BLM, RMI1, FANCL, RPA2, BRCA1, FANCB, BRCA2, BRIP1, RAD51, RAD51C, EME1, UBE2T, RPA3, USP1	110	54	8662	21.8737	2.93765e-13	5.8219e-14	5.45226e-14
GOTERM_BP_DIRECT	GO:0000724~double-strand break repair via homologous recombination	17	8.45771	5.31232e-15	GEN1, BLM, FEN1, MCM8, RMI1, XRCC2, RECQL, RPA2, BRCA1, BRCA2, RAD54B, RAD51AP1, RAD51, RAD51C, RPA3, RBBP8, TOPBP1	193	103	19256	16.4672	4.71623e-12	5.87676e-13	5.35881e-13
UP_KW_PTM	KW-1017~Isopeptide bond	65	32.3383	1.11477e-14	MCM7, PSIP1, YEATS4, MCM10, TTF2, BRCA1, LMNB1, SMCHD1, CHAF1A, EME1, CHEK1, MYBL1, TMPO, WDHD1, SUPT16H, RFC1, RMI1, VRK1, KIF22, BAZ1B, FAM161A, MSH2, MCM4, ITGB3BP, MCM2, SLBP, BLM, DNMT1, PCNA, CDCA7, BAZ2B, TYMS, NCAPH, RAD51AP1, POLD3, DSN1, ORC6, RBBP4, FIGNL1, RBBP8, RBBP7, FANCI, RANBP1, CENPU, GINS2, CBX5, ATAD5, FUS, XRCC5, ATAD2, CDC5L, RPA2, CDK11B, HNRNPAB, FAM111A, RAD51, MIS18A, C…	181	1868	14237	2.73701	1.33227e-13	3.62299e-14	3.62299e-14
GOTERM_MF_DIRECT	GO:0005524~ATP binding	53	26.3682	1.12601e-14	ERCC6L, MCM7, MCM8, TTF2, SMC2, SMCHD1, CHEK1, TK1, RFC5, HELLS, RFC4, LIG1, RFC1, ZGRF1, RFC2, DDX11, RECQL, VRK1, KIF22, SMC1A, MASTL, BAZ1B, MSH6, RAD51C, MELK, MTHFD1, MSH2, MCM3, MCM4, MCM5, MCM6, DNA2, MCM2, BLM, PRKDC, PKMYT1, RAD54B, BRIP1, ORC1, FIGNL1, PMS1, POLQ, RRM1, ATAD5, XRCC5, XRCC2, ATAD2, CDC6, CDK11B, PAICS, RAD51, UBE2T, CDK1	197	1540	18883	3.29883	3.5546e-12	5.09923e-13	4.69708e-13
UP_KW_BIOLOGICAL_PROCESS	KW-0498~Mitosis	27	13.4328	2.71154e-14	USP37, ERCC6L, CDCA5, NCAPG2, SKA3, NCAPH, SMC2, DSN1, HAUS8, RBBP8, KNTC1, FBXO5, HELLS, TIPIN, VRK1, CDC6, MASTL, SMC1A, ZWINT, HAUS1, MIS18A, CDC16, TIMELESS, CDK1, NCAPD3, ITGB3BP, SPC25	159	293	11447	6.63423	1.38156e-12	2.76577e-13	2.38615e-13
UP_KW_MOLECULAR_FUNCTION	KW-0347~Helicase	19	9.45274	3.849e-14	POLQ, HELLS, BLM, ERCC6L, MCM7, XRCC5, MCM8, ZGRF1, DDX11, RECQL, TTF2, RAD54B, BRIP1, MCM3, MCM4, MCM5, DNA2, MCM6, MCM2	134	147	11872	11.4513	1.65656e-12	1.65507e-12	1.57809e-12
GOTERM_BP_DIRECT	GO:0000727~double-strand break repair via break-induced replication	9	4.47761	4.04247e-14	GINS2, CDC45, MCM7, GINS4, MCM3, MCM4, MCM5, MCM6, MCM2	193	12	19256	74.829	3.57647e-11	3.97509e-12	3.62475e-12
UP_KW_BIOLOGICAL_PROCESS	KW-0132~Cell division	31	15.4229	6.63093e-14	USP37, ERCC6L, CDCA5, NCAPG2, SKA3, NCAPH, SMC2, DSN1, HAUS8, RBBP8, KNTC1, FBXO5, HELLS, TIPIN, LIG1, CDC5L, VRK1, CDC6, MASTL, SMC1A, ZWINT, HAUS1, MIS18A, CCNE2, CDC16, TIMELESS, CDK1, MCM5, NCAPD3, ITGB3BP, SPC25	159	418	11447	5.33925	3.3803e-12	5.63629e-13	4.86268e-13
KEGG_PATHWAY	hsa03410:Base excision repair	13	6.46766	1.28107e-13	RFC5, MBD4, FEN1, RFC3, RFC4, PCNA, LIG1, RFC1, PARP2, RFC2, UNG, POLD3, POLE3	110	44	8662	23.2657	1.61431e-11	2.69024e-12	2.51943e-12
GOTERM_BP_DIRECT	GO:0006302~double-strand break repair	14	6.96517	6.72971e-13	POLQ, FEN1, XRCC5, ZGRF1, PARP2, PRKDC, CDCA5, BRCA1, ESCO2, BRCA2, SMCHD1, BRIP1, EME1, MSH2	193	77	19256	18.1404	5.9562e-10	5.95579e-11	5.43087e-11
GOTERM_BP_DIRECT	GO:0007049~cell cycle	24	11.9403	9.55285e-13	FANCI, CASP8AP2, HELLS, ERCC6L, TIPIN, RIF1, MCM7, MCM8, CDCA5, CDC5L, BRCA1, SMC2, CHAF1B, RBL1, CHAF1A, CDC45, NASP, RBBP4, CDC16, MCM3, MCM4, MCM5, MCM6, MCM2	193	351	19256	6.82202	8.45384e-10	7.6857e-11	7.00832e-11
UP_SEQ_FEATURE	COMPBIAS:Basic and acidic residues	100	49.7512	2.90293e-12	ERCC6L, RIF1, GMNN, RTKN2, TTF2, SMCHD1, EME1, TMPO, WDHD1, TIPIN, SUPT16H, LIG1, ZGRF1, DDX11, RECQL, VRK1, ESCO2, SDHA, MSH6, FAM161A, CCNE2, SRSF2, TIMELESS, FKBP5, SLBP, BLM, DNMT1, CDCA5, CDCA7, BAZ2B, PKMYT1, FBXO43, RAD51AP1, BRIP1, DSN1, ORC1, FIGNL1, CLSPN, FANCI, STIL, FUS, HPS4, GGH, CDC6, POLA1, LSM8, NASP, UBE2T, RAD18, EZH2, USP37, FEN1, MCM8, PSIP1, MCM10, CTDSPL2, BRCA1, BRCA2, SY…	195	5658	20562	1.86366	3.72152e-09	1.86078e-09	1.839e-09
UP_KW_MOLECULAR_FUNCTION	KW-0238~DNA-binding	59	29.3532	3.03281e-12	ERCC6L, MCM7, MCM8, DSCC1, PSIP1, MCM10, TTF2, BRCA1, BRCA2, SMCHD1, EXO1, TOPBP1, MYBL1, TMPO, WDHD1, RFC3, RFC1, PARP2, DDX11, RECQL, KIF22, MSH6, RAD51C, MSH2, MCM3, MCM4, MCM5, MCM6, DNA2, MCM2, BLM, DNMT1, PCNA, PRKDC, BAZ2B, RAD54B, RAD51AP1, PSMC3IP, ORC6, ORC1, RBBP8, CLSPN, PMS1, E2F7, E2F8, FANCI, MBD4, FUS, XRCC5, XRCC2, CDC5L, RPA2, MND1, DEK, FAM111A, POLA1, RAD51, POLE3, RAD18	134	2107	11872	2.48088	1.3041e-10	6.52054e-11	6.21726e-11
GOTERM_MF_DIRECT	GO:0003684~damaged DNA binding	13	6.46766	5.86148e-12	POLQ, FEN1, PCNA, XRCC5, PARP2, RPA2, BRCA1, UNG, MSH6, MSH2, RPA3, RBBP8, RAD18	197	69	18883	18.0592	1.85807e-09	2.32261e-10	2.13944e-10
GOTERM_BP_DIRECT	GO:0006261~DNA-dependent DNA replication	10	4.97512	6.80465e-12	RFC5, POLD3, WDHD1, POLQ, RFC3, RFC4, RFC1, RFC2, GINS4, POLE3	193	29	19256	34.4041	6.02213e-09	5.01843e-10	4.57613e-10
GOTERM_MF_DIRECT	GO:0003678~DNA helicase activity	11	5.47264	7.45654e-12	POLQ, BLM, BRIP1, MCM7, XRCC5, DDX11, RECQL, MCM4, DNA2, MCM6, RAD54B	197	40	18883	26.3595	2.36374e-09	2.62636e-10	2.41923e-10
GOTERM_BP_DIRECT	GO:0006298~mismatch repair	10	4.97512	9.63777e-12	POLD3, MSH6, RNASEH2A, PCNA, MSH2, LIG1, EXO1, RPA3, RPA2, PMS1	193	30	19256	33.2573	8.5294e-09	6.5611e-10	5.98283e-10
GOTERM_BP_DIRECT	GO:0006271~DNA strand elongation involved in DNA replication	7	3.48259	2.5028e-11	POLD3, POLA1, RFC3, RFC4, MCM7, MCM3, MCM4	193	8	19256	87.3005	2.21498e-08	1.58212e-09	1.44268e-09
GOTERM_CC_DIRECT	GO:0005813~centrosome	29	14.4279	3.937e-11	PCNA, SKA3, BRCA2, CDC45, HAUS8, CHEK1, TOPBP1, GEN1, RANBP1, STIL, CCDC14, CEP152, XRCC2, DDX11, CCDC15, MASTL, TUBG1, HAUS1, NUDT21, RAD51, FAM161A, CCNE2, CENPJ, CDC16, MCM3, CDK1, CALM2, DTL, RAD18	200	651	20521	4.57073	1.0433e-08	1.73884e-09	1.47637e-09
UP_KW_CELLULAR_COMPONENT	KW-0137~Centromere	16	7.9602	4.48529e-11	CENPU, ERCC6L, NUP107, CBX5, SMC1A, SKA3, ZWINT, DSN1, MIS18A, CENPH, NUP85, CENPK, CENPM, KNTC1, ITGB3BP, SPC25	190	147	17910	10.2599	1.39044e-09	4.6348e-10	4.18627e-10
UP_SEQ_FEATURE	DOMAIN:MCM	7	3.48259	5.35624e-11	MCM7, MCM8, MCM3, MCM4, MCM5, MCM6, MCM2	195	9	20562	82.0137	6.8667e-08	2.2889e-08	2.26212e-08
UP_KW_CELLULAR_COMPONENT	KW-0995~Kinetochore	14	6.96517	7.03517e-11	CENPU, ERCC6L, NUP107, SMC1A, SKA3, ZWINT, DSN1, CENPH, NUP85, CENPK, CENPM, KNTC1, ITGB3BP, SPC25	190	104	17910	12.6893	2.1809e-09	5.45225e-10	4.92462e-10
GOTERM_MF_DIRECT	GO:0003688~DNA replication origin binding	8	3.9801	1.23245e-10	POLA1, CDC45, ORC1, DDX11, MCM10, MCM5, CDC6, MCM2	197	16	18883	47.9264	3.90685e-08	3.90685e-09	3.59874e-09
GOTERM_BP_DIRECT	GO:0031297~replication fork processing	10	4.97512	1.32138e-10	GEN1, POLQ, FAM111A, BLM, TIPIN, RAD51, PCNA, EME1, DDX11, RECQL	193	39	19256	25.5826	1.16942e-07	7.79616e-09	7.10904e-09
GOTERM_CC_DIRECT	GO:0000794~condensed nuclear chromosome	10	4.97512	1.69501e-10	PSMC3IP, RAD51, CHEK1, NCAPG2, TOPBP1, NCAPD3, SMC1A, TUBG1, NCAPH, SMC2	200	41	20521	25.0256	4.49177e-08	6.41681e-09	5.44824e-09
GOTERM_CC_DIRECT	GO:0042555~MCM complex	7	3.48259	3.42191e-10	MCM7, MCM8, MCM3, MCM4, MCM5, MCM6, MCM2	200	11	20521	65.2941	9.06806e-08	1.13351e-08	9.62412e-09
UP_KW_BIOLOGICAL_PROCESS	KW-0233~DNA recombination	14	6.96517	3.50248e-10	LIG1, XRCC5, PRKDC, XRCC2, RPA2, MND1, BRCA1, BRCA2, PSMC3IP, RAD51AP1, RAD51, RAD51C, EME1, RPA3	159	92	11447	10.9556	1.78626e-08	2.5518e-09	2.20156e-09
GOTERM_MF_DIRECT	GO:0008094~DNA-dependent ATPase activity	9	4.47761	7.50787e-10	MSH6, BLM, RFC3, RAD51, MSH2, RBBP4, XRCC5, DDX11, TTF2	197	31	18883	27.8282	2.37999e-07	2.16363e-08	1.993e-08
BIOCARTA	h_mcmPathway:CDK Regulation of DNA Replication	9	4.47761	9.65711e-10	ORC6, MCM7, ORC1, MCM3, MCM4, MCM5, CDC6, MCM6, MCM2	37	18	1623	21.9324	5.50455e-08	5.50455e-08	5.40798e-08
GOTERM_BP_DIRECT	GO:0000076~DNA replication checkpoint	7	3.48259	1.47142e-09	TIPIN, CDC45, TIMELESS, TOPBP1, DNA2, CDC6, CLSPN	193	13	19256	53.7234	1.3022e-06	7.66002e-08	6.9849e-08
GOTERM_BP_DIRECT	GO:0030174~regulation of DNA-dependent DNA replication initiation	7	3.48259	1.47142e-09	MCM7, GMNN, MCM3, MCM4, MCM5, MCM6, MCM2	193	13	19256	53.7234	1.3022e-06	7.66002e-08	6.9849e-08
GOTERM_CC_DIRECT	GO:0000785~chromatin	35	17.4129	1.68431e-09	PCNA, RIF1, MCM7, PRKDC, DSCC1, CDCA5, SMC2, RAD51AP1, CHAF1B, CHAF1A, RBBP4, CHEK1, E2F7, TMPO, E2F8, FANCI, TIPIN, FANCL, DDX11, RPA2, ESCO2, FANCB, KIF22, NAP1L4, MSH6, FAM111A, POLA1, RAD51, RBL1, MIS18A, NASP, TIMELESS, MCM2, EZH2, ASF1B	200	1097	20521	3.27363	4.46342e-07	4.95936e-08	4.21078e-08
GOTERM_CC_DIRECT	GO:0031390~Ctf18 RFC-like complex	6	2.98507	4.46043e-09	RFC5, RFC3, RFC4, RFC2, DSCC1, DDX11	200	8	20521	76.9537	1.18201e-06	1.18201e-07	1.0036e-07
KEGG_PATHWAY	hsa03420:Nucleotide excision repair	11	5.47264	4.80132e-09	RFC5, POLD3, RFC3, RFC4, PCNA, LIG1, RFC1, RFC2, RPA3, POLE3, RPA2	110	63	8662	13.7492	6.04966e-07	8.64237e-08	8.09365e-08
GOTERM_MF_DIRECT	GO:0004386~helicase activity	12	5.97015	5.19984e-09	HELLS, BLM, ERCC6L, BRIP1, MCM8, DDX11, MCM3, MCM4, MCM5, DNA2, TTF2, MCM2	197	97	18883	11.8581	1.64835e-06	1.37362e-07	1.26529e-07
GOTERM_BP_DIRECT	GO:0006310~DNA recombination	11	5.47264	7.81032e-09	BLM, RAD51, RAD51C, LIG1, EME1, XRCC5, EXO1, RPA3, RPA2, BRCA1, BRCA2	193	81	19256	13.5493	6.91211e-06	3.84007e-07	3.50163e-07
GOTERM_BP_DIRECT	GO:1900264~positive regulation of DNA-directed DNA polymerase activity	6	2.98507	1.14119e-08	RFC5, RFC3, RFC4, PCNA, RFC2, DSCC1	193	9	19256	66.5147	1.00995e-05	5.31555e-07	4.84706e-07
GOTERM_MF_DIRECT	GO:0003689~DNA clamp loader activity	6	2.98507	1.39474e-08	RFC5, RFC3, RFC4, RFC1, RFC2, DSCC1	197	9	18883	63.9019	4.4213e-06	3.40101e-07	3.13279e-07
GOTERM_CC_DIRECT	GO:0005721~pericentric heterochromatin	8	3.9801	1.56658e-08	HELLS, DNMT1, CBX5, POLE3, ESCO2, NCAPD3, BAZ1B, EZH2	200	31	20521	26.4787	4.15142e-06	3.77403e-07	3.20436e-07
GOTERM_MF_DIRECT	GO:0003690~double-stranded DNA binding	12	5.97015	1.98239e-08	PSMC3IP, RAD51AP1, MSH6, FEN1, RAD51, MSH2, RFC1, XRCC5, PRKDC, DDX11, MND1, MCM10	197	110	18883	10.4567	6.28415e-06	4.48869e-07	4.1347e-07
GOTERM_CC_DIRECT	GO:0035861~site of double-strand break	11	5.47264	2.35611e-08	POLQ, SMCHD1, RAD51, RIF1, ZGRF1, RPA3, TIMELESS, RPA2, ESCO2, TOPBP1, RAD18	200	93	20521	12.1361	6.24368e-06	5.20308e-07	4.41771e-07
GOTERM_BP_DIRECT	GO:0006284~base-excision repair	8	3.9801	3.01272e-08	POLQ, FEN1, LIG1, PARP2, RPA3, RPA2, DNA2, UNG	193	33	19256	24.1872	2.66622e-05	1.33313e-06	1.21563e-06
UP_SEQ_FEATURE	MOTIF:Arginine finger	5	2.48756	3.81334e-08	MCM7, MCM3, MCM4, MCM6, MCM2	195	5	20562	105.446	4.88859e-05	1.22218e-05	1.20788e-05
GOTERM_BP_DIRECT	GO:0007059~chromosome segregation	11	5.47264	4.12164e-08	CENPU, DSN1, MIS18A, CENPH, CENPK, CENPM, BRCA1, ESCO2, SKA3, ITGB3BP, SPC25	193	96	19256	11.4322	3.64758e-05	1.73698e-06	1.58389e-06
GOTERM_CC_DIRECT	GO:0005663~DNA replication factor C complex	5	2.48756	4.25823e-08	RFC5, RFC3, RFC4, RFC1, RFC2	200	5	20521	102.605	1.12842e-05	8.68023e-07	7.37001e-07
GOTERM_MF_DIRECT	GO:0042393~histone binding	14	6.96517	1.31587e-07	ATAD2, VRK1, YEATS4, DEK, BAZ1B, NAP1L4, CHAF1B, NASP, RBBP4, DNAJC9, RBBP7, NCAPD3, MCM2, ASF1B	197	195	18883	6.88174	4.17124e-05	2.78088e-06	2.56157e-06
GOTERM_BP_DIRECT	GO:0006335~DNA replication-dependent nucleosome assembly	5	2.48756	1.41482e-07	CHAF1B, CHAF1A, NASP, RBBP4, ASF1B	193	6	19256	83.1434	0.000125204	5.69143e-06	5.18982e-06
GOTERM_BP_DIRECT	GO:0051984~positive regulation of chromosome segregation	6	2.98507	1.7411e-07	NCAPG2, NCAPD3, CDC6, RAD18, NCAPH, SMC2	193	14	19256	42.7594	0.000154075	6.69943e-06	6.10898e-06
GOTERM_CC_DIRECT	GO:0005829~cytosol	88	43.7811	2.47484e-07	ERCC6L, USP37, NUP107, MCM7, CSE1L, GMNN, PSIP1, TTF2, BRCA2, SMC2, CHAF1B, LGALS1, CHEK1, KNTC1, FBXO5, TK1, VRK1, KIF22, SMC1A, TUBG1, HAUS1, MSH6, RAD51C, MTHFD1, CCNE2, SRSF2, DNAJC9, SNRNP25, DTL, ITGB3BP, ASF1B, FKBP5, SLBP, BLM, RNASEH2A, USP10, PRKDC, CDCA4, CDCA5, CDCA7, PKMYT1, TYMS, SKA3, NCAPH, DSN1, ORC6, ORC1, HAUS8, RBBP4, NUP85, EXOSC8, USP1, HMOX1, RBBP7, SRSF10, CTNNAL1, E2F8, F…	200	5537	20521	1.63071	6.55812e-05	4.68453e-06	3.97743e-06
UP_SEQ_FEATURE	MOTIF:Nuclear localization signal	19	9.45274	3.74325e-07	CENPU, BLM, DNMT1, RFC1, PARP2, CDCA7, PSIP1, CDC5L, DEK, LMNB1, NAP1L4, BRIP1, RAD51C, NASP, EXO1, TOPBP1, DTL, ITGB3BP, TMPO	195	458	20562	4.3744	0.00047977	9.5977e-05	9.4854e-05
GOTERM_CC_DIRECT	GO:0005657~replication fork	7	3.48259	3.7719e-07	BLM, DNMT1, RAD51C, PCNA, XRCC2, CHEK1, RAD18	200	30	20521	23.9412	9.99505e-05	6.6637e-06	5.65786e-06
GOTERM_BP_DIRECT	GO:0000070~mitotic sister chromatid segregation	7	3.48259	6.63681e-07	DSN1, CENPK, NCAPG2, KNTC1, SMC1A, TUBG1, ZWINT	193	32	19256	21.8251	0.000587185	2.44732e-05	2.23163e-05
GOTERM_MF_DIRECT	GO:0000400~four-way junction DNA binding	6	2.98507	8.7894e-07	GEN1, MSH6, BLM, RAD51C, MSH2, XRCC2	197	18	18883	31.9509	0.000278585	1.7414e-05	1.60407e-05
GOTERM_BP_DIRECT	GO:0000278~mitotic cell cycle	11	5.47264	1.17733e-06	WDHD1, CDCA5, XRCC2, YEATS4, KIF22, PKMYT1, TUBG1, MASTL, SKA3, CDK11B, MYBL1	193	137	19256	8.01089	0.0010414	4.16775e-05	3.80042e-05
GOTERM_BP_DIRECT	GO:0006338~chromatin remodeling	16	7.9602	1.42669e-06	ERCC6L, PRKDC, PSIP1, VRK1, YEATS4, DEK, TTF2, BAZ2B, BRCA2, BAZ1B, RAD54B, RBBP4, CHEK1, POLE3, CDK1, RBBP7	193	335	19256	4.76523	0.00126183	4.85624e-05	4.42823e-05
GOTERM_BP_DIRECT	GO:0007095~mitotic G2 DNA damage checkpoint	7	3.48259	1.92383e-06	BLM, CHEK1, CDK1, BRCA1, TOPBP1, CLSPN, DTL	193	38	19256	18.3791	0.00170114	6.30589e-05	5.75011e-05
GOTERM_BP_DIRECT	GO:0000723~telomere maintenance	8	3.9801	2.17009e-06	BLM, CCNE2, RIF1, XRCC5, PRKDC, RPA3, RPA2, DNA2	193	60	19256	13.3029	0.00191868	6.85902e-05	6.2545e-05
GOTERM_CC_DIRECT	GO:0000776~kinetochore	11	5.47264	3.01391e-06	ERCC6L, DSN1, NUP107, CBX5, CENPH, NUP85, KIF22, SMC1A, SKA3, ZWINT, SPC25	200	156	20521	7.23497	0.000798368	4.99179e-05	4.23831e-05
BBID	1.RBphosphoE2F	5	2.48756	5.27086e-06	DHFR, RBL1, CDK1, TK1, TYMS	6	14	388	23.0952	3.68954e-05	3.16251e-05	3.16251e-05
UP_SEQ_FEATURE	MOTIF:DEAH box	7	3.48259	5.76169e-06	POLQ, HELLS, BLM, ERCC6L, BRIP1, DDX11, TTF2	195	48	20562	15.3776	0.0073593	0.00116076	0.00114718
GOTERM_BP_DIRECT	GO:0006275~regulation of DNA replication	7	3.48259	6.10923e-06	USP37, PCNA, DSCC1, POLE3, GMNN, ESCO2, FBXO5	193	46	19256	15.1827	0.00539209	0.000186437	0.000170005
UP_SEQ_FEATURE	COMPBIAS:Polar residues	96	47.7612	6.33803e-06	ERCC6L, FEN1, USP37, NUP107, RIF1, GMNN, PSIP1, MCM10, TTF2, BRCA1, CTDSPL2, BRCA2, SYNE2, LMNB1, CHAF1B, CHAF1A, LGALS1, EME1, EXO1, CHEK1, TK1, TOPBP1, TMPO, WDHD1, RFC4, LIG1, RFC1, DDX11, RECQL, VRK1, SMC1A, MASTL, BAZ1B, SDHA, WDR76, MSH6, CCNE2, MSH2, TIMELESS, MCM4, DTL, MCM2, FKBP5, SLBP, BLM, DNMT1, USP10, CDCA5, CDCA7, BAZ2B, PKMYT1, FBXO43, NCAPH, RAD54B, PPM1G, RAD51AP1, POLD3, BRIP1,…	195	6908	20562	1.46538	0.00809245	0.00116076	0.00114718
GOTERM_BP_DIRECT	GO:0016446~somatic hypermutation of immunoglobulin genes	5	2.48756	6.38421e-06	MSH6, POLQ, MSH2, EXO1, UNG	193	13	19256	38.3739	0.00563411	0.000188334	0.000171735
GOTERM_BP_DIRECT	GO:0001833~inner cell mass cell proliferation	5	2.48756	8.86825e-06	GINS1, CHEK1, GINS4, NCAPG2, BRCA2	193	14	19256	35.6329	0.00781772	0.000253174	0.000230861
UP_KW_MOLECULAR_FUNCTION	KW-0378~Hydrolase	41	20.398	9.03341e-06	BLM, USP37, ERCC6L, FEN1, ACAA2, RNASEH2A, MCM7, USP10, MCM8, TTF2, CTDSPL2, UNG, PPM1G, RAD54B, BRIP1, SMCHD1, EME1, EXO1, FIGNL1, USP1, RBBP8, GEN1, POLQ, MBD4, MGME1, HELLS, DUT, XRCC5, ZGRF1, DDX11, ATAD2, RECQL, GGH, FAM111A, MTHFD1, MCM3, MCM4, MCM5, MCM6, DNA2, MCM2	134	1801	11872	2.01692	0.000388363	0.000129479	0.000123457
GOTERM_BP_DIRECT	GO:1902975~mitotic DNA replication initiation	4	1.99005	9.61702e-06	POLA1, MCM3, MCM4, MCM2	193	5	19256	79.8176	0.00847499	0.0002637	0.000240459
GOTERM_BP_DIRECT	GO:0051321~meiotic cell cycle	8	3.9801	9.8329e-06	RAD51AP1, RAD51, EXO1, XRCC2, RBBP8, PKMYT1, SMC1A, FBXO43	193	75	19256	10.6423	0.0086644	0.0002637	0.000240459
GOTERM_BP_DIRECT	GO:2000001~regulation of DNA damage checkpoint	5	2.48756	1.19989e-05	RAD51, RPA2, BRCA1, BRCA2, WDR76	193	15	19256	33.2573	0.0105629	0.000312324	0.000284797
UP_SEQ_FEATURE	DOMAIN:Helicase ATP-binding	9	4.47761	1.74363e-05	POLQ, HELLS, BLM, ERCC6L, BRIP1, DDX11, RECQL, TTF2, RAD54B	195	119	20562	7.97492	0.0221056	0.00279417	0.00276148
GOTERM_CC_DIRECT	GO:0000939~condensed chromosome inner kinetochore	5	2.48756	1.84983e-05	CENPU, CENPH, CENPK, CENPM, ITGB3BP	200	17	20521	30.1779	0.0048901	0.000288356	0.00024483
GOTERM_CC_DIRECT	GO:0043596~nuclear replication fork	5	2.48756	2.36033e-05	WDHD1, PCNA, EME1, MCM10, BAZ1B	200	18	20521	28.5014	0.00623544	0.000347494	0.000295042
GOTERM_BP_DIRECT	GO:0010569~regulation of double-strand break repair via homologous recombination	5	2.48756	2.62752e-05	RAD51AP1, RAD51, FIGNL1, CHEK1, RPA2	193	18	19256	27.7145	0.0229856	0.000664388	0.000605832
GOTERM_BP_DIRECT	GO:0006334~nucleosome assembly	10	4.97512	3.17285e-05	CHAF1B, SUPT16H, CHAF1A, NASP, RBBP4, POLE3, DNAJC9, NAP1L4, MCM2, ASF1B	193	159	19256	6.27497	0.0276896	0.000779992	0.000711247
GOTERM_BP_DIRECT	GO:0045190~isotype switching	5	2.48756	3.3023e-05	MSH6, MSH2, ATAD5, EXO1, UNG	193	19	19256	26.2558	0.0288029	0.000789874	0.000720258
GOTERM_CC_DIRECT	GO:0000775~chromosome, centromeric region	7	3.48259	3.30889e-05	CENPU, HELLS, MIS18A, DSCC1, CDCA5, CENPK, SMC1A	200	63	20521	11.4006	0.00873037	0.000459878	0.000390462
UP_SEQ_FEATURE	REGION:Disordered	156	77.6119	3.46169e-05	ERCC6L, NUP107, RIF1, GMNN, RTKN2, TTF2, SMC2, SMCHD1, LGALS1, EME1, CHEK1, FBXO5, ARL6IP6, TMPO, GEN1, WDHD1, TIPIN, SUPT16H, LIG1, ZGRF1, CMC2, DDX11, RECQL, VRK1, ESCO2, SDHA, WDR76, MSH6, MSH2, FAM161A, CCNE2, SRSF2, TIMELESS, SNRNP25, FKBP5, SLBP, BLM, DNMT1, PRKDC, CDCA5, CDCA7, BAZ2B, PKMYT1, FBXO43, SKA3, NCAPH, RAD51AP1, BRIP1, DSN1, ORC6, ORC1, FIGNL1, HMOX1, CLSPN, FANCI, STIL, CBX5, X…	195	13728	20562	1.19825	0.0434092	0.00493098	0.00487329
GOTERM_CC_DIRECT	GO:0005737~cytoplasm	82	40.796	3.47077e-05	BTG3, POP7, RIF1, CSE1L, RTKN2, GMNN, BRCA1, SYNE2, SMC2, CHAF1B, LGALS1, CHEK1, KNTC1, FBXO5, TK1, TOPBP1, TMPO, WDHD1, TIPIN, DDX11, RECQL, VRK1, KIF22, MASTL, TUBG1, HAUS1, RAD51C, MELK, CCNE2, MCM3, DNAJC9, DNA2, ITGB3BP, MCM2, FKBP5, SLBP, BLM, USP10, CDCA5, CDCA7, PKMYT1, TYMS, NCAPH, PPM1G, POLD3, BRIP1, HAUS8, FIGNL1, EXOSC8, SRSF10, CTNNAL1, FANCI, GINS1, CASP8AP2, RANBP1, STIL, SIVA1, F…	200	5636	20521	1.49283	0.00915554	0.000459878	0.000390462
GOTERM_CC_DIRECT	GO:0005635~nuclear envelope	11	5.47264	3.73111e-05	RANBP1, POLA1, RRM1, NUP107, CBX5, FANCL, NUP85, CSE1L, SYNE2, LMNB1, TMPO	200	208	20521	5.42623	0.0098389	0.00047083	0.000399761
GOTERM_BP_DIRECT	GO:0007062~sister chromatid cohesion	5	2.48756	4.09577e-05	RAD51C, DDX11, ESCO2, KIF22, SMC1A	193	20	19256	24.943	0.0355992	0.000953882	0.000869811
GOTERM_BP_DIRECT	GO:0071479~cellular response to ionizing radiation	6	2.98507	4.63658e-05	RAD51AP1, BLM, RAD51, FIGNL1, BRCA1, BRCA2	193	40	19256	14.9658	0.0402042	0.00105215	0.000959416
GOTERM_CC_DIRECT	GO:0090734~site of DNA damage	6	2.98507	5.18282e-05	POLQ, CBX5, XRCC5, PARP2, TOPBP1, WDR76	200	42	20521	14.6579	0.0136409	0.000624294	0.000530061
GOTERM_MF_DIRECT	GO:0017108~5'-flap endonuclease activity	4	1.99005	5.93526e-05	GEN1, FEN1, EXO1, DNA2	197	8	18883	47.9264	0.0186394	0.00110675	0.00101947
GOTERM_CC_DIRECT	GO:0000796~condensin complex	4	1.99005	7.22797e-05	NCAPG2, NCAPD3, NCAPH, SMC2	200	9	20521	45.6022	0.0189725	0.000832788	0.000707084
GOTERM_BP_DIRECT	GO:1905821~positive regulation of chromosome condensation	4	1.99005	7.84337e-05	NCAPG2, NCAPD3, NCAPH, SMC2	193	9	19256	44.3431	0.0670621	0.00173535	0.0015824
UP_KW_MOLECULAR_FUNCTION	KW-0255~Endonuclease	8	3.9801	8.04294e-05	GEN1, POLQ, FEN1, RNASEH2A, EME1, EXO1, RBBP8, DNA2	134	93	11872	7.62125	0.00345263	0.000864617	0.000824402
GOTERM_MF_DIRECT	GO:0043139~5'-3' DNA helicase activity	4	1.99005	8.8348e-05	BRIP1, ZGRF1, DDX11, DNA2	197	9	18883	42.6012	0.027619	0.00155591	0.0014332
GOTERM_MF_DIRECT	GO:0004518~nuclease activity	5	2.48756	0.000101653	GEN1, FEN1, EME1, EXO1, DNA2	197	24	18883	19.9693	0.0317119	0.001696	0.00156225
GOTERM_BP_DIRECT	GO:0035825~reciprocal DNA recombination	4	1.99005	0.000111226	BRIP1, RBBP8, BRCA1, TOPBP1	193	10	19256	39.9088	0.09375	0.00240084	0.00218924
UP_SEQ_FEATURE	CROSSLNK:Glycyl lysine isopeptide (Lys-Gly) (interchain with G-Cter in SUMO2); alternate	13	6.46766	0.000125467	WDHD1, DNMT1, SUPT16H, PCNA, BAZ1B, LMNB1, POLD3, CHAF1A, RBBP4, RBBP8, CDK1, RBBP7, CALM2	195	349	20562	3.92779	0.148588	0.0160849	0.0158967
GOTERM_BP_DIRECT	GO:0006513~protein monoubiquitination	6	2.98507	0.000137729	FANCL, UBE2T, TRIM37, FANCB, DTL, RAD18	193	50	19256	11.9726	0.114762	0.00283466	0.00258483
GOTERM_BP_DIRECT	GO:0000086~G2/M transition of mitotic cell cycle	6	2.98507	0.000137729	MELK, CHEK1, CDK1, PKMYT1, MASTL, CALM2	193	50	19256	11.9726	0.114762	0.00283466	0.00258483
UP_SEQ_FEATURE	DOMAIN:AAA+ ATPase	6	2.98507	0.000141103	RFC5, RFC3, RFC4, RFC2, FIGNL1, CDC6	195	53	20562	11.9373	0.165487	0.0164449	0.0162525
GOTERM_CC_DIRECT	GO:0000228~nuclear chromosome	5	2.48756	0.000146387	GINS2, BLM, RAD51, FIGNL1, SMC2	200	28	20521	18.3223	0.0380525	0.00161636	0.00137238
GOTERM_MF_DIRECT	GO:0019899~enzyme binding	14	6.96517	0.000151559	RFC5, PCNA, MCM8, PRKDC, RFC2, RPA2, MCM10, BRCA1, WDR76, MSH6, RAD51, HMOX1, PMS1, MCM2	197	374	18883	3.58807	0.0469117	0.00240221	0.00221276
GOTERM_BP_DIRECT	GO:1905820~positive regulation of chromosome separation	4	1.99005	0.000151813	NCAPG2, NCAPD3, NCAPH, SMC2	193	11	19256	36.2807	0.125729	0.00292074	0.00266332
GOTERM_BP_DIRECT	GO:0072711~cellular response to hydroxyurea	4	1.99005	0.000151813	BLM, RAD51, DDX11, TIMELESS	193	11	19256	36.2807	0.125729	0.00292074	0.00266332
GOTERM_BP_DIRECT	GO:0033314~mitotic DNA replication checkpoint	4	1.99005	0.000151813	ORC1, TOPBP1, CDC6, CLSPN	193	11	19256	36.2807	0.125729	0.00292074	0.00266332
GOTERM_BP_DIRECT	GO:0010971~positive regulation of G2/M transition of mitotic cell cycle	5	2.48756	0.000162619	RRM1, RAD51C, CDK1, FBXO5, DTL	193	28	19256	17.8164	0.134051	0.00306208	0.0027922
GOTERM_MF_DIRECT	GO:0043138~3'-5' DNA helicase activity	4	1.99005	0.000226124	BLM, RECQL, MCM5, MCM2	197	12	18883	31.9509	0.06918	0.00341339	0.0031442
GOTERM_BP_DIRECT	GO:0007131~reciprocal meiotic recombination	5	2.48756	0.000244136	PSMC3IP, RAD51, RAD51C, MND1, RAD54B	193	31	19256	16.0923	0.194335	0.0044094	0.00402077
GOTERM_BP_DIRECT	GO:0071897~DNA biosynthetic process	5	2.48756	0.000244136	POLD3, LIG1, POLE3, TK1, TYMS	193	31	19256	16.0923	0.194335	0.0044094	0.00402077
UP_SEQ_FEATURE	DOMAIN:Replication factor C C-terminal	3	1.49254	0.000264033	RFC5, RFC4, RFC2	195	3	20562	105.446	0.287186	0.0241779	0.023895
UP_SEQ_FEATURE	DOMAIN:MCM N-terminal	3	1.49254	0.000264033	MCM7, MCM4, MCM5	195	3	20562	105.446	0.287186	0.0241779	0.023895
UP_SEQ_FEATURE	REGION:Interaction with PALB2	3	1.49254	0.000264033	RAD51, BRCA1, BRCA2	195	3	20562	105.446	0.287186	0.0241779	0.023895
GOTERM_CC_DIRECT	GO:0031391~Elg1 RFC-like complex	3	1.49254	0.000278917	RFC4, ATAD5, RFC1	200	3	20521	102.605	0.0712571	0.00284281	0.0024137
GOTERM_CC_DIRECT	GO:0033186~CAF-1 complex	3	1.49254	0.000278917	CHAF1B, CHAF1A, RBBP4	200	3	20521	102.605	0.0712571	0.00284281	0.0024137
UP_KW_MOLECULAR_FUNCTION	KW-0540~Nuclease	9	4.47761	0.000291538	GEN1, POLQ, MGME1, FEN1, RNASEH2A, EME1, EXO1, RBBP8, DNA2	134	151	11872	5.28062	0.0124597	0.00250722	0.00239061
GOTERM_BP_DIRECT	GO:0072719~cellular response to cisplatin	3	1.49254	0.000294768	DDX11, TIMELESS, HMOX1	193	3	19256	99.772	0.229648	0.00521739	0.00475755
GOTERM_CC_DIRECT	GO:0000922~spindle pole	8	3.9801	0.000322298	DSN1, HAUS8, DDX11, KNTC1, TOPBP1, CDC6, CALM2, HAUS1	200	133	20521	6.17173	0.0818758	0.00316329	0.00268581
GOTERM_BP_DIRECT	GO:0000731~DNA synthesis involved in DNA repair	4	1.99005	0.000406494	POLD3, POLA1, RRM1, RFC3	193	15	19256	26.6059	0.302198	0.00705387	0.00643217
GOTERM_BP_DIRECT	GO:1905168~positive regulation of double-strand break repair via homologous recombination	5	2.48756	0.000439614	RAD51AP1, FUS, TIMELESS, YEATS4, FANCB	193	36	19256	13.8572	0.322363	0.00748189	0.00682247
GOTERM_CC_DIRECT	GO:0000800~lateral element	4	1.99005	0.000458305	BLM, RAD51, BRCA1, BRCA2	200	16	20521	25.6512	0.11439	0.00418796	0.00355581
GOTERM_CC_DIRECT	GO:0035098~ESC/E(Z) complex	4	1.99005	0.000458305	RBBP4, TRIM37, RBBP7, EZH2	200	16	20521	25.6512	0.11439	0.00418796	0.00355581
GOTERM_BP_DIRECT	GO:0036297~interstrand cross-link repair	5	2.48756	0.000489086	RAD51AP1, FANCI, RAD51, FANCL, FANCB	193	37	19256	13.4827	0.351405	0.00816682	0.00744703
UP_SEQ_FEATURE	DOMAIN:GINS subunit	3	1.49254	0.000524781	GINS1, GINS2, GINS4	195	4	20562	79.0846	0.489797	0.0448513	0.0443265
GOTERM_BP_DIRECT	GO:0007346~regulation of mitotic cell cycle	6	2.98507	0.000547581	RPA3, CDC16, GMNN, FBXO5, MASTL, CDK11B	193	67	19256	8.93481	0.384144	0.00897424	0.00818329
GOTERM_CC_DIRECT	GO:0070532~BRCA1-B complex	3	1.49254	0.000554266	BRIP1, BRCA1, TOPBP1	200	4	20521	76.9537	0.136638	0.00489602	0.004157
GOTERM_BP_DIRECT	GO:0043137~DNA replication, removal of RNA primer	3	1.49254	0.00058566	FEN1, RNASEH2A, DNA2	193	4	19256	74.829	0.404564	0.00925552	0.00843978
GOTERM_BP_DIRECT	GO:0006272~leading strand elongation	3	1.49254	0.00058566	POLA1, PCNA, POLE3	193	4	19256	74.829	0.404564	0.00925552	0.00843978
GOTERM_BP_DIRECT	GO:0000077~DNA damage checkpoint	5	2.48756	0.000599711	BRIP1, CHEK1, CDC5L, TOPBP1, CLSPN	193	39	19256	12.7913	0.411927	0.0093113	0.00849065
UP_SEQ_FEATURE	DOMAIN:Helicase C-terminal	7	3.48259	0.000620268	POLQ, HELLS, BLM, ERCC6L, RECQL, TTF2, RAD54B	195	110	20562	6.71021	0.548613	0.049699	0.0491175
GOTERM_BP_DIRECT	GO:0010165~response to X-ray	4	1.99005	0.00071312	BLM, MSH2, XRCC2, BRCA2	193	18	19256	22.1716	0.468119	0.0108812	0.0099222
GOTERM_BP_DIRECT	GO:0007076~mitotic chromosome condensation	4	1.99005	0.000840638	CDCA5, NCAPD3, NCAPH, SMC2	193	19	19256	21.0046	0.524923	0.0126096	0.0114982
GOTERM_CC_DIRECT	GO:0000811~GINS complex	3	1.49254	0.000917874	GINS1, GINS2, GINS4	200	5	20521	61.563	0.216002	0.00760114	0.0064538
GOTERM_CC_DIRECT	GO:0005658~alpha DNA polymerase:primase complex	3	1.49254	0.000917874	POLA1, PRIM1, MCM3	200	5	20521	61.563	0.216002	0.00760114	0.0064538
GOTERM_BP_DIRECT	GO:0071139~resolution of recombination intermediates	3	1.49254	0.000969688	GEN1, BLM, RMI1	193	5	19256	59.8632	0.576241	0.0139113	0.0126852
GOTERM_BP_DIRECT	GO:0032201~telomere maintenance via semi-conservative replication	3	1.49254	0.000969688	BLM, FEN1, DNA2	193	5	19256	59.8632	0.576241	0.0139113	0.0126852
GOTERM_BP_DIRECT	GO:0051865~protein autoubiquitination	6	2.98507	0.000974578	RAD51, UBE2T, TRIM37, BRCA1, BRCA2, RAD18	193	76	19256	7.87674	0.578073	0.0139113	0.0126852
UP_KW_BIOLOGICAL_PROCESS	KW-0226~DNA condensation	4	1.99005	0.00103921	NCAPG2, NCAPD3, NCAPH, SMC2	159	15	11447	19.1983	0.0516459	0.00662497	0.00571566
UP_SEQ_FEATURE	COMPBIAS:Acidic residues	21	10.4478	0.00115653	SUPT16H, RFC1, ATAD2, GMNN, MCM10, DEK, BAZ2B, BAZ1B, CDK11B, NAP1L4, PPM1G, RAD51AP1, POLA1, CHAF1A, CDC45, NASP, POLE3, TIMELESS, CLSPN, EZH2, MCM2	195	992	20562	2.23223	0.773165	0.0872162	0.0861957
GOTERM_CC_DIRECT	GO:0032991~macromolecular complex	17	8.45771	0.00120718	BLM, FEN1, CBX5, XRCC5, USP10, PRKDC, BRCA1, BRCA2, RAD51AP1, CHAF1B, RAD51, CHAF1A, NASP, RBBP4, CHEK1, CALM2, ASF1B	200	692	20521	2.52064	0.27392	0.00969398	0.00823074
KEGG_PATHWAY	hsa04114:Oocyte meiosis	8	3.9801	0.00127793	CCNE2, CDC16, CDK1, FBXO5, PKMYT1, SMC1A, FBXO43, CALM2	110	131	8662	4.80888	0.148812	0.0201274	0.0188495
UP_SEQ_FEATURE	DOMAIN:XPG N-terminal	3	1.49254	0.0012957	GEN1, FEN1, EXO1	195	6	20562	52.7231	0.810272	0.0874256	0.0864026
UP_SEQ_FEATURE	REGION:Interaction with RAD51	3	1.49254	0.0012957	RAD51AP1, POLQ, BRCA2	195	6	20562	52.7231	0.810272	0.0874256	0.0864026
GOTERM_BP_DIRECT	GO:0071168~protein localization to chromatin	4	1.99005	0.00130693	MSH2, MCM8, ESCO2, EZH2	193	22	19256	18.1404	0.685696	0.0182963	0.0166838
GOTERM_BP_DIRECT	GO:0007098~centrosome cycle	5	2.48756	0.00132312	HAUS8, XRCC2, CDK1, BRCA1, HAUS1	193	48	19256	10.3929	0.690173	0.0182963	0.0166838
GOTERM_CC_DIRECT	GO:0000152~nuclear ubiquitin ligase complex	3	1.49254	0.00136802	RAD51, BRCA1, BRCA2	200	6	20521	51.3025	0.304256	0.0106625	0.00905306
GOTERM_MF_DIRECT	GO:0032405~MutLalpha complex binding	3	1.49254	0.00156436	MSH6, PCNA, MSH2	197	6	18883	47.9264	0.391216	0.022541	0.0207634
GOTERM_BP_DIRECT	GO:2000042~negative regulation of double-strand break repair via homologous recombination	4	1.99005	0.00169271	POLQ, SMCHD1, RIF1, FANCB	193	24	19256	16.6287	0.776718	0.0230469	0.0210157
GOTERM_BP_DIRECT	GO:1900087~positive regulation of G1/S transition of mitotic cell cycle	5	2.48756	0.00178481	RRM1, STIL, RRM2, CCNE2, CENPJ	193	52	19256	9.59346	0.794224	0.0239327	0.0218234
UP_SEQ_FEATURE	DOMAIN:SMC hinge	3	1.49254	0.00180272	SMCHD1, SMC1A, SMC2	195	7	20562	45.1912	0.901053	0.115554	0.114202
UP_KW_CELLULAR_COMPONENT	KW-0206~Cytoskeleton	28	13.9303	0.00183772	RIF1, SKA3, BRCA2, SYNE2, HAUS8, NUP85, CHEK1, KNTC1, TOPBP1, FBXO5, CTNNAL1, STIL, CCDC14, CEP152, XRCC2, DDX11, KIF22, MASTL, TUBG1, HAUS1, RAD51, FAM161A, CENPJ, CDC16, CDK1, CALM2, DTL, RAD18	190	1410	17910	1.87189	0.0554265	0.0113939	0.0102912
GOTERM_MF_DIRECT	GO:0042802~identical protein binding	32	15.9204	0.00193925	SLBP, BLM, PCNA, MCM10, BRCA1, BRCA2, CHAF1A, EXOSC8, RBBP8, HMOX1, TOPBP1, TK1, E2F7, E2F8, CASP8AP2, POLQ, STIL, RRM1, DUT, CBX5, FUS, CDC5L, TUBG1, PAICS, NUDT21, RAD51, MIS18A, FAM161A, CENPJ, TIMELESS, MCM6, RAD18	197	1734	18883	1.76891	0.459543	0.0267279	0.0246201
GOTERM_BP_DIRECT	GO:0006312~mitotic recombination	3	1.49254	0.00200971	RAD51, MSH2, RAD54B	193	7	19256	42.7594	0.831427	0.0257768	0.0235049
GOTERM_BP_DIRECT	GO:0044806~G-quadruplex DNA unwinding	3	1.49254	0.00200971	BLM, DDX11, DNA2	193	7	19256	42.7594	0.831427	0.0257768	0.0235049
GOTERM_BP_DIRECT	GO:0010032~meiotic chromosome condensation	3	1.49254	0.00200971	NCAPD3, NCAPH, SMC2	193	7	19256	42.7594	0.831427	0.0257768	0.0235049
GOTERM_CC_DIRECT	GO:0016604~nuclear body	11	5.47264	0.00205803	NUDT21, DSN1, PCNA, FANCL, EXO1, RMI1, RPA2, BRCA1, TOPBP1, RAD18, ZWINT	200	345	20521	3.27146	0.420703	0.0155605	0.0132117
GOTERM_CC_DIRECT	GO:0005730~nucleolus	26	12.9353	0.00211388	SLBP, BLM, FEN1, POP7, PRKDC, MCM10, PKMYT1, SMC2, DSN1, EME1, EXOSC8, E2F8, CBX5, XRCC5, PARP2, DDX11, VRK1, DEK, BAZ1B, SDHA, POLA1, RAD51, CENPH, UBE2T, POLR3K, DTL	200	1391	20521	1.91785	0.429231	0.0155605	0.0132117
GOTERM_BP_DIRECT	GO:0044027~hypermethylation of CpG island	3	1.49254	0.00266206	HELLS, DNMT1, BRCA1	193	8	19256	37.4145	0.905491	0.033656	0.0306898
GOTERM_MF_DIRECT	GO:0016787~hydrolase activity	10	4.97512	0.00266787	HELLS, MTHFD1, XRCC5, ZGRF1, FIGNL1, DDX11, MCM4, MCM5, TTF2, RAD54B	197	280	18883	3.42331	0.571234	0.0339952	0.0313142
GOTERM_MF_DIRECT	GO:0003887~DNA-directed DNA polymerase activity	4	1.99005	0.00268101	POLD3, POLQ, POLA1, POLE3	197	27	18883	14.2004	0.573022	0.0339952	0.0313142
GOTERM_CC_DIRECT	GO:0000793~condensed chromosome	4	1.99005	0.00272577	RAD51, RIF1, BAZ1B, SMC2	200	29	20521	14.1524	0.514858	0.0195224	0.0165756
GOTERM_CC_DIRECT	GO:0005664~nuclear origin of replication recognition complex	3	1.49254	0.00322084	ORC6, ORC1, MCM2	200	9	20521	34.2017	0.574675	0.0224611	0.0190708
UP_KW_CELLULAR_COMPONENT	KW-0963~Cytoplasm	80	39.801	0.00338251	POP7, RIF1, CSE1L, GMNN, TTF2, BRCA1, BRCA2, SYNE2, SMC2, CHAF1B, LGALS1, CHEK1, KNTC1, FBXO5, TK1, TOPBP1, TMPO, TIPIN, DDX11, VRK1, KIF22, MASTL, TUBG1, HAUS1, RAD51C, MTHFD1, FAM161A, DNAJC9, DTL, ITGB3BP, ASF1B, FKBP5, SLBP, USP10, CDCA5, CDCA7, TYMS, SKA3, NCAPH, PPM1G, POLD3, BRIP1, HAUS8, NUP85, FIGNL1, EXOSC8, SRSF10, CTNNAL1, FANCI, CASP8AP2, CENPU, STIL, RRM1, RRM2, SIVA1, FANCL, CCDC14…	190	5769	17910	1.30717	0.0997075	0.0174763	0.0157851
GOTERM_BP_DIRECT	GO:0097681~double-strand break repair via alternative nonhomologous end joining	3	1.49254	0.00340024	POLQ, PRKDC, TOPBP1	193	9	19256	33.2573	0.950922	0.0417946	0.038111
GOTERM_BP_DIRECT	GO:0006301~postreplication repair	3	1.49254	0.00340024	MSH2, BRCA1, RAD18	193	9	19256	33.2573	0.950922	0.0417946	0.038111
GOTERM_BP_DIRECT	GO:0045740~positive regulation of DNA replication	4	1.99005	0.0035718	PCNA, ATAD5, CDK1, DNA2	193	31	19256	12.8738	0.957858	0.043302	0.0394856
GOTERM_MF_DIRECT	GO:0016818~hydrolase activity, acting on acid anhydrides, in phosphorus-containing anhydrides	3	1.49254	0.00367816	BLM, BRIP1, DDX11	197	9	18883	31.9509	0.689051	0.0431843	0.0397786
GOTERM_MF_DIRECT	GO:0008821~crossover junction endodeoxyribonuclease activity	3	1.49254	0.00367816	GEN1, RAD51C, EME1	197	9	18883	31.9509	0.689051	0.0431843	0.0397786
UP_SEQ_FEATURE	DOMAIN:RecA family profile 1	3	1.49254	0.00379159	RAD51, RAD51C, XRCC2	195	10	20562	31.6338	0.992327	0.231467	0.228759
GOTERM_CC_DIRECT	GO:0031965~nuclear membrane	9	4.47761	0.0040066	BRIP1, NUP107, RIF1, NUP85, YEATS4, DTL, SYNE2, LMNB1, TMPO	200	261	20521	3.5381	0.654886	0.0272243	0.023115
GOTERM_BP_DIRECT	GO:0034080~CENP-A containing nucleosome assembly	3	1.49254	0.00422249	MIS18A, NASP, ITGB3BP	193	10	19256	29.9316	0.97636	0.0491698	0.0448362
GOTERM_BP_DIRECT	GO:0006264~mitochondrial DNA replication	3	1.49254	0.00422249	MGME1, RRM1, DNA2	193	10	19256	29.9316	0.97636	0.0491698	0.0448362
GOTERM_BP_DIRECT	GO:0000722~telomere maintenance via recombination	3	1.49254	0.00422249	RAD51, RAD51C, BRCA2	193	10	19256	29.9316	0.97636	0.0491698	0.0448362
GOTERM_CC_DIRECT	GO:0016605~PML body	6	2.98507	0.0043878	CASP8AP2, BLM, RAD51, CBX5, RPA2, TOPBP1	200	110	20521	5.59664	0.688179	0.0290692	0.0246814
GOTERM_BP_DIRECT	GO:0000082~G1/S transition of mitotic cell cycle	5	2.48756	0.00450117	USP37, CCNE2, CDK1, RBBP8, EZH2	193	67	19256	7.44567	0.981547	0.0517342	0.0471746
UP_KW_BIOLOGICAL_PROCESS	KW-0469~Meiosis	7	3.48259	0.00452282	PSMC3IP, RAD51AP1, EXO1, RBBP8, MND1, SMC1A, FBXO43	159	112	11447	4.49961	0.206409	0.0256293	0.0221116
GOTERM_BP_DIRECT	GO:0035066~positive regulation of histone acetylation	3	1.49254	0.00512709	BRCA1, DEK, BAZ1B	193	11	19256	27.2106	0.989424	0.0581727	0.0530456
GOTERM_BP_DIRECT	GO:0045814~negative regulation of gene expression, epigenetic	4	1.99005	0.0054706	RIF1, CHEK1, TRIM37, EZH2	193	36	19256	11.0858	0.992209	0.0612846	0.0558832
GOTERM_MF_DIRECT	GO:0003723~RNA binding	27	13.4328	0.00548902	SLBP, DNMT1, POP7, ACAA2, RNASEH2A, USP10, PRKDC, PSIP1, BRCA1, RAD51AP1, LGALS1, RBBP7, SRSF10, DUT, SUPT16H, FUS, XRCC5, CDC5L, DEK, SMC1A, CDK11B, HNRNPAB, NAP1L4, NUDT21, LSM8, SRSF2, DNA2	197	1475	18883	1.75459	0.825322	0.0621435	0.0572426
KEGG_PATHWAY	hsa00240:Pyrimidine metabolism	5	2.48756	0.0059756	RRM1, DUT, RRM2, TK1, TYMS	110	58	8662	6.7884	0.530076	0.0836584	0.0783468
GOTERM_BP_DIRECT	GO:0090656~t-circle formation	3	1.49254	0.00611232	BLM, EXO1, DNA2	193	12	19256	24.943	0.995599	0.0676175	0.061658
GOTERM_CC_DIRECT	GO:0005876~spindle microtubule	4	1.99005	0.00635078	FAM161A, CDK1, SKA3, CALM2	200	39	20521	10.5236	0.815171	0.0410477	0.0348518
GOTERM_BP_DIRECT	GO:0006139~nucleobase-containing compound metabolic process	4	1.99005	0.00637024	BRIP1, DUT, DDX11, TK1	193	38	19256	10.5023	0.996502	0.0696007	0.0634664
GOTERM_MF_DIRECT	GO:0030983~mismatched DNA binding	3	1.49254	0.00660657	MSH6, MSH2, PMS1	197	12	18883	23.9632	0.877694	0.0722166	0.0665213
GOTERM_CC_DIRECT	GO:0005662~DNA replication factor A complex	3	1.49254	0.00680269	RPA3, RPA2, CDC5L	200	13	20521	23.6781	0.836161	0.0419235	0.0355955
GOTERM_CC_DIRECT	GO:1990391~DNA repair complex	3	1.49254	0.00680269	FANCI, BRCA1, BRCA2	200	13	20521	23.6781	0.836161	0.0419235	0.0355955
GOTERM_BP_DIRECT	GO:0090305~nucleic acid phosphodiester bond hydrolysis	3	1.49254	0.00717651	FEN1, ATAD5, DNA2	193	13	19256	23.0243	0.998295	0.0774537	0.0706273
GOTERM_BP_DIRECT	GO:0010212~response to ionizing radiation	4	1.99005	0.0078761	RRM1, BRCA1, TOPBP1, RAD54B	193	41	19256	9.73386	0.999086	0.0839801	0.0765785
GOTERM_BP_DIRECT	GO:0019985~translesion synthesis	3	1.49254	0.00831799	PCNA, USP10, DTL	193	14	19256	21.3797	0.999384	0.087636	0.0799121
GOTERM_BP_DIRECT	GO:0006289~nucleotide-excision repair	4	1.99005	0.00898675	BRIP1, RPA3, RPA2, BRCA2	193	43	19256	9.28112	0.999661	0.0935679	0.0853212
GOTERM_CC_DIRECT	GO:1990498~mitotic spindle microtubule	3	1.49254	0.00904165	HAUS8, TUBG1, HAUS1	200	15	20521	20.521	0.909909	0.0544554	0.0462357
GOTERM_BP_DIRECT	GO:0007064~mitotic sister chromatid cohesion	3	1.49254	0.00953514	CDCA5, ESCO2, SMC1A	193	15	19256	19.9544	0.999792	0.0969954	0.0884467
GOTERM_BP_DIRECT	GO:0006287~base-excision repair, gap-filling	3	1.49254	0.00953514	FEN1, PCNA, LIG1	193	15	19256	19.9544	0.999792	0.0969954	0.0884467
BIOCARTA	h_atmPathway:ATM Signaling Pathway	4	1.99005	0.0101341	RAD51, CHEK1, RBBP8, BRCA1	37	21	1623	8.35521	0.440433	0.219581	0.215729
GOTERM_BP_DIRECT	GO:0051290~protein heterotetramerization	3	1.49254	0.0108264	NUDT21, RRM1, RRM2	193	16	19256	18.7073	0.999935	0.108879	0.0992826
GOTERM_BP_DIRECT	GO:0051726~regulation of cell cycle	8	3.9801	0.011167	RBL1, FIGNL1, YEATS4, BRCA1, MASTL, CDK11B, DTL, PPM1G	193	243	19256	3.28468	0.999952	0.111043	0.101256
KEGG_PATHWAY	hsa03450:Non-homologous end-joining	3	1.49254	0.0111798	FEN1, XRCC5, PRKDC	110	13	8662	18.172	0.757461	0.140866	0.131922
GOTERM_CC_DIRECT	GO:0000792~heterochromatin	4	1.99005	0.0112794	CBX5, EME1, PSIP1, WDR76	200	48	20521	8.55042	0.950513	0.0664234	0.0563972
GOTERM_BP_DIRECT	GO:0009411~response to UV	4	1.99005	0.0114705	MSH6, TIPIN, USP1, DTL	193	47	19256	8.49124	0.999963	0.112794	0.102853
BIOCARTA	h_atrbrcaPathway:Role of BRCA1, BRCA2 and ATR in Cancer Susceptibility	4	1.99005	0.0115569	RAD51, CHEK1, BRCA1, BRCA2	37	22	1623	7.97543	0.48448	0.219581	0.215729
GOTERM_MF_DIRECT	GO:0000287~magnesium ion binding	8	3.9801	0.0120356	GEN1, MSH6, POLQ, FEN1, DUT, MSH2, PRIM1, FIGNL1	197	237	18883	3.23554	0.978473	0.127176	0.117147
GOTERM_BP_DIRECT	GO:0000079~regulation of cyclin-dependent protein serine/threonine kinase activity	4	1.99005	0.012147	BLM, CCNE2, CDC6, PKMYT1	193	48	19256	8.31434	0.99998	0.11356	0.103551
GOTERM_BP_DIRECT	GO:0051298~centrosome duplication	3	1.49254	0.0121901	STIL, CEP152, BRCA2	193	17	19256	17.6068	0.999981	0.11356	0.103551
GOTERM_BP_DIRECT	GO:0031573~intra-S DNA damage checkpoint	3	1.49254	0.0121901	TIPIN, MSH2, EME1	193	17	19256	17.6068	0.999981	0.11356	0.103551
GOTERM_BP_DIRECT	GO:0045910~negative regulation of DNA recombination	3	1.49254	0.0121901	MSH6, BLM, MSH2	193	17	19256	17.6068	0.999981	0.11356	0.103551
GOTERM_BP_DIRECT	GO:2001034~positive regulation of double-strand break repair via nonhomologous end joining	3	1.49254	0.0121901	SMCHD1, RIF1, PRKDC	193	17	19256	17.6068	0.999981	0.11356	0.103551
GOTERM_CC_DIRECT	GO:0072686~mitotic spindle	6	2.98507	0.0129071	FAM161A, CDC16, CDK1, KIF22, CDC6, SKA3	200	143	20521	4.3051	0.96802	0.074356	0.0631324
GOTERM_BP_DIRECT	GO:0045893~positive regulation of transcription, DNA-templated	15	7.46269	0.013053	BLM, RFC1, FUS, ATAD2, YEATS4, BRCA1, BRCA2, HNRNPAB, PSMC3IP, RBBP4, NUP85, CENPJ, TRIM37, RBBP7, MYBL1	193	718	19256	2.08437	0.999991	0.120333	0.109727
GOTERM_MF_DIRECT	GO:0004523~RNA-DNA hybrid ribonuclease activity	3	1.49254	0.0131581	FEN1, RNASEH2A, EXO1	197	17	18883	16.9152	0.984987	0.134553	0.123941
KEGG_PATHWAY	hsa04115:p53 signaling pathway	5	2.48756	0.0139114	RRM2, SIVA1, CCNE2, CHEK1, CDK1	110	74	8662	5.32064	0.828838	0.159349	0.149232
GOTERM_BP_DIRECT	GO:0044818~mitotic G2/M transition checkpoint	3	1.49254	0.0151287	CHEK1, RBBP8, BRCA1	193	19	19256	15.7535	0.999999	0.13803	0.125864
KEGG_PATHWAY	hsa03082:ATP-dependent chromatin remodeling	6	2.98507	0.0158425	RBBP4, POLE3, YEATS4, BAZ2B, RBBP7, BAZ1B	110	117	8662	4.03823	0.866297	0.166346	0.155785
BIOCARTA	h_g2Pathway:Cell Cycle: G2/M Checkpoint	4	1.99005	0.0164904	PRKDC, CHEK1, CDK1, BRCA1	37	25	1623	7.01838	0.612403	0.234988	0.230866
GOTERM_CC_DIRECT	GO:0001673~male germ cell nucleus	4	1.99005	0.017089	RAD51, PCNA, BRCA1, TOPBP1	200	56	20521	7.32893	0.989618	0.0963529	0.081809
GOTERM_BP_DIRECT	GO:0030261~chromosome condensation	3	1.49254	0.0183388	NCAPG2, CDK1, SMC2	193	21	19256	14.2531	1	0.164265	0.149787
GOTERM_BP_DIRECT	GO:0007052~mitotic spindle organization	4	1.99005	0.0183754	STIL, CENPH, TUBG1, SPC25	193	56	19256	7.12657	1	0.164265	0.149787
GOTERM_MF_DIRECT	GO:0004519~endonuclease activity	4	1.99005	0.0185394	FEN1, EME1, EXO1, RBBP8	197	54	18883	7.10021	0.997347	0.183655	0.169172
UP_SEQ_FEATURE	ZN_FING:ZBR-type	2	0.995025	0.0187812	FBXO5, FBXO43	195	2	20562	105.446	1	0.903629	0.893056
UP_SEQ_FEATURE	DOMAIN:MCM OB	2	0.995025	0.0187812	MCM4, MCM5	195	2	20562	105.446	1	0.903629	0.893056
UP_SEQ_FEATURE	REGION:Autoinhibitory region	2	0.995025	0.0187812	MELK, CHEK1	195	2	20562	105.446	1	0.903629	0.893056
UP_SEQ_FEATURE	MOTIF:Cy	2	0.995025	0.0187812	RRM2, CDC6	195	2	20562	105.446	1	0.903629	0.893056
UP_SEQ_FEATURE	REGION:Helicase activity	2	0.995025	0.0187812	POLQ, DNA2	195	2	20562	105.446	1	0.903629	0.893056
UP_SEQ_FEATURE	ACT_SITE:Proton acceptor	16	7.9602	0.0190312	RRM1, USP37, ACAA2, USP10, VRK1, PKMYT1, MASTL, SDHA, CDK11B, UNG, GGCT, MELK, CHEK1, USP1, CDK1, TK1	195	875	20562	1.92816	1	0.903629	0.893056
GOTERM_MF_DIRECT	GO:0070182~DNA polymerase binding	3	1.49254	0.0197742	FANCI, RAD51, PCNA	197	21	18883	13.6933	0.99822	0.18705	0.172299
GOTERM_BP_DIRECT	GO:0032877~positive regulation of DNA endoreduplication	2	0.995025	0.0198429	E2F7, E2F8	193	2	19256	99.772	1	0.170495	0.155468
GOTERM_BP_DIRECT	GO:0090618~DNA clamp unloading	2	0.995025	0.0198429	ATAD5, RFC1	193	2	19256	99.772	1	0.170495	0.155468
GOTERM_BP_DIRECT	GO:1990426~mitotic recombination-dependent replication fork processing	2	0.995025	0.0198429	RAD51, BRCA2	193	2	19256	99.772	1	0.170495	0.155468
GOTERM_BP_DIRECT	GO:1904976~cellular response to bleomycin	2	0.995025	0.0198429	DDX11, TIMELESS	193	2	19256	99.772	1	0.170495	0.155468
GOTERM_BP_DIRECT	GO:0007088~regulation of mitotic nuclear division	3	1.49254	0.020042	FBXO5, PKMYT1, FBXO43	193	22	19256	13.6053	1	0.17055	0.155518
GOTERM_MF_DIRECT	GO:0032143~single thymine insertion binding	2	0.995025	0.0206522	MSH6, MSH2	197	2	18883	95.8528	0.99866	0.18705	0.172299
GOTERM_MF_DIRECT	GO:0048256~flap endonuclease activity	2	0.995025	0.0206522	FEN1, EXO1	197	2	18883	95.8528	0.99866	0.18705	0.172299
KEGG_PATHWAY	hsa01232:Nucleotide metabolism	5	2.48756	0.0220535	RRM1, DUT, RRM2, TK1, TYMS	110	85	8662	4.63209	0.939785	0.213749	0.200178
UP_SEQ_FEATURE	DOMAIN:BRCT	3	1.49254	0.0248088	RFC1, BRCA1, TOPBP1	195	26	20562	12.1669	1	1	0.989071
UP_KW_MOLECULAR_FUNCTION	KW-0156~Chromatin regulator	9	4.47761	0.0257176	SMCHD1, DNMT1, RBL1, RBBP4, YEATS4, DEK, RBBP7, EZH2, ASF1B	134	316	11872	2.52333	0.673827	0.18431	0.175737
KEGG_PATHWAY	hsa00670:One carbon pool by folate	3	1.49254	0.0257212	DHFR, MTHFD1, TYMS	110	20	8662	11.8118	0.962495	0.23149	0.216793
GOTERM_BP_DIRECT	GO:2001243~negative regulation of intrinsic apoptotic signaling pathway	3	1.49254	0.0274754	HELLS, FIGNL1, RTKN2	193	26	19256	11.5122	1	0.222128	0.20255
UP_KW_BIOLOGICAL_PROCESS	KW-0945~Host-virus interaction	17	8.45771	0.0277377	CENPU, SUPT16H, CBX5, PCNA, SIVA1, XRCC5, DDX11, PSIP1, VRK1, UNG, MSH6, POLA1, FAM111A, RBL1, CDK1, HMOX1, CALM2	159	687	11447	1.7815	0.761792	0.141462	0.122046
UP_SEQ_FEATURE	DOMAIN:Histone-binding protein RBBP4 N-terminal	2	0.995025	0.0280398	RBBP4, RBBP7	195	3	20562	70.2974	1	1	0.989071
UP_SEQ_FEATURE	REGION:I-domain	2	0.995025	0.0280398	FEN1, EXO1	195	3	20562	70.2974	1	1	0.989071
UP_SEQ_FEATURE	DOMAIN:ATP-dependent helicase C-terminal	2	0.995025	0.0280398	BRIP1, DDX11	195	3	20562	70.2974	1	1	0.989071
GOTERM_CC_DIRECT	GO:0005971~ribonucleoside-diphosphate reductase complex	2	0.995025	0.0288123	RRM1, RRM2	200	3	20521	68.4033	0.999568	0.152705	0.129656
GOTERM_CC_DIRECT	GO:0031298~replication fork protection complex	2	0.995025	0.0288123	TIPIN, TIMELESS	200	3	20521	68.4033	0.999568	0.152705	0.129656
GOTERM_CC_DIRECT	GO:0032301~MutSalpha complex	2	0.995025	0.0288123	MSH6, MSH2	200	3	20521	68.4033	0.999568	0.152705	0.129656
GOTERM_BP_DIRECT	GO:0042752~regulation of circadian rhythm	4	1.99005	0.0293432	PRKDC, TIMELESS, CDK1, EZH2	193	67	19256	5.95654	1	0.222128	0.20255
GOTERM_BP_DIRECT	GO:0006259~DNA metabolic process	3	1.49254	0.029482	MCM8, MCM3, TOPBP1	193	27	19256	11.0858	1	0.222128	0.20255
GOTERM_BP_DIRECT	GO:0010332~response to gamma radiation	3	1.49254	0.029482	PRKDC, XRCC2, BRCA2	193	27	19256	11.0858	1	0.222128	0.20255
GOTERM_BP_DIRECT	GO:0007141~male meiosis I	3	1.49254	0.029482	RAD51C, BRCA2, MYBL1	193	27	19256	11.0858	1	0.222128	0.20255
GOTERM_BP_DIRECT	GO:0009265~2'-deoxyribonucleotide biosynthetic process	2	0.995025	0.029617	RRM1, RRM2	193	3	19256	66.5147	1	0.222128	0.20255
GOTERM_BP_DIRECT	GO:0034421~post-translational protein acetylation	2	0.995025	0.029617	DSCC1, ESCO2	193	3	19256	66.5147	1	0.222128	0.20255
GOTERM_BP_DIRECT	GO:0010424~DNA methylation on cytosine within a CG sequence	2	0.995025	0.029617	SMCHD1, DNMT1	193	3	19256	66.5147	1	0.222128	0.20255
GOTERM_BP_DIRECT	GO:0009185~ribonucleoside diphosphate metabolic process	2	0.995025	0.029617	RRM1, RRM2	193	3	19256	66.5147	1	0.222128	0.20255
GOTERM_BP_DIRECT	GO:0045876~positive regulation of sister chromatid cohesion	2	0.995025	0.029617	FEN1, DDX11	193	3	19256	66.5147	1	0.222128	0.20255
GOTERM_BP_DIRECT	GO:1902990~mitotic telomere maintenance via semi-conservative replication	2	0.995025	0.029617	PCNA, DNA2	193	3	19256	66.5147	1	0.222128	0.20255
GOTERM_BP_DIRECT	GO:0006231~dTMP biosynthetic process	2	0.995025	0.029617	DUT, TYMS	193	3	19256	66.5147	1	0.222128	0.20255
GOTERM_BP_DIRECT	GO:0009263~deoxyribonucleotide biosynthetic process	2	0.995025	0.029617	RRM1, RRM2	193	3	19256	66.5147	1	0.222128	0.20255
GOTERM_BP_DIRECT	GO:0034462~small-subunit processome assembly	2	0.995025	0.029617	XRCC5, PRKDC	193	3	19256	66.5147	1	0.222128	0.20255
GOTERM_MF_DIRECT	GO:0032139~dinucleotide insertion or deletion binding	2	0.995025	0.0308186	PCNA, MSH2	197	3	18883	63.9019	0.999951	0.244238	0.224976
GOTERM_MF_DIRECT	GO:1990814~DNA/DNA annealing activity	2	0.995025	0.0308186	BLM, RECQL	197	3	18883	63.9019	0.999951	0.244238	0.224976
GOTERM_MF_DIRECT	GO:0004748~ribonucleoside-diphosphate reductase activity, thioredoxin disulfide as acceptor	2	0.995025	0.0308186	RRM1, RRM2	197	3	18883	63.9019	0.999951	0.244238	0.224976
GOTERM_MF_DIRECT	GO:0032142~single guanine insertion binding	2	0.995025	0.0308186	MSH6, MSH2	197	3	18883	63.9019	0.999951	0.244238	0.224976
GOTERM_MF_DIRECT	GO:0032137~guanine/thymine mispair binding	2	0.995025	0.0308186	MSH6, MSH2	197	3	18883	63.9019	0.999951	0.244238	0.224976
UP_SEQ_FEATURE	DOMAIN:Myb-like	3	1.49254	0.0324022	CDC5L, MYBL1, EZH2	195	30	20562	10.5446	1	1	0.989071
GOTERM_BP_DIRECT	GO:0007129~synapsis	3	1.49254	0.0358361	PSMC3IP, CCNE2, MND1	193	30	19256	9.9772	1	0.264291	0.240998
GOTERM_BP_DIRECT	GO:0007094~mitotic spindle assembly checkpoint	3	1.49254	0.0358361	KNTC1, ZWINT, SPC25	193	30	19256	9.9772	1	0.264291	0.240998
GOTERM_CC_DIRECT	GO:0016363~nuclear matrix	5	2.48756	0.0370527	POLA1, BLM, YEATS4, SMC1A, LMNB1	200	129	20521	3.97694	0.999955	0.191158	0.162304
UP_SEQ_FEATURE	DOMAIN:XPG-I	2	0.995025	0.0372114	FEN1, EXO1	195	4	20562	52.7231	1	1	0.989071
UP_SEQ_FEATURE	DOMAIN:RecF/RecN/SMC N-terminal	2	0.995025	0.0372114	SMC1A, SMC2	195	4	20562	52.7231	1	1	0.989071
UP_SEQ_FEATURE	REGION:Interaction with PCNA	2	0.995025	0.0372114	DNMT1, FEN1	195	4	20562	52.7231	1	1	0.989071
GOTERM_BP_DIRECT	GO:0097421~liver regeneration	3	1.49254	0.0380612	PCNA, TYMS, EZH2	193	31	19256	9.65536	1	0.269576	0.245817
GOTERM_BP_DIRECT	GO:0031507~heterochromatin assembly	3	1.49254	0.0380612	POLE3, LMNB1, EZH2	193	31	19256	9.65536	1	0.269576	0.245817
GOTERM_MF_DIRECT	GO:0016301~kinase activity	7	3.48259	0.0381689	PRKDC, CDK1, VRK1, PKMYT1, MASTL, CALM2, CDK11B	197	238	18883	2.8192	0.999996	0.294902	0.271645
GOTERM_CC_DIRECT	GO:0031422~RecQ helicase-Topo III complex	2	0.995025	0.0382317	BLM, RMI1	200	4	20521	51.3025	0.999967	0.191158	0.162304
GOTERM_CC_DIRECT	GO:0033063~Rad51B-Rad51C-Rad51D-XRCC2 complex	2	0.995025	0.0382317	RAD51C, XRCC2	200	4	20521	51.3025	0.999967	0.191158	0.162304
GOTERM_BP_DIRECT	GO:0016447~somatic recombination of immunoglobulin gene segments	2	0.995025	0.0392941	MSH6, MSH2	193	4	19256	49.886	1	0.269576	0.245817
GOTERM_BP_DIRECT	GO:0072757~cellular response to camptothecin	2	0.995025	0.0392941	BLM, RAD51	193	4	19256	49.886	1	0.269576	0.245817
GOTERM_BP_DIRECT	GO:0006273~lagging strand elongation	2	0.995025	0.0392941	POLA1, LIG1	193	4	19256	49.886	1	0.269576	0.245817
GOTERM_BP_DIRECT	GO:0046683~response to organophosphorus	2	0.995025	0.0392941	RFC3, TYMS	193	4	19256	49.886	1	0.269576	0.245817
GOTERM_BP_DIRECT	GO:0046105~thymidine biosynthetic process	2	0.995025	0.0392941	DHFR, TK1	193	4	19256	49.886	1	0.269576	0.245817
GOTERM_BP_DIRECT	GO:0042148~strand invasion	2	0.995025	0.0392941	RAD51, XRCC2	193	4	19256	49.886	1	0.269576	0.245817
GOTERM_BP_DIRECT	GO:0043111~replication fork arrest	2	0.995025	0.0392941	TIPIN, TIMELESS	193	4	19256	49.886	1	0.269576	0.245817
UP_KW_BIOLOGICAL_PROCESS	KW-0215~Deoxyribonucleotide synthesis	2	0.995025	0.0408428	RRM1, RRM2	159	3	11447	47.9958	0.880772	0.189362	0.163371
GOTERM_MF_DIRECT	GO:0000217~DNA secondary structure binding	2	0.995025	0.0408801	RAD51AP1, CLSPN	197	4	18883	47.9264	0.999998	0.294902	0.271645
GOTERM_MF_DIRECT	GO:0000403~Y-form DNA binding	2	0.995025	0.0408801	BLM, RAD18	197	4	18883	47.9264	0.999998	0.294902	0.271645
GOTERM_MF_DIRECT	GO:0031491~nucleosome binding	3	1.49254	0.0409328	SUPT16H, PARP2, NAP1L4	197	31	18883	9.27608	0.999998	0.294902	0.271645
GOTERM_BP_DIRECT	GO:0048511~rhythmic process	4	1.99005	0.0417172	PRKDC, CDK1, DTL, EZH2	193	77	19256	5.18296	1	0.283998	0.258967
BIOCARTA	h_prc2Pathway:The PRC2 Complex Sets Long-term Gene Silencing Through Modification of Histone Tails	3	1.49254	0.0419114	RBBP4, RBBP7, EZH2	37	15	1623	8.77297	0.912879	0.47779	0.469408
GOTERM_BP_DIRECT	GO:0042771~intrinsic apoptotic signaling pathway in response to DNA damage by p53 class mediator	3	1.49254	0.0426645	MSH2, ATAD5, BRCA2	193	33	19256	9.07018	1	0.28823	0.262827
GOTERM_MF_DIRECT	GO:0035064~methylated histone binding	4	1.99005	0.0431525	MSH6, CBX5, NCAPG2, NCAPD3	197	75	18883	5.11215	0.999999	0.303986	0.280012
UP_SEQ_FEATURE	DOMAIN:HTH myb-type 2	2	0.995025	0.046297	CDC5L, MYBL1	195	5	20562	42.1785	1	1	0.989071
UP_SEQ_FEATURE	DOMAIN:HTH myb-type 1	2	0.995025	0.046297	CDC5L, MYBL1	195	5	20562	42.1785	1	1	0.989071
UP_SEQ_FEATURE	ZN_FING:GRF-type	2	0.995025	0.046297	ZGRF1, TTF2	195	5	20562	42.1785	1	1	0.989071
KEGG_PATHWAY	hsa04218:Cellular senescence	6	2.98507	0.0466667	RBL1, RBBP4, CCNE2, CHEK1, CDK1, CALM2	110	156	8662	3.02867	0.997574	0.392	0.367112
GOTERM_CC_DIRECT	GO:0048476~Holliday junction resolvase complex	2	0.995025	0.0475601	RAD51C, EME1	200	5	20521	41.042	0.999998	0.229153	0.194564
GOTERM_CC_DIRECT	GO:0070418~DNA-dependent protein kinase complex	2	0.995025	0.0475601	XRCC5, PRKDC	200	5	20521	41.042	0.999998	0.229153	0.194564
GOTERM_BP_DIRECT	GO:0043009~chordate embryonic development	2	0.995025	0.0488752	CENPU, BRCA1	193	5	19256	39.9088	1	0.322795	0.294346
GOTERM_BP_DIRECT	GO:0000725~recombinational repair	2	0.995025	0.0488752	XRCC5, ZGRF1	193	5	19256	39.9088	1	0.322795	0.294346
GOTERM_BP_DIRECT	GO:0046601~positive regulation of centriole replication	2	0.995025	0.0488752	STIL, CENPJ	193	5	19256	39.9088	1	0.322795	0.294346
GOTERM_BP_DIRECT	GO:0006303~double-strand break repair via nonhomologous end joining	3	1.49254	0.0499341	POLA1, XRCC5, PRKDC	193	36	19256	8.31434	1	0.327346	0.298495
GOTERM_MF_DIRECT	GO:0015616~DNA translocase activity	2	0.995025	0.0508375	ERCC6L, RAD54B	197	5	18883	38.3411	1	0.342883	0.315842
GOTERM_MF_DIRECT	GO:0045145~single-stranded DNA 5'-3' exodeoxyribonuclease activity	2	0.995025	0.0508375	MGME1, EXO1	197	5	18883	38.3411	1	0.342883	0.315842
GOTERM_BP_DIRECT	GO:0008340~determination of adult lifespan	3	1.49254	0.0524497	MSH6, MSH2, RAD54B	193	37	19256	8.08962	1	0.341309	0.311227
KEGG_PATHWAY	hsa01523:Antifolate resistance	3	1.49254	0.054312	DHFR, GGH, TYMS	110	30	8662	7.87455	0.999121	0.427707	0.400551
UP_SEQ_FEATURE	REGION:N-domain	2	0.995025	0.0552973	FEN1, EXO1	195	6	20562	35.1487	1	1	0.989071
UP_SEQ_FEATURE	DOMAIN:DDT	2	0.995025	0.0552973	BAZ2B, BAZ1B	195	6	20562	35.1487	1	1	0.989071
GOTERM_CC_DIRECT	GO:0000808~origin recognition complex	2	0.995025	0.0567986	ORC6, ORC1	200	6	20521	34.2017	1	0.262195	0.222618
GOTERM_CC_DIRECT	GO:0070533~BRCA1-C complex	2	0.995025	0.0567986	RBBP8, BRCA1	200	6	20521	34.2017	1	0.262195	0.222618
UP_SEQ_FEATURE	DOMAIN:Bromo	3	1.49254	0.057124	ATAD2, BAZ2B, BAZ1B	195	41	20562	7.71557	1	1	0.989071
GOTERM_CC_DIRECT	GO:0032993~protein-DNA complex	3	1.49254	0.0573861	GINS2, XRCC5, PRKDC	200	40	20521	7.69537	1	0.262195	0.222618
GOTERM_BP_DIRECT	GO:0051096~positive regulation of helicase activity	2	0.995025	0.0583613	MSH6, MSH2	193	6	19256	33.2573	1	0.363731	0.331673
GOTERM_BP_DIRECT	GO:0044770~cell cycle phase transition	2	0.995025	0.0583613	TIPIN, TIMELESS	193	6	19256	33.2573	1	0.363731	0.331673
GOTERM_BP_DIRECT	GO:0051383~kinetochore organization	2	0.995025	0.0583613	CENPH, SMC2	193	6	19256	33.2573	1	0.363731	0.331673
GOTERM_BP_DIRECT	GO:0045835~negative regulation of meiotic nuclear division	2	0.995025	0.0583613	FBXO5, FBXO43	193	6	19256	33.2573	1	0.363731	0.331673
GOTERM_BP_DIRECT	GO:0060718~chorionic trophoblast cell differentiation	2	0.995025	0.0583613	E2F7, E2F8	193	6	19256	33.2573	1	0.363731	0.331673
GOTERM_BP_DIRECT	GO:0090166~Golgi disassembly	2	0.995025	0.0583613	CDK1, VRK1	193	6	19256	33.2573	1	0.363731	0.331673
GOTERM_MF_DIRECT	GO:0009378~four-way junction helicase activity	2	0.995025	0.0606922	BLM, RECQL	197	6	18883	31.9509	1	0.392641	0.361676
GOTERM_MF_DIRECT	GO:0032357~oxidized purine DNA binding	2	0.995025	0.0606922	MSH6, MSH2	197	6	18883	31.9509	1	0.392641	0.361676
GOTERM_BP_DIRECT	GO:0045892~negative regulation of transcription, DNA-templated	11	5.47264	0.0611531	CASP8AP2, CBX5, RBBP4, XRCC5, GMNN, TIMELESS, SRSF2, RBBP8, BRCA1, RBBP7, EZH2	193	572	19256	1.91869	1	0.378465	0.345109
GOTERM_CC_DIRECT	GO:0000307~cyclin-dependent protein kinase holoenzyme complex	3	1.49254	0.0652067	PCNA, CDK1, CDK11B	200	43	20521	7.15849	1	0.281874	0.239327
GOTERM_CC_DIRECT	GO:0000118~histone deacetylase complex	3	1.49254	0.0652067	CBX5, RBBP4, RBBP7	200	43	20521	7.15849	1	0.281874	0.239327
UP_SEQ_FEATURE	REPEAT:TPR 1	5	2.48756	0.0654343	ERCC6L, NASP, PRKDC, CDC16, FKBP5	195	160	20562	3.29519	1	1	0.989071
UP_SEQ_FEATURE	REPEAT:TPR 2	5	2.48756	0.0654343	ERCC6L, NASP, PRKDC, CDC16, FKBP5	195	160	20562	3.29519	1	1	0.989071
GOTERM_BP_DIRECT	GO:0046427~positive regulation of JAK-STAT cascade	3	1.49254	0.0656706	CENPJ, USP1, CALM2	193	42	19256	7.12657	1	0.4036	0.368029
GOTERM_CC_DIRECT	GO:0016589~NURF complex	2	0.995025	0.0659478	RBBP4, RBBP7	200	7	20521	29.3157	1	0.281874	0.239327
GOTERM_CC_DIRECT	GO:0005958~DNA-dependent protein kinase-DNA ligase 4 complex	2	0.995025	0.0659478	XRCC5, PRKDC	200	7	20521	29.3157	1	0.281874	0.239327
UP_KW_BIOLOGICAL_PROCESS	KW-0228~DNA excision	2	0.995025	0.0671461	POLD3, EXO1	159	5	11447	28.7975	0.971127	0.285371	0.246202
GOTERM_BP_DIRECT	GO:0032466~negative regulation of cytokinesis	2	0.995025	0.0677532	E2F7, E2F8	193	7	19256	28.5063	1	0.407902	0.371951
GOTERM_BP_DIRECT	GO:0006269~DNA replication, synthesis of RNA primer	2	0.995025	0.0677532	POLA1, PRIM1	193	7	19256	28.5063	1	0.407902	0.371951
GOTERM_BP_DIRECT	GO:1990414~replication-born double-strand break repair via sister chromatid exchange	2	0.995025	0.0677532	RAD51, FANCB	193	7	19256	28.5063	1	0.407902	0.371951
UP_SEQ_FEATURE	CROSSLNK:Glycyl lysine isopeptide (Lys-Gly) (interchain with G-Cter in ubiquitin); alternate	4	1.99005	0.0688869	PCNA, RBBP4, RBBP7, CALM2	195	100	20562	4.21785	1	1	0.989071
GOTERM_MF_DIRECT	GO:0035173~histone kinase activity	2	0.995025	0.070445	CDK1, BAZ1B	197	7	18883	27.3865	1	0.446621	0.411399
GOTERM_MF_DIRECT	GO:0000166~nucleotide binding	4	1.99005	0.0726154	POLA1, RAD51, RMI1, CDC6	197	93	18883	4.1227	1	0.451354	0.415759
GOTERM_CC_DIRECT	GO:1904949~ATPase complex	2	0.995025	0.0750088	RBBP4, RBBP7	200	8	20521	25.6512	1	0.305805	0.259646
GOTERM_CC_DIRECT	GO:0031981~nuclear lumen	2	0.995025	0.0750088	RPA3, SYNE2	200	8	20521	25.6512	1	0.305805	0.259646
GOTERM_CC_DIRECT	GO:0070419~nonhomologous end joining complex	2	0.995025	0.0750088	XRCC5, PRKDC	200	8	20521	25.6512	1	0.305805	0.259646
UP_KW_MOLECULAR_FUNCTION	KW-0511~Multifunctional enzyme	4	1.99005	0.0759871	POLQ, MTHFD1, DNA2, PAICS	134	88	11872	4.02714	0.966569	0.466778	0.445067
GOTERM_BP_DIRECT	GO:0018105~peptidyl-serine phosphorylation	5	2.48756	0.0763709	PRKDC, CDK1, VRK1, CLSPN, MASTL	193	160	19256	3.11788	1	0.442799	0.403772
GOTERM_BP_DIRECT	GO:0031509~telomeric heterochromatin assembly	2	0.995025	0.077052	RIF1, EZH2	193	8	19256	24.943	1	0.442799	0.403772
GOTERM_BP_DIRECT	GO:0043504~mitochondrial DNA repair	2	0.995025	0.077052	MGME1, DNA2	193	8	19256	24.943	1	0.442799	0.403772
GOTERM_BP_DIRECT	GO:0045008~depyrimidination	2	0.995025	0.077052	MBD4, UNG	193	8	19256	24.943	1	0.442799	0.403772
GOTERM_BP_DIRECT	GO:1905832~positive regulation of spindle assembly	2	0.995025	0.077052	STIL, CENPJ	193	8	19256	24.943	1	0.442799	0.403772
GOTERM_BP_DIRECT	GO:0009048~dosage compensation by inactivation of X chromosome	2	0.995025	0.077052	SMCHD1, BRCA1	193	8	19256	24.943	1	0.442799	0.403772
GOTERM_BP_DIRECT	GO:0046600~negative regulation of centriole replication	2	0.995025	0.077052	TRIM37, BRCA1	193	8	19256	24.943	1	0.442799	0.403772
GOTERM_BP_DIRECT	GO:0006325~chromatin organization	6	2.98507	0.0776126	CBX5, RBL1, TOPBP1, DEK, EZH2, ASF1B	193	227	19256	2.63715	1	0.443143	0.404086
KEGG_PATHWAY	hsa00983:Drug metabolism - other enzymes	4	1.99005	0.0795046	RRM1, DUT, RRM2, TK1	110	80	8662	3.93727	0.999971	0.589269	0.551855
GOTERM_BP_DIRECT	GO:0045739~positive regulation of DNA repair	3	1.49254	0.0798642	SMCHD1, PCNA, BRCA1	193	47	19256	6.36843	1	0.453076	0.413143
GOTERM_MF_DIRECT	GO:0051575~5'-deoxyribose-5-phosphate lyase activity	2	0.995025	0.0800971	POLQ, XRCC5	197	8	18883	23.9632	1	0.488284	0.449776
GOTERM_MF_DIRECT	GO:0051539~4 iron, 4 sulfur cluster binding	3	1.49254	0.0824422	BRIP1, DDX11, DNA2	197	46	18883	6.25127	1	0.493098	0.45421
GOTERM_BP_DIRECT	GO:0008630~intrinsic apoptotic signaling pathway in response to DNA damage	3	1.49254	0.0828084	MSH6, PRKDC, BRCA1	193	48	19256	6.23575	1	0.466786	0.425646
GOTERM_MF_DIRECT	GO:0016874~ligase activity	3	1.49254	0.0855385	LIG1, FANCL, BRCA1	197	47	18883	6.11826	1	0.502143	0.462542
GOTERM_BP_DIRECT	GO:0072006~nephron development	2	0.995025	0.0862584	NUP107, NUP85	193	9	19256	22.1716	1	0.483156	0.440573
GOTERM_MF_DIRECT	GO:0010997~anaphase-promoting complex binding	2	0.995025	0.0896495	FBXO5, CLSPN	197	9	18883	21.3006	1	0.516707	0.475957
UP_SEQ_FEATURE	MUTAGEN:C->A: Loss of activity.	2	0.995025	0.0904611	DNMT1, GGH	195	10	20562	21.0892	1	1	0.989071
GOTERM_BP_DIRECT	GO:0006913~nucleocytoplasmic transport	3	1.49254	0.0918347	RANBP1, NUP107, NUP85	193	51	19256	5.86894	1	0.511155	0.466104
GOTERM_CC_DIRECT	GO:0070652~HAUS complex	2	0.995025	0.0928691	HAUS8, HAUS1	200	10	20521	20.521	1	0.367318	0.311874
GOTERM_CC_DIRECT	GO:0031080~nuclear pore outer ring	2	0.995025	0.0928691	NUP107, NUP85	200	10	20521	20.521	1	0.367318	0.311874
GOTERM_BP_DIRECT	GO:0035520~monoubiquitinated protein deubiquitination	2	0.995025	0.0953735	USP10, USP1	193	10	19256	19.9544	1	0.511549	0.466463
GOTERM_BP_DIRECT	GO:0046599~regulation of centriole replication	2	0.995025	0.0953735	STIL, CENPJ	193	10	19256	19.9544	1	0.511549	0.466463
GOTERM_BP_DIRECT	GO:0035563~positive regulation of chromatin binding	2	0.995025	0.0953735	DDX11, GMNN	193	10	19256	19.9544	1	0.511549	0.466463
GOTERM_BP_DIRECT	GO:0000729~DNA double-strand break processing	2	0.995025	0.0953735	BLM, DNA2	193	10	19256	19.9544	1	0.511549	0.466463
GOTERM_BP_DIRECT	GO:0035999~tetrahydrofolate interconversion	2	0.995025	0.0953735	MTHFD1, TYMS	193	10	19256	19.9544	1	0.511549	0.466463
GOTERM_BP_DIRECT	GO:0010968~regulation of microtubule nucleation	2	0.995025	0.0953735	HAUS8, HAUS1	193	10	19256	19.9544	1	0.511549	0.466463
UP_KW_CELLULAR_COMPONENT	KW-0779~Telomere	3	1.49254	0.0977007	RAD51AP1, RBBP4, RIF1	190	50	17910	5.65579	0.958708	0.432675	0.390803
UP_SEQ_FEATURE	REPEAT:WD 6	6	2.98507	0.0977615	WDHD1, CHAF1B, RBBP4, RBBP7, DTL, WDR76	195	257	20562	2.46178	1	1	0.989071
UP_SEQ_FEATURE	DOMAIN:BAH	2	0.995025	0.0990467	DNMT1, ORC1	195	11	20562	19.172	1	1	0.989071
GOTERM_MF_DIRECT	GO:0008409~5'-3' exonuclease activity	2	0.995025	0.0991032	FEN1, EXO1	197	10	18883	19.1706	1	0.532469	0.490477
GOTERM_MF_DIRECT	GO:0051880~G-quadruplex DNA binding	2	0.995025	0.0991032	BLM, DDX11	197	10	18883	19.1706	1	0.532469	0.490477
GOTERM_MF_DIRECT	GO:0034511~U3 snoRNA binding	2	0.995025	0.0991032	XRCC5, PRKDC	197	10	18883	19.1706	1	0.532469	0.490477
GOTERM_MF_DIRECT	GO:0000014~single-stranded DNA endodeoxyribonuclease activity	2	0.995025	0.0991032	POLQ, RBBP8	197	10	18883	19.1706	1	0.532469	0.490477
GOTERM_CC_DIRECT	GO:0005739~mitochondrion	20	9.95025	0.0995943	CASP8AP2, MGME1, RRM1, FEN1, DUT, ACAA2, LIG1, SIVA1, CMC2, TYMS, SDHA, SYNE2, UNG, DHFR, RAD51, RAD51C, MTHFD1, CDK1, DNA2, TK1	200	1427	20521	1.43805	1	0.388125	0.32954

## Sheet: Community C
Category	Term	Count	%	PValue	Genes	List Total	Pop Hits	Pop Total	Fold Enrichment	Bonferroni	Benjamini	FDR
GOTERM_CC_DIRECT	GO:0005783~endoplasmic reticulum	67	38.7283	1.01655e-38	TRAM1, KDELR1, PLOD3, ATP2A2, MAGT1, HERPUD1, SERP1, CREB3L2, TMED2, SIL1, SEC63, SMIM14, PDIA3, TMED9, SSR2, SSR3, PDIA6, DDOST, PDIA4, DNAJC3, RCN3, TMX4, RCN1, ASPH, DNAJB11, CANX, KDELR2, KDELR3, CRELD2, PPIB, ATF6, PPP1R15A, FKBP2, TMF1, TMED10, RPN2, HM13, SEL1L, RPN1, RRBP1, ATP1A1, HSPA13, HSP90B1, MTDH, LMAN1, OS9, MLEC, SSR1, DNAJB9, UGGT1, SEC31A, PRNP, XBP1, SDF2L1, HSPA5, CAV1, MANF,…	170	1147	20521	7.05117	2.78536e-36	2.78536e-36	2.54139e-36
UP_KW_CELLULAR_COMPONENT	KW-0256~Endoplasmic reticulum	72	41.6185	7.21086e-38	TRAM1, KDELR1, SLC35B1, PLOD3, ATP2A2, MIA3, MAGT1, HERPUD1, SERP1, CREB3L2, TMED2, SIL1, SEC63, SMIM14, PDIA3, TMED9, SSR2, SSR3, PDIA6, DDOST, PDIA4, DNAJC3, RCN3, TMX4, RCN1, ASPH, DNAJB11, CANX, KDELR2, KDELR3, CRELD2, PPIB, ATF6, PPP1R15A, FKBP2, TMED10, RPN2, HM13, SEL1L, RPN1, RRBP1, HSPA13, HSP90B1, MTDH, LMAN1, OS9, MLEC, SSR1, DNAJB9, UGGT1, SEC11C, SEC31A, XBP1, SDF2L1, HSPA5, SUCO, MA…	158	1367	17910	5.97039	2.16326e-36	2.16326e-36	1.94693e-36
KEGG_PATHWAY	hsa04141:Protein processing in endoplasmic reticulum	37	21.3873	7.6295e-37	PPP1R15A, TRAM1, RPN2, SEL1L, RPN1, RRBP1, MAGT1, HSP90B1, HERPUD1, LMAN1, OS9, SSR1, UGGT1, SIL1, SEC31A, SEC63, PDIA3, XBP1, HSPA5, SSR2, SSR3, PDIA6, DDOST, PDIA4, DNAJC3, OSTC, DDIT3, DNAJB11, DNAJC10, CANX, HYOU1, P4HB, CALR, STT3B, SEC24D, ATF6, ATF4	102	170	8662	18.4829	1.44961e-34	1.44961e-34	1.41909e-34
GOTERM_CC_DIRECT	GO:0005789~endoplasmic reticulum membrane	56	32.3699	6.22516e-28	TRAM1, KDELR1, SLC35B1, PLOD3, ATP2A2, MIA3, MAGT1, HERPUD1, SERP1, CREB3L2, TMED2, SMIM14, TMED9, SSR2, SSR3, PDIA6, DDOST, TMX4, ASPH, CANX, KDELR2, KDELR3, ATF6, PPP1R15A, COPB2, COPA, FKBP2, TMED10, RPN2, COPB1, HM13, SEL1L, RPN1, RRBP1, HSP90B1, MTDH, LMAN1, OS9, MLEC, SSR1, DNAJB9, SEC11C, SEC31A, XBP1, HSPA5, CAV1, TMCO1, SPCS3, ERP44, SPCS2, OSTC, CALU, CALR, STT3B, SEC24D, NFE2L1	170	1138	20521	5.94012	1.7057e-25	8.52848e-26	7.78146e-26
GOTERM_BP_DIRECT	GO:0034976~response to endoplasmic reticulum stress	20	11.5607	3.21936e-21	PDIA3, PPP1R15A, XBP1, HSPA5, ATP2A2, PDIA6, PDIA4, HERPUD1, HSP90B1, ERP44, OS9, DDIT3, CREB3L2, DNAJC10, DNAJB9, TRIB3, HYOU1, P4HB, ATF6, ATF4	163	95	19256	24.8705	4.16586e-18	4.16586e-18	4.08859e-18
UP_SEQ_FEATURE	MOTIF:Prevents secretion from ER	17	9.82659	6.65443e-21	PDIA3, FKBP2, SDF2L1, HSPA5, PDIA6, PDIA4, HSP90B1, RCN3, ERP44, RCN1, DNAJC10, CALU, HYOU1, P4HB, CALR, PPIB, UGGT1	167	57	20562	36.7217	6.54796e-18	6.54796e-18	6.40156e-18
GOTERM_CC_DIRECT	GO:0005788~endoplasmic reticulum lumen	26	15.0289	7.41629e-18	PLOD3, MIA3, HSP90B1, OS9, DNAJB9, UGGT1, SIL1, PDIA3, SDF2L1, HSPA5, LAMB1, PDIA6, PDIA4, MANF, DNAJC3, RCN3, ERP44, RCN1, DNAJB11, DNAJC10, CANX, CALU, HYOU1, P4HB, CALR, PPIB	170	310	20521	10.1242	2.03206e-15	6.77354e-16	6.18024e-16
UP_SEQ_FEATURE	TOPO_DOM:Lumenal	34	19.6532	4.2484e-17	TRAM1, TMED10, RPN2, KDELR1, HM13, SEL1L, RPN1, ATP2A2, MIA3, RRBP1, MTDH, HERPUD1, LMAN1, CREB3L2, TMED2, SSR1, MLEC, SEC11C, SEC63, SMIM14, XBP1, TMED9, SSR2, SSR3, DDOST, TMCO1, SPCS3, SPCS2, ASPH, CANX, KDELR2, KDELR3, STT3B, ATF6	167	671	20562	6.23886	4.18042e-14	2.09021e-14	2.04348e-14
GOTERM_CC_DIRECT	GO:0034663~endoplasmic reticulum chaperone complex	9	5.20231	2.88584e-15	SDF2L1, HSPA5, DNAJB11, DNAJC10, HYOU1, P4HB, PPIB, PDIA6, HSP90B1	170	11	20521	98.7642	7.90923e-13	1.9768e-13	1.80365e-13
GOTERM_BP_DIRECT	GO:0006888~ER to Golgi vesicle-mediated transport	17	9.82659	6.49342e-15	ARF4, COPB2, COPA, TMED9, TMED10, KDELR1, COPB1, MIA3, LMAN1, CREB3L2, TMED2, KDELR2, HYOU1, KDELR3, P4HB, SEC24D, SEC31A	163	123	19256	16.3276	8.33245e-12	4.20124e-12	4.12332e-12
GOTERM_BP_DIRECT	GO:0036503~ERAD pathway	15	8.67052	4.9067e-14	XBP1, SDF2L1, HSPA5, SEL1L, HERPUD1, HSP90B1, RCN3, OS9, CANX, DNAJC10, DNAJB9, CALR, STT3B, ATF6, UGGT1	163	94	19256	18.8513	6.3499e-11	2.11642e-11	2.07717e-11
GOTERM_CC_DIRECT	GO:0042470~melanosome	15	8.67052	1.21546e-13	PDIA3, TMED10, HSPA5, ANXA2, RPN1, SLC3A2, SLC1A5, ATP1A1, PDIA6, PDIA4, HSP90B1, CANX, CALU, P4HB, PPIB	170	102	20521	17.7517	3.331e-11	6.66071e-12	6.07729e-12
UP_KW_BIOLOGICAL_PROCESS	KW-0931~ER-Golgi transport	15	8.67052	6.28843e-13	ARF4, COPB2, COPA, ARF1, TMED10, KDELR1, COPB1, MIA3, ARFGAP3, LMAN1, TMED2, KDELR2, KDELR3, SEC24D, SEC31A	111	101	11447	15.3158	4.21316e-11	4.21325e-11	3.89883e-11
GOTERM_BP_DIRECT	GO:0034975~protein folding in endoplasmic reticulum	8	4.62428	8.40043e-13	PDIA3, DNAJC3, HSPA5, CANX, DNAJC10, P4HB, CALR, HSP90B1	163	11	19256	85.9163	1.08695e-09	2.71754e-10	2.66714e-10
GOTERM_CC_DIRECT	GO:0005793~endoplasmic reticulum-Golgi intermediate compartment	12	6.93642	4.74414e-11	LMAN1, ERP44, TMED9, TMED10, HSPA5, KDELR1, COPB1, TMED2, P4HB, PDIA6, UGGT1, NUCB2	170	79	20521	18.336	1.29989e-08	2.16649e-09	1.97672e-09
GOTERM_MF_DIRECT	GO:0003756~protein disulfide isomerase activity	8	4.62428	1.57903e-10	PDIA3, ERP44, CRELD1, P4HB, GLRX2, CRELD2, PDIA6, PDIA4	166	19	18883	47.896	5.41608e-08	5.41608e-08	5.24239e-08
UP_KW_BIOLOGICAL_PROCESS	KW-0834~Unfolded protein response	10	5.78035	4.10769e-10	DNAJC3, XBP1, TRAM1, SERP1, DDIT3, CREB3L2, DNAJB9, ATF6, MANF, HERPUD1	111	46	11447	22.4187	2.75215e-08	1.37608e-08	1.27338e-08
GOTERM_CC_DIRECT	GO:0030663~COPI-coated vesicle membrane	6	3.46821	7.3984e-10	COPB2, COPA, KDELR1, TMED2, KDELR2, KDELR3	170	7	20521	103.467	2.02716e-07	2.77943e-08	2.53598e-08
GOTERM_MF_DIRECT	GO:0005515~protein binding	146	84.3931	7.42339e-10	SPARC, TES, SERPINE2, KDELR1, SLC35B1, HDLBP, PLOD3, GHITM, ALDH1L2, GOLGA4, EDNRB, PEG10, SESN2, PHLDA1, SIL1, SEC63, PDIA3, LMO4, PDIA6, PDIA4, MTHFD2, DDIT3, MORF4L2, DDIT4, DNAJB11, TXNIP, TRIB3, NUPR1, LRIF1, PPIB, ATF6, ATF4, COPB2, COPA, FKBP2, TMED10, FAM114A1, RPN2, SHMT2, COPB1, SEL1L, RPN1, RHOBTB3, SLC1A5, SLC5A3, HSP90B1, MTDH, PSAP, EIF4EBP1, MLEC, SSR1, MAP4, S100A11, ATP6V1F, SEC3…	166	12707	18883	1.30699	2.54622e-07	1.27311e-07	1.23228e-07
GOTERM_CC_DIRECT	GO:0008250~oligosaccharyltransferase complex	7	4.04624	8.11514e-10	RPN2, OSTC, RPN1, MLEC, STT3B, MAGT1, DDOST	170	14	20521	60.3559	2.22355e-07	2.77943e-08	2.53598e-08
GOTERM_BP_DIRECT	GO:0006457~protein folding	14	8.09249	2.7633e-09	PDIA3, PDIA6, PDIA4, HSP90B1, LMAN1, ERP44, DNAJB11, CANX, HYOU1, P4HB, CALR, PPIB, ATF6, SIL1	163	174	19256	9.50511	3.5757e-06	7.15141e-07	7.01877e-07
UP_SEQ_FEATURE	DISULFID:Redox-active	9	5.20231	9.9146e-09	PDIA3, TMX4, DNAJC10, CRELD1, P4HB, MAGT1, CRELD2, PDIA6, PDIA4	167	53	20562	20.9081	9.75592e-06	3.25199e-06	3.17928e-06
GOTERM_BP_DIRECT	GO:0030433~ubiquitin-dependent ERAD pathway	10	5.78035	1.31966e-08	OS9, HSPA5, SEL1L, CANX, DNAJC10, DNAJB9, STT3B, CALR, HSP90B1, HERPUD1	163	75	19256	15.7513	1.70763e-05	2.84607e-06	2.79329e-06
GOTERM_BP_DIRECT	GO:0006986~response to unfolded protein	9	5.20231	2.45681e-08	DNAJC3, ERP44, TRAM1, DDIT3, CREB3L2, DNAJB9, STT3B, MANF, HERPUD1	163	57	19256	18.6529	3.17906e-05	4.54159e-06	4.45736e-06
GOTERM_BP_DIRECT	GO:0018279~protein N-linked glycosylation via asparagine	7	4.04624	3.8366e-08	RPN2, OSTC, RPN1, STT3B, MAGT1, UGGT1, DDOST	163	24	19256	34.456	4.96443e-05	6.20569e-06	6.09059e-06
UP_KW_MOLECULAR_FUNCTION	KW-0143~Chaperone	14	8.09249	6.70854e-08	HSPA9, HSPA5, PDIA6, HSP90B1, DNAJC3, RCN3, ERP44, DNAJB11, CANX, DNAJB9, HYOU1, P4HB, CALR, SEC63	98	239	11872	7.09623	3.42135e-06	3.42135e-06	3.42135e-06
UP_SEQ_FEATURE	DOMAIN:Thioredoxin	8	4.62428	6.90224e-08	PDIA3, ERP44, TMX4, DNAJC10, P4HB, MAGT1, PDIA6, PDIA4	167	45	20562	21.889	6.79157e-05	1.69795e-05	1.65999e-05
GOTERM_CC_DIRECT	GO:0070062~extracellular exosome	44	25.4335	8.11939e-08	PYGB, ARF4, COPA, ARF1, SHMT2, RHOBTB3, PLOD3, SLC3A2, ATP1A1, SLC1A5, GHITM, ALDH1L2, HSPA13, HSP90B1, LMAN1, GOLGA4, PSAP, DNAJB9, PHGDH, UGGT1, S100A11, ATP6V1F, PDIA3, HSPA9, PRNP, TMED9, ITGA4, HSPA5, ANXA2, GOT1, GDF15, GFPT1, LAMB1, PDIA6, DNAJC3, ERP44, PSAT1, CANX, TAX1BP1, HYOU1, P4HB, CALR, PPIB, NUCB2	170	2241	20521	2.37007	2.22469e-05	2.4719e-06	2.25539e-06
GOTERM_BP_DIRECT	GO:0006886~intracellular protein transport	15	8.67052	1.20473e-07	HSPA9, ARF4, COPB2, COPA, TMED9, ARF1, TMED10, COPB1, ARFGAP3, XPOT, TMED2, ARHGEF2, SEC24D, SIL1, SEC31A	163	282	19256	6.28377	0.00015588	1.73213e-05	1.7e-05
UP_KW_BIOLOGICAL_PROCESS	KW-0346~Stress response	11	6.35838	1.20656e-07	HSPA9, DNAJC3, PPP1R15A, ERP44, XBP1, DDIT3, PYCR1, TRIB3, HYOU1, HSP90B1, MANF	111	113	11447	10.0388	8.0839e-06	2.69464e-06	2.49355e-06
UP_KW_CELLULAR_COMPONENT	KW-0333~Golgi apparatus	28	16.185	1.31411e-07	ARF4, COPB2, COPA, ARF1, TMF1, TMED10, KDELR1, COPB1, RHOBTB3, CLCN3, LMAN1, GOLGA4, TMED2, C11ORF24, PRNP, TMED9, CAV1, WIPI1, ARFGAP3, TMCO1, VEGFA, CALU, KDELR2, KDELR3, ARHGEF2, ACBD3, ATF6, NUCB2	158	990	17910	3.20598	3.94233e-06	1.97117e-06	1.77405e-06
GOTERM_BP_DIRECT	GO:0030968~endoplasmic reticulum unfolded protein response	8	4.62428	1.44335e-07	XBP1, SERP1, OS9, HSPA5, DDIT3, ATF6, ATF4, HERPUD1	163	48	19256	19.6892	0.000186752	1.86769e-05	1.83305e-05
UP_KW_BIOLOGICAL_PROCESS	KW-0653~Protein transport	23	13.2948	1.75182e-07	ARF4, COPB2, COPA, XBP1, TMED9, TRAM1, ARF1, TMED10, KDELR1, COPB1, MIA3, RRBP1, ARFGAP3, RCN3, LMAN1, SERP1, TMED2, KDELR2, KDELR3, SEC24D, SIL1, SEC31A, SEC63	111	648	11447	3.66034	1.17371e-05	2.9343e-06	2.71532e-06
GOTERM_MF_DIRECT	GO:0051082~unfolded protein binding	11	6.35838	1.98721e-07	HSPA9, LMAN1, HSPA5, CANX, DNAJB11, HYOU1, CALR, PPIB, UGGT1, SIL1, HSP90B1	166	129	18883	9.69987	6.8159e-05	2.27204e-05	2.19918e-05
GOTERM_CC_DIRECT	GO:0000139~Golgi membrane	22	12.7168	2.54173e-07	ARF4, COPB2, COPA, TMED9, ARF1, TMF1, TMED10, KDELR1, COPB1, CAV1, WIPI1, ARFGAP3, CLCN3, TMCO1, LMAN1, GOLGA4, TMED2, KDELR2, KDELR3, ACBD3, ATF6, ATP6V1F	170	689	20521	3.85437	6.9641e-05	6.96434e-06	6.35432e-06
GOTERM_BP_DIRECT	GO:0006487~protein N-linked glycosylation	8	4.62428	3.78646e-07	RPN2, OSTC, GFPT1, RPN1, MLEC, STT3B, MAGT1, DDOST	163	55	19256	17.1833	0.000489848	4.45426e-05	4.37164e-05
UP_SEQ_FEATURE	DOMAIN:Thioredoxin 1	5	2.89017	5.00188e-07	PDIA3, DNAJC10, P4HB, PDIA6, PDIA4	167	9	20562	68.4032	0.000492064	8.20308e-05	8.01968e-05
UP_SEQ_FEATURE	DOMAIN:Thioredoxin 2	5	2.89017	5.00188e-07	PDIA3, DNAJC10, P4HB, PDIA6, PDIA4	167	9	20562	68.4032	0.000492064	8.20308e-05	8.01968e-05
GOTERM_MF_DIRECT	GO:0051787~misfolded protein binding	6	3.46821	6.68425e-07	DNAJC3, SDF2L1, HSPA5, DNAJB11, DNAJC10, DNAJB9	166	20	18883	34.1259	0.000229244	5.73175e-05	5.54793e-05
GOTERM_CC_DIRECT	GO:0033018~sarcoplasmic reticulum lumen	5	2.89017	8.9694e-07	ASPH, CALU, CALR, HSP90B1, MANF	170	10	20521	60.3559	0.000245732	2.2342e-05	2.0385e-05
UP_KW_BIOLOGICAL_PROCESS	KW-0813~Transport	43	24.8555	9.8321e-07	ARF4, COPB2, COPA, TRAM1, ARF1, TMED10, KDELR1, COPB1, SLC35B1, RHOBTB3, HDLBP, ATP2A2, MIA3, RRBP1, SLC3A2, MAGT1, ATP1A1, SLC7A11, SLC1A5, CLCN3, SLC5A3, BEST1, LMAN1, SERP1, PEG10, TMED2, SIL1, ATP6V1F, SEC31A, SEC63, XBP1, TMED9, GLRX2, ARFGAP3, SLC39A14, TMCO1, RCN3, TMX4, XPOT, KDELR2, KDELR3, SEC24D, CYB561	111	2122	11447	2.08974	6.58729e-05	1.3175e-05	1.21918e-05
GOTERM_MF_DIRECT	GO:0015035~protein disulfide oxidoreductase activity	6	3.46821	1.42027e-06	PDIA3, DNAJC10, P4HB, GLRX2, PDIA6, PDIA4	166	23	18883	29.6747	0.000487034	9.74304e-05	9.43058e-05
GOTERM_CC_DIRECT	GO:0030133~transport vesicle	9	5.20231	1.62356e-06	COPB2, COPA, TMED9, TMED10, KDELR1, COPB1, TMED2, KDELR2, KDELR3	170	99	20521	10.9738	0.000444756	3.70712e-05	3.38241e-05
GOTERM_CC_DIRECT	GO:0005925~focal adhesion	16	9.24855	2.72884e-06	PDIA3, HSPA9, ARF1, TES, HSPA5, ITGA4, CAV1, SORBS2, HSP90B1, LIMA1, HYOU1, P4HB, CALR, ARHGEF2, PPIB, DDR2	170	428	20521	4.51259	0.000747424	5.75155e-05	5.24777e-05
GOTERM_BP_DIRECT	GO:1990440~positive regulation of transcription from RNA polymerase II promoter in response to endoplasmic reticulum stress	5	2.89017	3.25321e-06	XBP1, HSPA5, DDIT3, ATF6, ATF4	163	13	19256	45.4365	0.00420081	0.000350804	0.000344298
GOTERM_BP_DIRECT	GO:0006890~retrograde vesicle-mediated transport, Golgi to ER	7	4.04624	3.78093e-06	ARF4, COPB2, COPA, TMED10, KDELR1, KDELR2, KDELR3	163	50	19256	16.5389	0.00488059	0.000376348	0.000369368
GOTERM_MF_DIRECT	GO:0051087~chaperone binding	9	5.20231	3.89539e-06	DNAJC3, PRNP, SDF2L1, HSPA5, DNAJC10, DNAJB9, HYOU1, CALR, ATP1A1	166	105	18883	9.75026	0.00133523	0.000222686	0.000215545
UP_KW_BIOLOGICAL_PROCESS	KW-0028~Amino-acid biosynthesis	6	3.46821	6.1626e-06	GOT1, PSAT1, PYCR1, ASNS, PHGDH, BCAT1	111	28	11447	22.0985	0.00041281	6.88157e-05	6.36802e-05
GOTERM_MF_DIRECT	GO:0004579~dolichyl-diphosphooligosaccharide-protein glycotransferase activity	4	2.31214	6.46792e-06	RPN2, OSTC, RPN1, STT3B	166	5	18883	91.0024	0.00221605	0.000316928	0.000306764
GOTERM_BP_DIRECT	GO:0015031~protein transport	16	9.24855	8.04378e-06	XBP1, ARF1, KDELR1, CAV1, MIA3, RRBP1, ARFGAP3, HSP90B1, RCN3, LMAN1, SERP1, TXNIP, TMED2, KDELR2, KDELR3, SEC63	163	459	19256	4.11799	0.0103547	0.000743475	0.000729686
UP_SEQ_FEATURE	TOPO_DOM:Cytoplasmic	56	32.3699	8.31142e-06	TRAM1, KDELR1, ATP2A2, MIA3, MAGT1, IL1RAP, SLC7A11, BEST1, HERPUD1, EDNRB, CREB3L2, TMED2, C11ORF24, SEC63, SMIM14, TMED9, ITGA4, SSR2, SSR3, SLC39A14, DDOST, ASPH, CANX, KDELR2, KDELR3, CRELD1, ATF6, DDR2, CDH19, PPP1R15A, TMED10, RPN2, HM13, SEL1L, RPN1, RRBP1, SLC3A2, ATP1A1, SLC1A5, CLCN3, SLC5A3, MTDH, LMAN1, GPNMB, MLEC, SSR1, SEC11C, XBP1, CAV1, TMCO1, SPCS3, SPCS2, OSTC, PMP22, STT3B, CY…	167	3882	20562	1.77616	0.00814512	0.00116835	0.00114223
GOTERM_BP_DIRECT	GO:0009306~protein secretion	7	4.04624	1.11138e-05	RCN3, SEL1L, CANX, TMED2, MIA3, ARFGAP3, PDIA4	163	60	19256	13.7824	0.0142785	0.000928074	0.000910861
GOTERM_BP_DIRECT	GO:0048205~COPI coating of Golgi vesicle	4	2.31214	1.14754e-05	TMED9, TMED10, TMED2, ARFGAP3	163	6	19256	78.7566	0.0147396	0.000928074	0.000910861
BIOCARTA	h_arapPathway:ADP-Ribosylation Factor	6	3.46821	1.77157e-05	COPA, ARF1, KDELR1, KDELR2, KDELR3, ARFGAP3	29	21	1623	15.9901	0.000549039	0.000549185	0.000549185
GOTERM_CC_DIRECT	GO:0016020~membrane	72	41.6185	2.35166e-05	PYGB, ARF4, TRAM1, SPARC, SLC35B1, ATP2A2, MIA3, GHITM, MAGT1, IL1RAP, SLC7A11, TMEM263, BEST1, HERPUD1, PEG10, TMED2, SEC63, ANXA2, ITGA4, SSR2, ARFGAP3, SLC39A14, DDOST, DNAJC3, TMX4, DNAJB11, CANX, KDELR2, CRELD1, PPIB, ATF6, DDR2, PPP1R15A, COPA, FKBP2, TMED10, RPN2, COPB1, HM13, SEL1L, RPN1, RRBP1, SLC3A2, ATP1A1, SLC1A5, CLCN3, SLC5A3, HSP90B1, MTDH, LMAN1, GPNMB, MLEC, SSR1, ZNF106, SEC11C…	170	5595	20521	1.5534	0.00642291	0.000460253	0.000419939
GOTERM_BP_DIRECT	GO:0006621~protein retention in ER lumen	4	2.31214	3.17349e-05	OS9, KDELR1, KDELR2, KDELR3	163	8	19256	59.0675	0.0402338	0.00241558	0.00237078
UP_SEQ_FEATURE	DOMAIN:BZIP	6	3.46821	3.38641e-05	XBP1, DDIT3, CREB3L2, ATF6, NFE2L1, ATF4	167	46	20562	16.0599	0.0327737	0.00416528	0.00407216
GOTERM_CC_DIRECT	GO:0005794~Golgi apparatus	24	13.8728	3.4211e-05	PPP1R15A, PRNP, TMED9, ARF1, TMF1, TMED10, FAM114A1, GDF15, COPB1, CAV1, PLOD3, ATP1A1, ARFGAP3, CLCN3, VEGFA, GOLGA4, CALU, TMED2, ARHGEF2, CRELD2, ACBD3, ATF6, NUCB2, C11ORF24	170	1095	20521	2.64574	0.00933018	0.000624921	0.000570184
GOTERM_CC_DIRECT	GO:0005790~smooth endoplasmic reticulum	5	2.89017	4.14748e-05	DNAJC3, HYOU1, CALR, PPIB, HSP90B1	170	24	20521	25.1483	0.0113	0.000710256	0.000648044
UP_SEQ_FEATURE	DOMAIN:bZIP	6	3.46821	8.10563e-05	XBP1, DDIT3, CREB3L2, ATF6, NFE2L1, ATF4	167	55	20562	13.4319	0.0766645	0.00870118	0.00850664
UP_SEQ_FEATURE	REGION:Basic motif	6	3.46821	8.84266e-05	XBP1, DDIT3, CREB3L2, ATF6, NFE2L1, ATF4	167	56	20562	13.192	0.0833372	0.00870118	0.00850664
GOTERM_BP_DIRECT	GO:0006613~cotranslational protein targeting to membrane	4	2.31214	9.17817e-05	TRAM1, SSR2, SSR1, SIL1	163	11	19256	42.9582	0.111989	0.00659809	0.00647571
GOTERM_BP_DIRECT	GO:0043066~negative regulation of apoptotic process	15	8.67052	9.90218e-05	HSPA9, PRNP, ARF4, XBP1, HSPA5, ASNS, MTDH, HSP90B1, VEGFA, DNAJC3, SUPV3L1, EDNRB, TAX1BP1, NUPR1, DDR2	163	506	19256	3.50202	0.12027	0.00674391	0.00661883
UP_KW_CELLULAR_COMPONENT	KW-0703~Sarcoplasmic reticulum	6	3.46821	0.00010861	ASPH, CALU, ATP2A2, CALR, HSP90B1, MANF	158	54	17910	12.5949	0.00325318	0.0010861	0.000977491
KEGG_PATHWAY	hsa00513:Various types of N-glycan biosynthesis	6	3.46821	0.000117873	RPN2, OSTC, RPN1, STT3B, MAGT1, DDOST	102	42	8662	12.1317	0.0221482	0.0103633	0.0101451
GOTERM_BP_DIRECT	GO:0034599~cellular response to oxidative stress	7	4.04624	0.000179674	XBP1, HM13, SESN2, PYCR1, ATP2A2, SLC7A11, ATF4	163	98	19256	8.43821	0.207465	0.0116249	0.0114093
UP_SEQ_FEATURE	SITE:Interaction with the K-D-E-L motif on target proteins	3	1.7341	0.000193325	KDELR1, KDELR2, KDELR3	167	3	20562	123.126	0.173248	0.013588	0.0132842
UP_SEQ_FEATURE	REGION:Important for recycling of cargo proteins with the sequence motif K-D-E-L from the Golgi to the endoplasmic reticulum	3	1.7341	0.000193325	KDELR1, KDELR2, KDELR3	167	3	20562	123.126	0.173248	0.013588	0.0132842
UP_SEQ_FEATURE	REGION:Interaction with the K-D-E-L motif on target proteins	3	1.7341	0.000193325	KDELR1, KDELR2, KDELR3	167	3	20562	123.126	0.173248	0.013588	0.0132842
UP_SEQ_FEATURE	SITE:Important for recycling of cargo proteins with the sequence motif K-D-E-L from the Golgi to the endoplasmic reticulum	3	1.7341	0.000193325	KDELR1, KDELR2, KDELR3	167	3	20562	123.126	0.173248	0.013588	0.0132842
GOTERM_BP_DIRECT	GO:0006465~signal peptide processing	4	2.31214	0.00019875	SPCS3, SPCS2, HM13, SEC11C	163	14	19256	33.7528	0.226792	0.0121303	0.0119053
GOTERM_BP_DIRECT	GO:0070059~intrinsic apoptotic signaling pathway in response to endoplasmic reticulum stress	5	2.89017	0.000206234	PPP1R15A, DDIT3, DNAJC10, TRIB3, ATF4	163	35	19256	16.8764	0.234246	0.0121303	0.0119053
GOTERM_MF_DIRECT	GO:0005046~KDEL sequence binding	3	1.7341	0.000226372	KDELR1, KDELR2, KDELR3	166	3	18883	113.753	0.0747159	0.00970571	0.00939445
KEGG_PATHWAY	hsa01230:Biosynthesis of amino acids	7	4.04624	0.000227532	GOT1, PSAT1, SHMT2, PYCR1, ASNS, PHGDH, BCAT1	102	75	8662	7.92601	0.0423147	0.0103633	0.0101451
KEGG_PATHWAY	hsa04918:Thyroid hormone synthesis	7	4.04624	0.000227532	HSPA5, CANX, CREB3L2, ATP1A1, HSP90B1, PDIA4, ATF4	102	75	8662	7.92601	0.0423147	0.0103633	0.0101451
GOTERM_CC_DIRECT	GO:0030134~ER to Golgi transport vesicle	5	2.89017	0.000263366	LMAN1, TMED9, TMED10, TMED2, SEC31A	170	38	20521	15.8831	0.069629	0.00424484	0.00387303
KEGG_PATHWAY	hsa05110:Vibrio cholerae infection	6	3.46821	0.000272719	ARF1, KDELR1, KDELR2, KDELR3, ATP6V1F, PDIA4	102	50	8662	10.1906	0.0505037	0.0103633	0.0101451
UP_KW_PTM	KW-0597~Phosphoprotein	109	63.0058	0.000275124	KDELR1, SLC35B1, HDLBP, IL1RAP, ALDH1L2, BEST1, GOLGA4, EDNRB, PEG10, SESN2, CREB3L2, SEC63, PDIA3, PDIA6, TMX4, DDIT3, MORF4L2, DDIT4, DNAJB11, TXNIP, TRIB3, NUPR1, LRIF1, ATF4, COPB2, COPA, FAM114A1, SHMT2, ANKRD11, SEL1L, SLC1A5, SLC5A3, HSP90B1, MTDH, EIF4EBP1, SSR1, MAP4, S100A11, SEC31A, HSPA9, XBP1, SDF2L1, HSPA5, GOT1, GADD45A, CAV1, GFPT1, ASNS, PYCR1, SUCO, MANF, EIF1, RCAN1, CALU, HYOU…	149	8407	14237	1.23885	0.00466683	0.00495224	0.00495224
UP_KW_MOLECULAR_FUNCTION	KW-0413~Isomerase	8	4.62428	0.000282351	PDIA3, FKBP2, CRELD1, P4HB, CRELD2, PPIB, PDIA6, PDIA4	98	156	11872	6.21245	0.0142987	0.00719994	0.00719994
GOTERM_BP_DIRECT	GO:0030970~retrograde protein transport, ER to cytosol	4	2.31214	0.000302009	OS9, SEL1L, HSP90B1, HERPUD1	163	16	19256	29.5337	0.323524	0.0169913	0.0166761
UP_SEQ_FEATURE	CARBOHYD:N-linked (GlcNAc...) asparagine	56	32.3699	0.000334595	TRAM1, SPARC, SERPINE2, PLOD3, MIA3, MAGT1, IL1RAP, SLC7A11, TMEM263, GOLGA4, EDNRB, CREB3L2, SIL1, C11ORF24, TMED9, ITGA4, SSR2, SLC39A14, RCN3, RCN1, ASPH, DNAJB11, CRELD1, CRELD2, PPIB, ATF6, DDR2, CDH19, TMED10, RPN2, HM13, SEL1L, RPN1, SLC3A2, SLC1A5, CLCN3, SLC5A3, HSP90B1, OS9, GPNMB, PSAP, MLEC, SSR1, UGGT1, PRNP, GDF15, SUCO, LAMB1, VEGFA, SPCS3, DNAJC10, PMP22, HYOU1, CALR, STT3B, NFE2L1	167	4422	20562	1.55926	0.28057	0.0219494	0.0214587
KEGG_PATHWAY	hsa00510:N-Glycan biosynthesis	6	3.46821	0.000359313	RPN2, OSTC, RPN1, STT3B, MAGT1, DDOST	102	53	8662	9.61376	0.0660027	0.0113782	0.0111387
UP_SEQ_FEATURE	SITE:Lowers pKa of C-terminal Cys of first active site	3	1.7341	0.000384595	PDIA3, P4HB, PDIA6	167	4	20562	92.3443	0.315122	0.0222613	0.0217636
UP_SEQ_FEATURE	SITE:Lowers pKa of C-terminal Cys of second active site	3	1.7341	0.000384595	PDIA3, P4HB, PDIA6	167	4	20562	92.3443	0.315122	0.0222613	0.0217636
KEGG_PATHWAY	hsa03060:Protein export	5	2.89017	0.000430194	SPCS3, SPCS2, HSPA5, SEC11C, SEC63	102	31	8662	13.697	0.0785019	0.0116767	0.0114309
GOTERM_CC_DIRECT	GO:0071682~endocytic vesicle lumen	4	2.31214	0.000564266	SPARC, HYOU1, CALR, HSP90B1	170	20	20521	24.1424	0.143287	0.00858938	0.00783702
GOTERM_CC_DIRECT	GO:0033116~endoplasmic reticulum-Golgi intermediate compartment membrane	6	3.46821	0.000617451	LMAN1, TMED9, TMED10, KDELR1, TMED2, CALR	170	83	20521	8.72615	0.155688	0.00890429	0.00812435
UP_SEQ_FEATURE	DOMAIN:GOLD	4	2.31214	0.000617556	TMED9, TMED10, TMED2, ACBD3	167	21	20562	23.4525	0.455487	0.0337597	0.0330049
UP_SEQ_FEATURE	CROSSLNK:Glycyl lysine isopeptide (Lys-Gly) (interchain with G-Cter in ubiquitin)	10	5.78035	0.000661296	RPN2, PEG10, CAV1, SESN2, EIF4EBP1, TXNIP, TCEA1, SLC3A2, ATF6, SEC31A	167	294	20562	4.18795	0.47844	0.0342482	0.0334825
UP_KW_MOLECULAR_FUNCTION	KW-0032~Aminotransferase	4	2.31214	0.000727469	GOT1, PSAT1, GFPT1, BCAT1	98	22	11872	22.026	0.0364341	0.012367	0.012367
GOTERM_MF_DIRECT	GO:0046923~ER retention sequence binding	3	1.7341	0.000745923	KDELR1, KDELR2, KDELR3	166	5	18883	68.2518	0.225817	0.0284279	0.0275163
UP_SEQ_FEATURE	DOMAIN:J	5	2.89017	0.000761824	DNAJC3, DNAJB11, DNAJC10, DNAJB9, SEC63	167	51	20562	12.0712	0.527596	0.0374817	0.0366437
UP_KW_CELLULAR_COMPONENT	KW-0968~Cytoplasmic vesicle	17	9.82659	0.000765995	COPB2, COPA, TMED10, KDELR1, COPB1, WIPI1, TAX1BP1, TMED2, KDELR2, KDELR3, CALR, ARHGEF2, SEC24D, PHLDA1, CYB561, ATP6V1F, SEC31A	158	737	17910	2.61469	0.0227264	0.00574496	0.00517046
GOTERM_CC_DIRECT	GO:0005787~signal peptidase complex	3	1.7341	0.000989622	SPCS3, SPCS2, SEC11C	170	6	20521	60.3559	0.237605	0.0135578	0.0123703
GOTERM_BP_DIRECT	GO:0042149~cellular response to glucose starvation	5	2.89017	0.00102557	XBP1, HSPA5, SESN2, ASNS, ATF4	163	53	19256	11.1448	0.734933	0.0534165	0.0524258
GOTERM_BP_DIRECT	GO:0006564~L-serine biosynthetic process	3	1.7341	0.001032	PSAT1, SHMT2, PHGDH	163	6	19256	59.0675	0.737132	0.0534165	0.0524258
GOTERM_CC_DIRECT	GO:0012507~ER to Golgi transport vesicle membrane	5	2.89017	0.00124828	LMAN1, TMED10, TMED2, SEC24D, SEC31A	170	57	20521	10.5888	0.289824	0.0156224	0.0142541
GOTERM_CC_DIRECT	GO:0005829~cytosol	65	37.5723	0.00125436	ARF4, ARF1, TES, SERPINE2, CITED1, LARP1B, BEST1, GOLGA4, SERP1, PEG10, MCF2L, SESN2, PDE4B, PHGDH, PHLDA1, ANXA2, WIPI1, ARFGAP3, PDIA6, DUSP6, DNAJC3, ZEB2, DDIT3, DDIT4, TAX1BP1, TXNIP, TRIB3, ARHGEF2, BCAT1, PPIB, ATF6, ATF4, PPP1R15A, COPB2, COPA, TMF1, WDR26, FAM114A1, SHMT2, COPB1, ANKRD11, RPN1, RHOBTB3, HSPA13, HSP90B1, LIMA1, EIF4EBP1, ZNF106, MAP4, ATP6V1F, SEC31A, PRNP, XBP1, HSPA5, G…	170	5537	20521	1.41706	0.291007	0.0156224	0.0142541
UP_SEQ_FEATURE	MOTIF:COPII vesicle coat-binding	3	1.7341	0.00132476	TMED9, TMED10, TMED2	167	7	20562	52.7682	0.728673	0.0566768	0.0554097
UP_SEQ_FEATURE	SITE:Contributes to redox potential value	3	1.7341	0.00132476	PDIA3, P4HB, PDIA6	167	7	20562	52.7682	0.728673	0.0566768	0.0554097
UP_SEQ_FEATURE	MOTIF:COPI vesicle coat-binding	3	1.7341	0.00132476	TMED9, TMED10, TMED2	167	7	20562	52.7682	0.728673	0.0566768	0.0554097
GOTERM_BP_DIRECT	GO:0036500~ATF6-mediated unfolded protein response	3	1.7341	0.00143682	XBP1, DDIT3, ATF6	163	7	19256	50.6293	0.844418	0.0715096	0.0701833
UP_KW_PTM	KW-0007~Acetylation	54	31.2139	0.00147609	PYGB, ARF1, HDLBP, ALDH1L2, HERPUD1, SESN2, PHGDH, PDIA3, TMED9, ANXA2, BUD31, SSR3, ARFGAP3, PDIA4, SUPV3L1, ZEB2, MTHFD2, CANX, ARHGEF2, BCAT1, PPIB, ATF4, COPB2, SHMT2, COPB1, RPN1, RRBP1, SLC3A2, ATP1A1, SLC1A5, HSP90B1, MTDH, LIMA1, EIF4EBP1, MAP4, S100A11, HSPA9, XBP1, HSPA5, CAV1, ASNS, PYCR1, EIF1, SPCS2, XPOT, PSAT1, CALU, TCEA1, HYOU1, P4HB, CALR, STT3B, ACBD3, CYB561	149	3505	14237	1.4721	0.0247993	0.0132848	0.0132848
GOTERM_MF_DIRECT	GO:0015036~disulfide oxidoreductase activity	3	1.7341	0.0015485	PDIA3, TMX4, DNAJC10	166	7	18883	48.7513	0.412305	0.048591	0.0470327
GOTERM_MF_DIRECT	GO:0044325~ion channel binding	7	4.04624	0.00155831	PRNP, ASPH, CAV1, PDE4B, ATP2A2, SLC5A3, HERPUD1	166	142	18883	5.60754	0.414283	0.048591	0.0470327
GOTERM_BP_DIRECT	GO:0036499~PERK-mediated unfolded protein response	3	1.7341	0.00190519	DDIT3, TMED2, ATF4	163	8	19256	44.3006	0.915217	0.0880468	0.0864138
GOTERM_BP_DIRECT	GO:1903071~positive regulation of ER-associated ubiquitin-dependent protein catabolic process	3	1.7341	0.00190519	XBP1, CAV1, HERPUD1	163	8	19256	44.3006	0.915217	0.0880468	0.0864138
UP_SEQ_FEATURE	DOMAIN:EF-hand 6	3	1.7341	0.00224702	RCN3, RCN1, CALU	167	9	20562	41.0419	0.890688	0.0921277	0.0900679
GOTERM_MF_DIRECT	GO:0003723~RNA binding	25	14.4509	0.00227608	ARF1, TES, RPN1, HDLBP, RRBP1, SLC3A2, LARP1B, HSP90B1, MTDH, PEG10, ZNF106, MAP4, SEC63, PDIA3, HSPA9, ANXA2, SORBS2, PDIA4, MANF, EIF1, SUPV3L1, CANX, P4HB, CALR, PPIB	166	1475	18883	1.92802	0.54232	0.0613427	0.0593754
GOTERM_MF_DIRECT	GO:0005509~calcium ion binding	16	9.24855	0.00232494	SPARC, HSPA5, ANXA2, ATP2A2, HSP90B1, RCN3, RCN1, ASPH, CANX, CALU, CRELD1, CALR, CRELD2, S100A11, NUCB2, CDH19	166	746	18883	2.43974	0.549944	0.0613427	0.0593754
UP_SEQ_FEATURE	TRANSMEM:Helical	62	35.8382	0.00238119	ARF4, TRAM1, KDELR1, SLC35B1, ATP2A2, MIA3, GHITM, MAGT1, IL1RAP, SLC7A11, TMEM263, BEST1, HERPUD1, SERP1, EDNRB, TMED2, C11ORF24, SEC63, SMIM14, TMED9, ITGA4, SSR2, SSR3, SLC39A14, DDOST, TMX4, ASPH, CANX, KDELR2, KDELR3, CRELD1, ATF6, DDR2, CDH19, FKBP2, TMED10, RPN2, HM13, SEL1L, RPN1, RRBP1, SLC3A2, ATP1A1, SLC1A5, CLCN3, SLC5A3, MTDH, LMAN1, GPNMB, MLEC, SSR1, SEC11C, PRNP, CAV1, SUCO, TMCO1…	167	5455	20562	1.39941	0.904237	0.0937235	0.0916281
GOTERM_BP_DIRECT	GO:0051085~chaperone mediated protein folding requiring cofactor	4	2.31214	0.0024237	HSPA9, SDF2L1, HSPA5, HSPA13	163	32	19256	14.7669	0.95672	0.108147	0.106141
UP_KW_CELLULAR_COMPONENT	KW-0472~Membrane	92	53.1792	0.00248206	ARF4, TRAM1, ARF1, KDELR1, SLC35B1, PLOD3, ATP2A2, MIA3, GHITM, MAGT1, IL1RAP, SLC7A11, TMEM263, BEST1, HERPUD1, GOLGA4, SERP1, EDNRB, PEG10, MCF2L, CREB3L2, PDE4B, TMED2, C11ORF24, SEC63, SMIM14, TMED9, ITGA4, SSR2, SSR3, WIPI1, ARFGAP3, PDIA6, SLC39A14, DDOST, TMX4, ASPH, CANX, KDELR2, KDELR3, CRELD1, ARHGEF2, ATF6, DDR2, ATF4, CDH19, PPP1R15A, COPB2, COPA, FKBP2, TMF1, TMED10, RPN2, SHMT2, COP…	158	8328	17910	1.25223	0.0718431	0.0148924	0.0134031
GOTERM_CC_DIRECT	GO:0005791~rough endoplasmic reticulum	4	2.31214	0.00249683	HM13, RPN1, SUCO, PLOD3	170	33	20521	14.6317	0.495903	0.0297448	0.0271394
GOTERM_CC_DIRECT	GO:0009986~cell surface	14	8.09249	0.00266638	PDIA3, PRNP, SPARC, HSPA5, ANXA2, ITGA4, HM13, SLC3A2, SLC7A11, CLCN3, PDIA4, VEGFA, ERP44, CALR	170	644	20521	2.62417	0.518844	0.0304411	0.0277748
GOTERM_MF_DIRECT	GO:0038024~cargo receptor activity	4	2.31214	0.00269769	TMED9, TMED10, TMED2, MIA3	166	32	18883	14.2191	0.604086	0.0660935	0.0639739
UP_SEQ_FEATURE	REGION:Leucine-zipper	6	3.46821	0.00271307	XBP1, DDIT3, CREB3L2, ATF6, NFE2L1, ATF4	167	118	20562	6.26063	0.930975	0.102679	0.100384
GOTERM_BP_DIRECT	GO:0006486~protein glycosylation	6	3.46821	0.00359748	SERP1, OSTC, RPN1, MAGT1, UGGT1, DDOST	163	121	19256	5.85793	0.990567	0.153642	0.150792
GOTERM_CC_DIRECT	GO:0043231~intracellular membrane-bounded organelle	17	9.82659	0.00361462	PRNP, SPARC, HSPA5, COPB1, SLC35B1, MIA3, GLRX2, CLCN3, HSPA13, DDOST, RCN3, PSAP, TMED2, PPIB, SEC24D, C11ORF24, SEC31A	170	912	20521	2.25011	0.62924	0.0396162	0.0361462
GOTERM_BP_DIRECT	GO:0006983~ER overload response	3	1.7341	0.00368076	HSPA5, DDIT3, TMCO1	163	11	19256	32.2186	0.991534	0.153642	0.150792
UP_SEQ_FEATURE	DISULFID:Interchain	7	4.04624	0.00376624	LMAN1, GDF15, TXNIP, LAMB1, S100A11, HSP90B1, VEGFA	167	183	20562	4.70973	0.975595	0.137258	0.13419
GOTERM_CC_DIRECT	GO:0090575~RNA polymerase II transcription factor complex	6	3.46821	0.00378413	XBP1, ANXA2, LMO4, DDIT3, ATF6, ATF4	170	125	20521	5.79416	0.646127	0.0398789	0.0363858
UP_SEQ_FEATURE	MOTIF:CXXC	3	1.7341	0.00405449	CRELD1, CRELD2, PDIA4	167	12	20562	30.7814	0.981643	0.142486	0.139301
GOTERM_BP_DIRECT	GO:0035459~cargo loading into vesicle	3	1.7341	0.00439259	TMED10, TMED2, MIA3	163	12	19256	29.5337	0.996642	0.177625	0.174331
GOTERM_CC_DIRECT	GO:0030126~COPI vesicle coat	3	1.7341	0.00495459	COPB2, COPA, COPB1	170	13	20521	27.8566	0.743578	0.0502799	0.0458759
UP_SEQ_FEATURE	DOMAIN:EF-hand 5	3	1.7341	0.00553138	RCN3, RCN1, CALU	167	14	20562	26.3841	0.995738	0.187685	0.183489
GOTERM_MF_DIRECT	GO:0044548~S100 protein binding	3	1.7341	0.0064459	ANXA2, ATP2A2, S100A11	166	14	18883	24.3756	0.891184	0.147396	0.142669
GOTERM_BP_DIRECT	GO:0090110~cargo loading into COPII-coated vesicle	3	1.7341	0.00687354	MIA3, SEC24D, SEC31A	163	15	19256	23.627	0.999867	0.269526	0.264527
GOTERM_MF_DIRECT	GO:0005198~structural molecule activity	7	4.04624	0.00704511	COPB2, COPA, ASPH, COPB1, LAMB1, MAP4, SEC31A	166	193	18883	4.12576	0.911524	0.15103	0.146186
GOTERM_CC_DIRECT	GO:0044322~endoplasmic reticulum quality control compartment	3	1.7341	0.0075	CANX, CALR, HERPUD1	170	16	20521	22.6335	0.872896	0.0733929	0.0669643
GOTERM_BP_DIRECT	GO:0045047~protein targeting to ER	3	1.7341	0.00781233	SPCS3, SPCS2, HERPUD1	163	16	19256	22.1503	0.999961	0.288833	0.283476
GOTERM_BP_DIRECT	GO:0046655~folic acid metabolic process	3	1.7341	0.00781233	SHMT2, MTHFD2, ALDH1L2	163	16	19256	22.1503	0.999961	0.288833	0.283476
GOTERM_BP_DIRECT	GO:0016192~vesicle-mediated transport	7	4.04624	0.00898468	ARF4, COPB2, COPA, GOLGA4, ARF1, COPB1, ARFGAP3	163	211	19256	3.91917	0.999992	0.322949	0.31696
GOTERM_MF_DIRECT	GO:0044183~protein binding involved in protein folding	4	2.31214	0.0100378	HSPA9, HSPA5, CALR, HSPA13	166	51	18883	8.9218	0.968582	0.202528	0.196033
GOTERM_BP_DIRECT	GO:0032469~endoplasmic reticulum calcium ion homeostasis	3	1.7341	0.0109504	ATP2A2, TMCO1, HERPUD1	163	19	19256	18.6529	0.999999	0.382968	0.375865
GOTERM_BP_DIRECT	GO:0022900~electron transport chain	4	2.31214	0.0122712	ASPH, PHGDH, GLRX2, CYB561	163	57	19256	8.29017	1	0.417868	0.410118
UP_KW_BIOLOGICAL_PROCESS	KW-0338~Growth arrest	3	1.7341	0.0126635	PRNP, GADD45A, DDIT3	111	18	11447	17.1877	0.574238	0.121208	0.112163
KEGG_PATHWAY	hsa04216:Ferroptosis	4	2.31214	0.0127108	PRNP, SLC3A2, SLC7A11, SLC39A14	102	42	8662	8.08777	0.912011	0.301883	0.295527
GOTERM_MF_DIRECT	GO:0030170~pyridoxal phosphate binding	4	2.31214	0.0142291	PYGB, GOT1, PSAT1, SHMT2	166	58	18883	7.84504	0.992669	0.271143	0.262448
GOTERM_CC_DIRECT	GO:0030117~membrane coat	3	1.7341	0.0152281	COPB2, COPA, COPB1	170	23	20521	15.745	0.985073	0.143879	0.131276
UP_KW_BIOLOGICAL_PROCESS	KW-0554~One-carbon metabolism	3	1.7341	0.0155311	SHMT2, MTHFD2, ALDH1L2	111	20	11447	15.4689	0.649624	0.130073	0.120366
UP_SEQ_FEATURE	DOMAIN:Coatomer WD associated region	2	1.15607	0.0160815	COPB2, COPA	167	2	20562	123.126	1	0.479521	0.4688
UP_SEQ_FEATURE	REGION:Interaction with SYVN1	2	1.15607	0.0160815	SEL1L, HERPUD1	167	2	20562	123.126	1	0.479521	0.4688
UP_SEQ_FEATURE	REGION:Required for TMED10 and TMED2 cis-Golgi network localization	2	1.15607	0.0160815	TMED10, TMED2	167	2	20562	123.126	1	0.479521	0.4688
UP_SEQ_FEATURE	REGION:Required for interaction with STX17	2	1.15607	0.0160815	TMED9, TMED10	167	2	20562	123.126	1	0.479521	0.4688
GOTERM_CC_DIRECT	GO:1990617~CHOP-ATF4 complex	2	1.15607	0.0164035	DDIT3, ATF4	170	2	20521	120.712	0.989239	0.149819	0.136696
GOTERM_CC_DIRECT	GO:0005801~cis-Golgi network	4	2.31214	0.0171915	TMED10, KDELR1, KDELR2, KDELR3	170	66	20521	7.31586	0.991361	0.151951	0.138641
GOTERM_MF_DIRECT	GO:0002020~protease binding	5	2.89017	0.0173453	PRNP, XBP1, OS9, ANXA2, PSAP	166	113	18883	5.03332	0.997525	0.299557	0.289951
GOTERM_BP_DIRECT	GO:0043525~positive regulation of neuron apoptotic process	4	2.31214	0.0174502	PRNP, DDIT3, NUPR1, ATF4	163	65	19256	7.26984	1	0.578987	0.568249
GOTERM_MF_DIRECT	GO:0046982~protein heterodimerization activity	9	5.20231	0.0174669	XBP1, GADD45A, DDIT3, CAV1, SLC3A2, P4HB, ATP1A1, ATF6, ATF4	166	375	18883	2.73007	0.997628	0.299557	0.289951
GOTERM_BP_DIRECT	GO:0006541~glutamine metabolic process	3	1.7341	0.0185895	GFPT1, ASNS, PHGDH	163	25	19256	14.1762	1	0.60137	0.590216
GOTERM_BP_DIRECT	GO:0070588~calcium ion transmembrane transport	5	2.89017	0.0191896	EDNRB, ASPH, ANXA2, ATP2A2, TMCO1	163	121	19256	4.88161	1	0.605643	0.59441
GOTERM_MF_DIRECT	GO:0031625~ubiquitin protein ligase binding	8	4.62428	0.0200075	HSPA9, XBP1, HSPA5, HM13, RHOBTB3, TXNIP, TRIB3, CALR	166	312	18883	2.91674	0.999024	0.326788	0.316308
GOTERM_CC_DIRECT	GO:0019898~extrinsic component of membrane	3	1.7341	0.0206785	PRNP, MCF2L, WIPI1	170	27	20521	13.4124	0.996738	0.176593	0.161125
GOTERM_BP_DIRECT	GO:0010506~regulation of autophagy	4	2.31214	0.0212164	DDIT3, PSAP, TRIB3, NUPR1	163	70	19256	6.75057	1	0.632682	0.620947
GOTERM_CC_DIRECT	GO:0016323~basolateral plasma membrane	7	4.04624	0.0212685	ANXA2, CAV1, SLC3A2, ATP1A1, SLC39A14, SLC5A3, BEST1	170	261	20521	3.23748	0.997234	0.176593	0.161125
GOTERM_MF_DIRECT	GO:0050681~androgen receptor binding	3	1.7341	0.0214986	TMF1, WIPI1, CALR	166	26	18883	13.1253	0.999421	0.335183	0.324433
GOTERM_BP_DIRECT	GO:0042026~protein refolding	3	1.7341	0.0215131	HSPA9, HSPA5, HSPA13	163	27	19256	13.1261	1	0.632682	0.620947
GOTERM_BP_DIRECT	GO:0007422~peripheral nervous system development	3	1.7341	0.0215131	EDNRB, PMP22, SLC5A3	163	27	19256	13.1261	1	0.632682	0.620947
KEGG_PATHWAY	hsa00670:One carbon pool by folate	3	1.7341	0.0223118	SHMT2, MTHFD2, ALDH1L2	102	20	8662	12.7382	0.986257	0.427737	0.418732
KEGG_PATHWAY	hsa00270:Cysteine and methionine metabolism	4	2.31214	0.0225125	GOT1, PSAT1, PHGDH, BCAT1	102	52	8662	6.53243	0.986783	0.427737	0.418732
BIOCARTA	h_prionPathway:Prion Pathway	3	1.7341	0.0229852	PRNP, HSPA5, LAMB1	29	14	1623	11.9926	0.513665	0.343834	0.343834
UP_SEQ_FEATURE	DOMAIN:EF-hand	6	3.46821	0.0232453	RCN3, RCN1, SPARC, CALU, S100A11, NUCB2	167	200	20562	3.69377	1	0.672747	0.657706
GOTERM_CC_DIRECT	GO:0098553~lumenal side of endoplasmic reticulum membrane	3	1.7341	0.0236642	HM13, CANX, CALR	170	29	20521	12.4874	0.998587	0.190706	0.174002
UP_SEQ_FEATURE	REGION:Interaction with PPIB	2	1.15607	0.0240256	CANX, CALR	167	3	20562	82.0838	1	0.675462	0.660361
GOTERM_CC_DIRECT	GO:1990037~Lewy body core	2	1.15607	0.0245047	ATF4, HERPUD1	170	3	20521	80.4745	0.998884	0.191837	0.175033
GOTERM_BP_DIRECT	GO:1905897~regulation of response to endoplasmic reticulum stress	2	1.15607	0.0250284	NUPR1, MANF	163	3	19256	78.7566	1	0.719707	0.706358
GOTERM_BP_DIRECT	GO:0001935~endothelial cell proliferation	3	1.7341	0.027885	XBP1, ZEB2, CAV1	163	31	19256	11.4324	1	0.784417	0.769868
GOTERM_CC_DIRECT	GO:0032991~macromolecular complex	12	6.93642	0.0284126	ARF1, TES, HSPA5, CAV1, STT3B, P4HB, ATP1A1, ARHGEF2, PPIB, UGGT1, HSP90B1, ATF4	170	692	20521	2.09327	0.999628	0.210688	0.192233
GOTERM_CC_DIRECT	GO:0070971~endoplasmic reticulum exit site	3	1.7341	0.0284505	MIA3, SEC24D, SEC31A	170	32	20521	11.3167	0.999632	0.210688	0.192233
UP_KW_BIOLOGICAL_PROCESS	KW-0718~Serine biosynthesis	2	1.15607	0.0285548	PSAT1, PHGDH	111	3	11447	68.7508	0.856443	0.212575	0.196711
GOTERM_BP_DIRECT	GO:0006915~apoptotic process	11	6.35838	0.0289057	PPP1R15A, XBP1, CITED1, GADD45A, PEG10, DDIT4, PMP22, TAX1BP1, GHITM, GLRX2, PHLDA1	163	594	19256	2.18768	1	0.79583	0.78107
GOTERM_BP_DIRECT	GO:0071456~cellular response to hypoxia	5	2.89017	0.0299925	HYOU1, P4HB, ATF4, DDR2, VEGFA	163	139	19256	4.24946	1	0.808547	0.793551
GOTERM_BP_DIRECT	GO:0006891~intra-Golgi vesicle-mediated transport	3	1.7341	0.03132	COPB2, COPA, COPB1	163	33	19256	10.7395	1	0.826968	0.81163
UP_SEQ_FEATURE	DOMAIN:Thioredoxin 3	2	1.15607	0.0319059	DNAJC10, PDIA4	167	4	20562	61.5629	1	0.872095	0.852597
GOTERM_CC_DIRECT	GO:0000836~Hrd1p ubiquitin ligase complex	2	1.15607	0.0325395	OS9, SEL1L	170	4	20521	60.3559	0.999884	0.234627	0.214076
GOTERM_BP_DIRECT	GO:1903416~response to glycoside	2	1.15607	0.0332321	CALR, ATP1A1	163	4	19256	59.0675	1	0.826968	0.81163
GOTERM_BP_DIRECT	GO:0010638~positive regulation of organelle organization	2	1.15607	0.0332321	LMAN1, TMED9	163	4	19256	59.0675	1	0.826968	0.81163
GOTERM_BP_DIRECT	GO:0035437~maintenance of protein localization in endoplasmic reticulum	2	1.15607	0.0332321	HSPA5, KDELR2	163	4	19256	59.0675	1	0.826968	0.81163
BIOCARTA	h_hifPathway:Hypoxia-Inducible Factor in the Cardiovascular System	3	1.7341	0.0332742	ASPH, P4HB, VEGFA	29	17	1623	9.87627	0.649731	0.343834	0.343834
GOTERM_BP_DIRECT	GO:0006730~one-carbon metabolic process	3	1.7341	0.0349126	SHMT2, MTHFD2, ALDH1L2	163	35	19256	10.1259	1	0.852394	0.836584
GOTERM_BP_DIRECT	GO:2001244~positive regulation of intrinsic apoptotic signaling pathway	3	1.7341	0.0386565	DDIT3, CAV1, NUPR1	163	37	19256	9.57851	1	0.926324	0.909144
UP_SEQ_FEATURE	DOMAIN:Glutamine amidotransferase type-2	2	1.15607	0.039723	GFPT1, ASNS	167	5	20562	49.2503	1	1	0.978637
UP_SEQ_FEATURE	REGION:4 X approximate repeats	2	1.15607	0.039723	CANX, CALR	167	5	20562	49.2503	1	1	0.978637
GOTERM_BP_DIRECT	GO:1903912~negative regulation of endoplasmic reticulum stress-induced eIF2 alpha phosphorylation	2	1.15607	0.0413672	DNAJC3, TMED2	163	5	19256	47.254	1	0.939108	0.92169
GOTERM_BP_DIRECT	GO:1903895~negative regulation of IRE1-mediated unfolded protein response	2	1.15607	0.0413672	HSPA5, DNAJB9	163	5	19256	47.254	1	0.939108	0.92169
GOTERM_BP_DIRECT	GO:0051208~sequestering of calcium ion	2	1.15607	0.0413672	CALR, HSP90B1	163	5	19256	47.254	1	0.939108	0.92169
GOTERM_BP_DIRECT	GO:0032869~cellular response to insulin stimulus	4	2.31214	0.0437933	XBP1, GOT1, TRIB3, SLC39A14	163	93	19256	5.08107	1	0.977043	0.958921
UP_SEQ_FEATURE	COMPBIAS:Basic and acidic residues	57	32.948	0.0453111	TES, HDLBP, MIA3, LARP1B, HERPUD1, GOLGA4, PEG10, MCF2L, SESN2, PDE4B, PHGDH, PHLDA1, SIL1, SEC63, PDIA3, ARFGAP3, PDIA4, SUPV3L1, TMX4, ZEB2, ASPH, MORF4L2, DDIT3, CANX, TAX1BP1, TRIB3, ARHGEF2, LRIF1, PPP1R15A, TMF1, ANKRD11, SEL1L, RRBP1, SLC3A2, ATP1A1, HSPA13, MTDH, LIMA1, LMAN1, OS9, EIF4EBP1, SSR1, ZNF106, MAP4, SEC31A, HSPA9, XBP1, CAV1, SUCO, SORBS2, RCAN1, PMP22, TCEA1, HYOU1, CALR, SEC…	167	5658	20562	1.2404	1	1	0.978637
GOTERM_CC_DIRECT	GO:0005765~lysosomal membrane	8	4.62428	0.0460235	ANXA2, SESN2, PSAP, SLC3A2, CLCN3, SLC39A14, CYB561, ATP6V1F	170	396	20521	2.43862	0.999998	0.323345	0.295023
UP_SEQ_FEATURE	TRANSMEM:Helical; Signal-anchor for type II membrane protein	8	4.62428	0.0460259	SPCS3, XBP1, ASPH, CREB3L2, SLC3A2, ATF6, NFE2L1, SEC11C	167	404	20562	2.43813	1	1	0.978637
GOTERM_MF_DIRECT	GO:0019899~enzyme binding	8	4.62428	0.0463618	HSPA9, BTG1, HSPA5, CAV1, MLEC, ATP2A2, P4HB, ATF6	166	374	18883	2.43322	1	0.691395	0.669222
GOTERM_BP_DIRECT	GO:0045454~cell redox homeostasis	3	1.7341	0.0465746	ERP44, DDIT3, GLRX2	163	41	19256	8.64402	1	1	0.982212
GOTERM_BP_DIRECT	GO:0007029~endoplasmic reticulum organization	3	1.7341	0.0465746	LMAN1, MIA3, SEC31A	163	41	19256	8.64402	1	1	0.982212
UP_SEQ_FEATURE	INTRAMEM:Helical	3	1.7341	0.0471468	PPP1R15A, CAV1, CLCN3	167	43	20562	8.59017	1	1	0.978637
GOTERM_CC_DIRECT	GO:0016324~apical plasma membrane	8	4.62428	0.0491711	CAV1, SORBS2, SLC3A2, ATP1A1, SLC39A14, SLC5A3, DDR2, MTDH	170	402	20521	2.40222	0.999999	0.336822	0.307319
GOTERM_BP_DIRECT	GO:0045822~negative regulation of heart contraction	2	1.15607	0.0494342	ATP2A2, ATP1A1	163	6	19256	39.3783	1	1	0.982212
GOTERM_BP_DIRECT	GO:0002502~peptide antigen assembly with MHC class I protein complex	2	1.15607	0.0494342	PDIA3, CALR	163	6	19256	39.3783	1	1	0.982212
GOTERM_BP_DIRECT	GO:0034103~regulation of tissue remodeling	2	1.15607	0.0494342	GPNMB, DDR2	163	6	19256	39.3783	1	1	0.982212
GOTERM_BP_DIRECT	GO:0061077~chaperone-mediated protein folding	3	1.7341	0.0507372	FKBP2, PPIB, PDIA4	163	43	19256	8.24197	1	1	0.982212
UP_KW_BIOLOGICAL_PROCESS	KW-0811~Translocation	4	2.31214	0.0541338	TRAM1, SERP1, RRBP1, SIL1	111	89	11447	4.63488	0.975979	0.362697	0.33563
GOTERM_CC_DIRECT	GO:0030137~COPI-coated vesicle	2	1.15607	0.0562514	TMED10, TMED2	170	7	20521	34.4891	1	0.375924	0.342996
UP_KW_CELLULAR_COMPONENT	KW-0084~Basement membrane	3	1.7341	0.0568465	SPARC, ANXA2, LAMB1	158	44	17910	7.72871	0.827229	0.284233	0.255809
GOTERM_BP_DIRECT	GO:0036498~IRE1-mediated unfolded protein response	2	1.15607	0.0574338	XBP1, DNAJC10	163	7	19256	33.7528	1	1	0.982212
UP_SEQ_FEATURE	REPEAT:WD 6	6	3.46821	0.0576737	COPB2, COPA, WDR26, WIPI1, ZNF106, SEC31A	167	257	20562	2.87453	1	1	0.978637
GOTERM_CC_DIRECT	GO:0042645~mitochondrial nucleoid	3	1.7341	0.0616395	SUPV3L1, HSPA9, SHMT2	170	49	20521	7.39052	1	0.402125	0.366902
KEGG_PATHWAY	hsa04612:Antigen processing and presentation	4	2.31214	0.0625336	PDIA3, HSPA5, CANX, CALR	102	78	8662	4.35495	0.999995	1	0.984127
UP_SEQ_FEATURE	REPEAT:FU 2	2	1.15607	0.0627998	CRELD1, CRELD2	167	8	20562	30.7814	1	1	0.978637
UP_SEQ_FEATURE	ACT_SITE:For GATase activity	2	1.15607	0.0627998	GFPT1, ASNS	167	8	20562	30.7814	1	1	0.978637
UP_SEQ_FEATURE	REPEAT:FU 1	2	1.15607	0.0627998	CRELD1, CRELD2	167	8	20562	30.7814	1	1	0.978637
UP_SEQ_FEATURE	REPEAT:WD 5	6	3.46821	0.0632671	COPB2, COPA, WDR26, WIPI1, ZNF106, SEC31A	167	264	20562	2.79831	1	1	0.978637
GOTERM_CC_DIRECT	GO:0036513~Derlin-1 retrotranslocation complex	2	1.15607	0.0640263	HM13, SEL1L	170	8	20521	30.1779	1	0.407981	0.372246
UP_SEQ_FEATURE	DOMAIN:EF-hand 1	5	2.89017	0.0652322	RCN3, RCN1, CALU, S100A11, NUCB2	167	187	20562	3.29213	1	1	0.978637
GOTERM_BP_DIRECT	GO:0006544~glycine metabolic process	2	1.15607	0.0653664	SHMT2, PHGDH	163	8	19256	29.5337	1	1	0.982212
GOTERM_BP_DIRECT	GO:0048066~developmental pigmentation	2	1.15607	0.0653664	ZEB2, EDNRB	163	8	19256	29.5337	1	1	0.982212
GOTERM_BP_DIRECT	GO:0031204~posttranslational protein targeting to membrane, translocation	2	1.15607	0.0653664	HSPA5, SEC63	163	8	19256	29.5337	1	1	0.982212
GOTERM_BP_DIRECT	GO:0098909~regulation of cardiac muscle cell action potential involved in regulation of contraction	2	1.15607	0.0653664	CAV1, ATP2A2	163	8	19256	29.5337	1	1	0.982212
UP_SEQ_FEATURE	REPEAT:WD 4	6	3.46821	0.0657053	COPB2, COPA, WDR26, WIPI1, ZNF106, SEC31A	167	267	20562	2.76687	1	1	0.978637
GOTERM_BP_DIRECT	GO:0006874~cellular calcium ion homeostasis	4	2.31214	0.065811	CAV1, ATP2A2, CALR, ATF4	163	110	19256	4.29582	1	1	0.982212
GOTERM_BP_DIRECT	GO:0006094~gluconeogenesis	3	1.7341	0.0662812	GOT1, SLC39A14, ATF4	163	50	19256	7.0881	1	1	0.982212
GOTERM_BP_DIRECT	GO:0030335~positive regulation of cell migration	6	3.46821	0.0663151	XBP1, GPNMB, HSPA5, CAV1, LAMB1, VEGFA	163	257	19256	2.75801	1	1	0.982212
UP_SEQ_FEATURE	REPEAT:WD 3	6	3.46821	0.067368	COPB2, COPA, WDR26, WIPI1, ZNF106, SEC31A	167	269	20562	2.7463	1	1	0.978637
KEGG_PATHWAY	hsa00250:Alanine, aspartate and glutamate metabolism	3	1.7341	0.0688801	GOT1, GFPT1, ASNS	102	37	8662	6.88553	0.999999	1	0.984127
UP_SEQ_FEATURE	DOMAIN:EF-hand 2	5	2.89017	0.0693392	RCN3, RCN1, CALU, S100A11, NUCB2	167	191	20562	3.22319	1	1	0.978637
GOTERM_CC_DIRECT	GO:0042824~MHC class I peptide loading complex	2	1.15607	0.0717374	PDIA3, CALR	170	9	20521	26.8248	1	0.446729	0.407599
GOTERM_BP_DIRECT	GO:0051897~positive regulation of protein kinase B signaling	5	2.89017	0.0722938	XBP1, GDF15, DDR2, MTDH, VEGFA	163	186	19256	3.17567	1	1	0.982212
GOTERM_BP_DIRECT	GO:0008285~negative regulation of cell proliferation	8	4.62428	0.0723403	BTG1, TES, SERPINE2, GPNMB, ASPH, PMP22, NUPR1, S100A11	163	431	19256	2.19276	1	1	0.982212
GOTERM_BP_DIRECT	GO:0046653~tetrahydrofolate metabolic process	2	1.15607	0.0732328	SHMT2, MTHFD2	163	9	19256	26.2522	1	1	0.982212
GOTERM_BP_DIRECT	GO:0051592~response to calcium ion	3	1.7341	0.073368	CAV1, TXNIP, SEC31A	163	53	19256	6.68689	1	1	0.982212
UP_SEQ_FEATURE	REPEAT:WD 2	6	3.46821	0.073555	COPB2, COPA, WDR26, WIPI1, ZNF106, SEC31A	167	277	20562	2.66698	1	1	0.978637
UP_SEQ_FEATURE	REPEAT:WD 1	6	3.46821	0.073555	COPB2, COPA, WDR26, WIPI1, ZNF106, SEC31A	167	277	20562	2.66698	1	1	0.978637
UP_SEQ_FEATURE	DOMAIN:Cation-transporting P-type ATPase C-terminal	2	1.15607	0.0778772	ATP2A2, ATP1A1	167	10	20562	24.6251	1	1	0.978637
KEGG_PATHWAY	hsa00260:Glycine, serine and threonine metabolism	3	1.7341	0.0788992	PSAT1, SHMT2, PHGDH	102	40	8662	6.36912	1	1	0.984127
GOTERM_BP_DIRECT	GO:0031175~neuron projection development	4	2.31214	0.079158	PHGDH, LAMB1, MAP4, MANF	163	119	19256	3.97092	1	1	0.982212
GOTERM_BP_DIRECT	GO:0035999~tetrahydrofolate interconversion	2	1.15607	0.0810333	SHMT2, MTHFD2	163	10	19256	23.627	1	1	0.982212
GOTERM_BP_DIRECT	GO:0007030~Golgi organization	4	2.31214	0.0822729	LMAN1, TMED9, TMED10, TMED2	163	121	19256	3.90529	1	1	0.982212
GOTERM_CC_DIRECT	GO:0005737~cytoplasm	56	32.3699	0.0825165	PYGB, ARF4, ARF1, SPARC, TES, BTG1, CITED1, ZFAS1, FBXO25, HDLBP, ALDH1L2, GOLGA4, PEG10, MCF2L, SESN2, PHLDA1, ANXA2, WIPI1, DUSP6, DNAJC3, DDIT3, DDIT4, TXNIP, ARHGEF2, NUPR1, PPIB, GAS7, ATF4, PPP1R15A, COPA, WDR26, SHMT2, RHOBTB3, HSPA13, MTDH, EIF4EBP1, DNAJB9, MAP4, S100A11, SEC31A, HSPA9, PRNP, XBP1, HSPA5, GOT1, GDF15, GADD45A, SUCO, EIF1, TMCO1, VEGFA, RCAN1, XPOT, PSAT1, CDK2AP2, CALR	170	5636	20521	1.19941	1	0.502434	0.458425
GOTERM_MF_DIRECT	GO:0016887~ATPase activity	8	4.62428	0.0829085	SUPV3L1, HSPA9, HSPA5, RHOBTB3, ATP2A2, ATP1A1, HSPA13, HSP90B1	166	429	18883	2.12127	1	1	0.97076
UP_KW_BIOLOGICAL_PROCESS	KW-0053~Apoptosis	10	5.78035	0.0829132	PPP1R15A, XBP1, CITED1, PEG10, DDIT3, DDIT4, TAX1BP1, TRIB3, GHITM, PHLDA1	111	551	11447	1.87162	0.99697	0.505017	0.467329
GOTERM_MF_DIRECT	GO:0008140~cAMP response element binding protein binding	2	1.15607	0.0840424	DDIT3, ATF4	166	10	18883	22.7506	1	1	0.97076
GOTERM_CC_DIRECT	GO:0035577~azurophil granule membrane	3	1.7341	0.0850916	PSAP, MAGT1, DDOST	170	59	20521	6.13789	1	0.50685	0.462454
KEGG_PATHWAY	hsa04211:Longevity regulating pathway	4	2.31214	0.0853341	SESN2, CREB3L2, EIF4EBP1, ATF4	102	89	8662	3.8167	1	1	0.984127
GOTERM_BP_DIRECT	GO:0006614~SRP-dependent cotranslational protein targeting to membrane	2	1.15607	0.0887685	SSR3, SEC63	163	11	19256	21.4791	1	1	0.982212
GOTERM_BP_DIRECT	GO:0051775~response to redox state	2	1.15607	0.0887685	SLC7A11, GLRX2	163	11	19256	21.4791	1	1	0.982212
GOTERM_BP_DIRECT	GO:2000271~positive regulation of fibroblast apoptotic process	2	1.15607	0.0887685	BTG1, NUPR1	163	11	19256	21.4791	1	1	0.982212
GOTERM_CC_DIRECT	GO:0048471~perinuclear region of cytoplasm	11	6.35838	0.0887963	CAV1, PDE4B, SORBS2, LAMB1, NUPR1, CALR, PPIB, SLC5A3, HSP90B1, SEC31A, MTDH	170	745	20521	1.78232	1	0.517663	0.472321
GOTERM_CC_DIRECT	GO:0016363~nuclear matrix	4	2.31214	0.0907844	SPARC, XPOT, ANXA2, LRIF1	170	129	20521	3.743	1	0.518228	0.472835
GOTERM_MF_DIRECT	GO:0043522~leucine zipper domain binding	2	1.15607	0.0920503	DDIT3, ATF4	166	11	18883	20.6824	1	1	0.97076
GOTERM_BP_DIRECT	GO:0045785~positive regulation of cell adhesion	3	1.7341	0.0933524	LAMB1, P4HB, VEGFA	163	61	19256	5.80992	1	1	0.982212
GOTERM_BP_DIRECT	GO:0030199~collagen fibril organization	3	1.7341	0.0933524	ANXA2, PLOD3, DDR2	163	61	19256	5.80992	1	1	0.982212
GOTERM_BP_DIRECT	GO:0071712~ER-associated misfolded protein catabolic process	2	1.15607	0.096439	SDF2L1, UGGT1	163	12	19256	19.6892	1	1	0.982212
GOTERM_BP_DIRECT	GO:0098761~cellular response to interleukin-7	2	1.15607	0.096439	PDIA3, P4HB	163	12	19256	19.6892	1	1	0.982212
GOTERM_BP_DIRECT	GO:0071806~protein transmembrane transport	2	1.15607	0.096439	EDNRB, TMED10	163	12	19256	19.6892	1	1	0.982212
GOTERM_MF_DIRECT	GO:0009055~electron carrier activity	3	1.7341	0.0967624	ASPH, PHGDH, GLRX2	166	60	18883	5.68765	1	1	0.97076
UP_SEQ_FEATURE	REPEAT:WD	5	2.89017	0.0967823	COPB2, COPA, WDR26, ZNF106, SEC31A	167	215	20562	2.86339	1	1	0.978637
UP_SEQ_FEATURE	DOMAIN:EF-hand 4	3	1.7341	0.0969616	RCN3, RCN1, CALU	167	65	20562	5.68273	1	1	0.978637
UP_KW_BIOLOGICAL_PROCESS	KW-0029~Amino-acid transport	3	1.7341	0.0978967	SLC3A2, SLC7A11, SLC1A5	111	55	11447	5.62506	0.998995	0.54659	0.5058
GOTERM_BP_DIRECT	GO:0001570~vasculogenesis	3	1.7341	0.0985707	CITED1, CAV1, VEGFA	163	63	19256	5.62547	1	1	0.982212
GOTERM_MF_DIRECT	GO:0031072~heat shock protein binding	3	1.7341	0.0994904	HSPA9, HSPA5, HSPA13	166	61	18883	5.59441	1	1	0.97076

## Sheet: Community D
Category	Term	Count	%	PValue	Genes	List Total	Pop Hits	Pop Total	Fold Enrichment	Bonferroni	Benjamini	FDR
GOTERM_BP_DIRECT	GO:0002181~cytoplasmic translation	71	48.9655	1.80704e-140	RPL4, RPL5, RPL30, RPL3, RPL32, RPL31, RPL34, RPLP1, RPLP0, RPL10A, RPL8, RPL9, RPL6, RPS4X, RPS15, RPS14, RPL7A, RPS17, RPS16, RPS19, RPL18A, RPS18, RPL36, RPLP2, RPL35, RPL38, RPL37, RPS11, RPL39, RPS10, RPS13, RPS12, RPS9, RPS7, RPS8, RPL23, RPS5, RPL22, RPS6, RPL13A, RPS3A, RPSA, RPL37A, RPL24, RPL27, RPL26, RPL29, RPL28, UBA52, RPL10, RPL12, RPL11, RPS3, RPL14, RPL13, RPL15, RPS27A, RPL18, R…	139	90	19256	109.287	1.08784e-137	1.08784e-137	1.06254e-137
GOTERM_CC_DIRECT	GO:0022626~cytosolic ribosome	69	47.5862	7.69263e-134	RPL4, RPL5, RPL30, RPL3, RPL32, RPL31, RPL34, RPLP1, RPLP0, RPL10A, RPL8, RPL9, RPL6, RPS4X, RPS15, RPS14, RPL7A, RPS17, RPS16, RPS19, RPL18A, RPS18, RPL36, RPL35, RPL38, RPL37, RPS11, RPL39, RPS10, RPS13, RPS12, RPS9, RPS7, RPS8, RPL23, RPS5, RPL22, RPS6, RPL13A, RPS3A, RPSA, EEF1A1, RPL37A, RPL24, RPL27, RPL26, RPL29, RPL28, UBA52, RPL10, RPL12, RPL11, RPS3, RPL14, RPL13, RPL15, RPS27A, RPL18, …	142	93	20521	107.22	1.4616e-131	1.4616e-131	1.24621e-131
GOTERM_MF_DIRECT	GO:0003735~structural constituent of ribosome	72	49.6552	1.39151e-109	RPL4, RPL5, RPL30, RPL3, RPL32, RPL31, RPL34, RPLP1, RPLP0, RPL10A, RPL8, RPL9, RPL6, RPS4X, RPS15, RPS14, RPL7A, RPS17, RPS16, RPS19, RPL18A, RPL36AL, RPS18, RPL36, RPLP2, RPL35, RPL38, RPL37, RPS11, RPL39, RPS10, RPS13, RPS12, RPS9, RPS7, RPS8, RPL23, RPS5, RPL22, RPS6, RPL13A, RPS3A, RPSA, RPL37A, RPL24, RPL27, RPL26, RPL29, RPL28, UBA52, RPL10, RPL12, RPL11, RPS3, RPL14, RPL13, RPL15, RPS27A,…	138	188	18883	52.4043	2.30991e-107	2.30991e-107	2.15685e-107
GOTERM_BP_DIRECT	GO:0006412~translation	74	51.0345	3.84648e-109	RPL4, RPL5, RPL30, RPL3, RPL32, RPL31, RPL34, RPLP1, RPLP0, RPL10A, RPL8, RPL9, RPL6, RPS4X, RPS15, RPS14, RPL7A, RPS17, RPS16, RPS19, RPL18A, RPL36AL, RPS18, RPL36, RPLP2, RPL35, RPL38, RPL37, RPS11, RPL39, RPS10, RPS13, RPS12, RPS9, RPS7, RPS8, RPL23, RPS5, RPL22, RPS6, RPL13A, RPS3A, RPSA, EEF1A1, RPL37A, RPL24, RPL27, RPL26, RPL29, RPL28, UBA52, RPL10, RPL12, RPL11, RPS3, RPL14, RPL13, RPL15,…	139	215	19256	47.6809	2.31558e-106	1.15779e-106	1.13086e-106
UP_KW_MOLECULAR_FUNCTION	KW-0689~Ribosomal protein	72	49.6552	1.2981e-104	RPL4, RPL5, RPL30, RPL3, RPL32, RPL31, RPL34, RPLP1, RPLP0, RPL10A, RPL8, RPL9, RPL6, RPS4X, RPS15, RPS14, RPL7A, RPS17, RPS16, RPS19, RPL18A, RPL36AL, RPS18, RPL36, RPLP2, RPL35, RPL38, RPL37, RPS11, RPL39, RPS10, RPS13, RPS12, RPS9, RPS7, RPS8, RPL23, RPS5, RPL22, RPS6, RPL13A, RPS3A, RPSA, RPL37A, RPL24, RPL27, RPL26, RPL29, RPL28, UBA52, RPL10, RPL12, RPL11, RPS3, RPL14, RPL13, RPL15, RPS27A,…	109	196	11872	40.0105	5.1924e-103	5.1924e-103	5.1924e-103
KEGG_PATHWAY	hsa03010:Ribosome	72	49.6552	1.62082e-99	RPL4, RPL5, RPL30, RPL3, RPL32, RPL31, RPL34, RPLP1, RPLP0, RPL10A, RPL8, RPL9, RPL6, RPS4X, RPS15, RPS14, RPL7A, RPS17, RPS16, RPS19, RPL18A, RPL36AL, RPS18, RPL36, RPLP2, RPL35, RPL38, RPL37, RPS11, RPL39, RPS10, RPS13, RPS12, RPS9, RPS7, RPS8, RPL23, RPS5, RPL22, RPS6, RPL13A, RPS3A, RPSA, RPL37A, RPL24, RPL27, RPL26, RPL29, RPL28, UBA52, RPL10, RPL12, RPL11, RPS3, RPL14, RPL13, RPL15, RPS27A,…	111	170	8662	33.0506	1.28045e-97	1.28045e-97	1.16699e-97
GOTERM_CC_DIRECT	GO:0005840~ribosome	61	42.069	1.2766e-89	RPL4, RPL5, RPL30, RPL3, RPL32, RPL31, RPLP1, RPLP0, RPL8, RPL9, RPL6, RPS4X, RPS15, RPS14, RPL7A, RPS17, RPS16, RPS19, RPL18A, RPL36AL, RPS18, RPL36, RPL38, RPS11, RPS10, RPS13, RPS9, RPS7, RPS8, RPL23, RPS5, RPL22, RPS6, RPL13A, RPS3A, EEF1A1, RPL24, RPL27, RPL29, RPL28, UBA52, RPL10, RPL12, RPL11, RPS3, RPL14, RPL13, RPL15, RPS27A, RPL18, RPL35A, EEF2, RPS25, RPS28, RPS27, RPS29, RPL27A, RPS20…	142	174	20521	50.663	2.42554e-87	1.21277e-87	1.03405e-87
UP_KW_MOLECULAR_FUNCTION	KW-0687~Ribonucleoprotein	73	50.3448	1.28229e-89	RPL4, RPL5, RPL30, RPL3, RPL32, RPL31, RPL34, RPLP1, RPLP0, RPL10A, RPL8, RPL9, RPL6, RPS4X, RPS15, RPS14, RPL7A, RPS17, RPS16, RPS19, RPL18A, RPL36AL, RPS18, RPL36, RPLP2, RPL35, RPL38, RPL37, RPS11, RPL39, RPS10, RPS13, RPS12, RPS9, RPS7, RPS8, RPL23, RPS5, RPL22, RPS6, RPL13A, RPS3A, RPSA, RPL37A, NHP2, RPL24, RPL27, RPL26, RPL29, RPL28, UBA52, RPL10, RPL12, RPL11, RPS3, RPL14, RPL13, RPL15, R…	109	314	11872	25.3216	5.12917e-88	2.56458e-88	2.56458e-88
KEGG_PATHWAY	hsa05171:Coronavirus disease - COVID-19	72	49.6552	1.22741e-87	RPL4, RPL5, RPL30, RPL3, RPL32, RPL31, RPL34, RPLP1, RPLP0, RPL10A, RPL8, RPL9, RPL6, RPS4X, RPS15, RPS14, RPL7A, RPS17, RPS16, RPS19, RPL18A, RPL36AL, RPS18, RPL36, RPLP2, RPL35, RPL38, RPL37, RPS11, RPL39, RPS10, RPS13, RPS12, RPS9, RPS7, RPS8, RPL23, RPS5, RPL22, RPS6, RPL13A, RPS3A, RPSA, RPL37A, RPL24, RPL27, RPL26, RPL29, RPL28, UBA52, RPL10, RPL12, RPL11, RPS3, RPL14, RPL13, RPL15, RPS27A,…	111	233	8662	24.1141	9.69657e-86	4.84828e-86	4.41869e-86
GOTERM_CC_DIRECT	GO:0022625~cytosolic large ribosomal subunit	44	30.3448	2.82538e-82	RPL4, RPL5, RPL30, RPL3, RPL32, RPL10, RPL31, RPL34, RPLP1, RPL12, RPLP0, RPL11, RPL10A, RPL8, RPL9, RPL6, RPL7A, RPL18A, RPL36AL, RPL36, RPL14, RPL35, RPLP2, RPL13, RPL38, RPL37, RPL15, RPL18, RPL39, RPL19, RPL23, RPL22, RPL35A, RPL13A, RPL23A, RPL27A, RPL37A, NHP2, RPL24, RPL27, RPL26, RPL29, RPL28, UBA52	142	60	20521	105.977	5.36822e-80	1.78941e-80	1.5257e-80
GOTERM_CC_DIRECT	GO:1990904~ribonucleoprotein complex	53	36.5517	6.76168e-61	RPL4, RPL5, RPL30, RPL3, RPL32, RPL31, RPLP1, RPLP0, RPL8, RPL9, RPL6, RPS4X, RPS15, RPS14, RPS17, RPS16, RPS19, RPL18A, RPL36AL, RPS18, RPL36, RPL38, RPS11, RPS9, RPS7, RPS8, RPL23, RPS5, RPL22, RPS6, RPL13A, RPS3A, NHP2, PABPC3, RPL27, RPL26, PABPC1, RPL29, UBA52, RPL12, RPL11, RPS3, RPL14, RPL13, RPS27A, RPL18, RPL35A, EEF2, RPS27, RPL27A, RPS20, FAU, RPS21	142	283	20521	27.0645	1.28472e-58	3.2118e-59	2.73848e-59
GOTERM_MF_DIRECT	GO:0003723~RNA binding	84	57.931	1.22171e-56	RPL4, RPL5, RPL30, RPL3, RPL32, RPL31, PRKCSH, RPL34, RPLP0, RPL10A, RPL8, RPL9, RPL6, RPS4X, RPS15, RPS14, RPL7A, RPS17, RPS16, RPS19, RPL18A, RPS18, RPL36, RPL35, RPL38, RPL37, RPS11, RPL39, RPS10, RPS13, RPS12, RPS9, RPS7, RPS8, RPL23, RPS5, RPL22, RPS6, RPL13A, RPS3A, RPSA, EEF1A1, RPL37A, NHP2, RPL24, PABPC3, CCDC86, RPL27, NAA38, RPL26, PABPC1, RPL29, RPL28, RPL10, SF3B6, RPL12, RPL11, HLTF…	138	1475	18883	7.79254	2.02804e-54	1.01402e-54	9.46825e-55
GOTERM_CC_DIRECT	GO:0022627~cytosolic small ribosomal subunit	30	20.6897	1.381e-52	RPS15, RPS4X, RPS14, RPS17, RPS16, RPS19, RPS18, RPS3, RPS27A, RPS11, RPS10, RPS13, RPS12, RPS9, RPS7, RPS8, RPS5, RPS6, RPSA, RPS3A, RPS25, RPS28, RPS27, RPS29, RPS20, FAU, UBA52, RPS21, RPS24, RPS23	142	46	20521	94.2483	2.6239e-50	5.2478e-51	4.47444e-51
GOTERM_CC_DIRECT	GO:0005925~focal adhesion	44	30.3448	3.24747e-38	RPL4, RPL5, RPL30, RPL3, RPL31, SH3KBP1, RPLP1, RPL12, RPLP0, ARL2, RPL10A, RPL8, RPL9, RPL6, RPS15, RPS4X, RPS14, RPL7A, RPS17, RPS16, RPS19, RPS18, RPS3, PPFIA1, RPLP2, RPL38, RPS11, RPL18, RPS10, RPS13, RPL19, RPS9, MME, RPS7, RPS8, RPL23, RPS5, RPL22, RPL13A, RPS3A, RPS29, RPL37A, RPL27, PABPC1	142	428	20521	14.8566	6.1702e-36	1.02837e-36	8.76817e-37
GOTERM_CC_DIRECT	GO:0042788~polysomal ribosome	20	13.7931	2.97931e-34	RPL30, RPL32, RPL31, RPL11, RPL10A, RPL8, RPL6, RPL7A, RPS28, RPL18A, RPS29, RPL36, RPL24, EIF3H, RPL38, RPL18, RPS21, RPL39, RPS23, RPL19	142	31	20521	93.2349	5.66069e-32	8.08669e-33	6.89497e-33
GOTERM_CC_DIRECT	GO:0015935~small ribosomal subunit	18	12.4138	1.25574e-30	RPS9, RPS5, RPS6, RPSA, RPS15, RPS4X, RPS14, RPS25, RPS28, RPS16, RPS18, RPS29, RPS3, RPS20, FAU, RPS21, RPS24, RPS23	142	28	20521	92.9019	2.3859e-28	2.98237e-29	2.54287e-29
GOTERM_CC_DIRECT	GO:0005829~cytosol	104	71.7241	3.54462e-30	ITSN2, RPL4, APP, RPL5, VPS29, RPL30, RPL3, RPL32, RPL31, RPL34, RPL10A, RPL8, RPL9, RPL6, RPS15, EEF1B2, RPS14, RPS17, RPS16, RPS19, RPL18A, RPL36AL, RPS18, FTH1, RPL36, PPFIA1, RPL35, RPL38, RPL37, RPS11, RPL39, RPS10, RPS13, RPS12, RPS9, RPS7, RPS8, RPS5, RPL23, RPL22, RPS6, RPSA, EEF1A1, CD109, RPL24, RPL27, RPL26, RPL29, RPL28, UBA52, FTL, ARL2, HIF1A, OAZ1, PRDX5, SERF2, EEF2, FBXO32, RPS25…	142	5537	20521	2.71437	6.73477e-28	7.48308e-29	6.38031e-29
GOTERM_CC_DIRECT	GO:0005737~cytoplasm	103	71.0345	1.2316e-28	ITSN2, RPL4, APP, RPL5, RPL30, RPL3, RPL32, RPL31, RPL34, SAT2, RPL10A, RPL8, RPL9, RPL6, RPS15, EEF1B2, RPS14, RPS17, RPS16, RPS19, RPL18A, RPS18, FTH1, RPL36, PPFIA1, RPL35, RPL38, RPL37, RPS11, RPS10, RPS13, RPS12, RPS9, RPS7, RPS8, RPS5, RPL23, RPL22, RPS6, RPSA, EEF1A1, RPL24, SUCLG2, RPL27, RPL26, RPL29, RPL28, UBA52, FTL, ARL2, HIF1A, OAZ1, PRDX5, HLTF, LRRC75A, CEP350, NACA2, EEF2, FBXO32…	142	5636	20521	2.64105	2.34004e-26	2.34004e-27	1.99519e-27
UP_KW_CELLULAR_COMPONENT	KW-0963~Cytoplasm	105	72.4138	8.75768e-28	IFITM3, ITSN2, RPL4, APP, RPL5, VPS29, RPL30, RPL3, RPL32, RPL31, RPL34, SAT2, RPL10A, RPL8, RPL9, RPL6, RPS15, RPS14, RPS17, RPS16, RPS19, RPL18A, RPL36AL, RPS18, FTH1, RPL36, PPFIA1, RPL35, RPL38, RPL37, RPS11, RPL39, RPS10, RPS13, RPS9, RPS7, RPS8, RPS5, RPL23, RPL22, RPS6, RPSA, EEF1A1, RPL24, RPL27, RPL26, RPL29, RPL28, UBA52, ARL2, HIF1A, PRDX5, HLTF, CEP350, NACA2, EEF2, FBXO32, RPS25, RPS…	134	5769	17910	2.43265	2.01427e-26	2.01427e-26	2.01427e-26
GOTERM_BP_DIRECT	GO:0042274~ribosomal small subunit biogenesis	20	13.7931	9.93974e-25	RPS9, RPS7, RPS8, RPS5, RPS6, RPS3A, RPS15, RPS4X, RPS14, RPS25, RPS17, RPS28, RPS16, RPS27, RPS19, RPS11, RPS24, RPS13, RPS23, RPS12	139	75	19256	36.942	5.98372e-22	1.99457e-22	1.94819e-22
GOTERM_CC_DIRECT	GO:0045202~synapse	35	24.1379	3.01483e-24	APP, RPL32, SH3KBP1, RPL34, RPS15, RPS4X, RPL7A, RPS17, RPS16, RPL36, RPL13, RPS27A, RPS11, RPL19, RPS9, MME, RPS7, RPL23, RPS5, RPL35A, RPL13A, RPL23A, RPS3A, EEF2, RPS28, RPL27A, RPL37A, RPL24, RPL27, RPS20, RPL26, EIF3F, RPL28, RPS21, RPS23	142	506	20521	9.99603	5.72817e-22	5.20743e-23	4.44002e-23
UP_KW_PTM	KW-1017~Isopeptide bond	65	44.8276	3.02933e-24	IFITM3, RPL4, APP, RPL5, RPL30, RPL3, RPL32, RPL34, RPLP1, RPLP0, RPL10A, RPL8, RPL6, EEF1B2, RPS4X, RPS15, RPS14, RPL7A, RPS17, RPL18A, RPS18, RPL35, RPL38, RPS10, RPS13, RPS9, RPS7, SSR4, RPS8, RPS5, RPS6, RPS3A, RPSA, ETV5, EEF1A1, NHP2, RPL24, PABPC3, RPL26, RPL28, UBA52, RPL10, SF3B6, RPL12, RPL11, ARL2, HIF1A, HLTF, RPS3, RPL14, RPL13, RPL15, RPS27A, RPL18, RPL19, NACA2, RPL23A, EEF2, NACA,…	128	1868	14237	3.8703	5.75572e-23	6.05866e-23	4.54399e-23
GOTERM_CC_DIRECT	GO:0032040~small-subunit processome	19	13.1034	2.56401e-23	RPS9, RPS7, RPS8, RPS5, RPS6, RPS3A, RPS4X, RPS14, RPS17, RPS28, RPS16, RPS27, RPS19, RPS27A, RPS11, RPS24, RPS13, RPS23, RPS12	142	75	20521	36.6102	4.87161e-21	4.05968e-22	3.46141e-22
GOTERM_CC_DIRECT	GO:0070062~extracellular exosome	62	42.7586	6.44839e-23	ITSN2, RPL4, APP, RPL5, RPL30, RPL3, RPL31, RPL34, RPLP0, SAT2, RPL10A, PRSS23, RPS4X, RPS14, RPS16, RPS19, RPS18, FTH1, RPLP2, TSPO, PGLS, RPS11, RPS13, RPS9, MME, SSR4, RPS8, RPL23, RPS5, RPL22, ABHD14B, RPS3A, RPSA, EEF1A1, RPL37A, RPL24, PABPC3, RPL27, RPL26, PABPC1, RPL28, UBA52, FTL, RPL12, RPL11, CST3, PRDX5, RPS3, RPL14, RPS27A, RPL35A, RPL23A, EEF2, RPS25, RPS28, NACA, RPS29, IMPDH2, EIF…	142	2241	20521	3.99816	1.22519e-20	9.42457e-22	8.03568e-22
UP_KW_PTM	KW-0007~Acetylation	82	56.5517	6.61215e-21	RPL4, RPL5, VPS29, RPL30, RPL3, RPL31, RPL34, RPLP1, SAT2, RPL10A, RPL9, RPL6, EEF1B2, RPS4X, RPS15, RPL7A, RPS16, RPS19, RPS18, FTH1, RPL36, RPLP2, RPL35, RPL38, RPL37, PGLS, RPS11, RPS13, RPS12, RPS9, RPS7, RPS8, RPS5, RPS6, RPL13A, ABHD14B, RPS3A, RPSA, COMMD6, EEF1A1, COX7A2L, EEF1D, RPL24, SUCLG2, RPL27, NAA38, PABPC1, RPL29, RPL28, FTL, UQCRB, SF3B6, RPL12, RPL11, COX5B, HIF1A, UQCRH, PRDX5…	128	3505	14237	2.60216	1.25631e-19	6.61215e-20	4.95911e-20
GOTERM_CC_DIRECT	GO:0005730~nucleolus	47	32.4138	4.3726e-20	RPL4, RPL5, RPL3, RPL34, RPL12, RPL11, ARL2, RPS4X, RPS14, RPL7A, RPS17, RPS16, RPS19, HLTF, RPL36, RPS3, RPL35, RPL13, RPS27A, RPS11, RPL18, RPS10, RPS13, RPS12, RPL19, RPS9, RPS7, RPS8, RPL23, RPS5, RPS6, RPL13A, ABHD14B, RPL23A, RPS3A, EEF1A1, RPS25, COX7A2L, RPS28, NIN, RPS27, NHP2, CCDC86, RPL27, RPL26, RPS24, RPS23	142	1391	20521	4.88293	8.30794e-18	5.93424e-19	5.05972e-19
UP_SEQ_FEATURE	CROSSLNK:Glycyl lysine isopeptide (Lys-Gly) (interchain with G-Cter in SUMO2)	41	28.2759	7.87448e-18	RPL4, RPL3, RPL32, RPL10, RPL34, RPL12, RPL11, RPL10A, RPL8, RPL6, RPS15, EEF1B2, RPS4X, RPS14, RPL7A, RPL18A, RPS18, HLTF, RPL14, RPS3, RPL35, RPL13, RPL38, RPL15, RPL18, RPS13, RPS9, RPS7, RPS8, RPS6, RPL23A, ETV5, IMPDH2, NHP2, RPL24, EIF3H, RPL26, RPL28, RPS21, RPS24, RPS23	132	1277	20562	5.00132	3.74038e-15	3.74038e-15	3.71675e-15
UP_KW_PTM	KW-0832~Ubl conjugation	67	46.2069	3.31443e-17	IFITM3, RPL4, APP, RPL5, RPL30, RPL3, RPL32, SH3KBP1, RPL34, RPLP1, RPLP0, RPL10A, RPL8, RPL6, EEF1B2, RPS4X, RPS15, RPS14, RPL7A, RPS17, RPL18A, RPS18, RPL35, RPL38, RPS10, RPS13, RPS9, RPS7, SSR4, RPS8, RPS5, RPS6, RPS3A, RPSA, ETV5, EEF1A1, NHP2, RPL24, PABPC3, RPL26, RPL28, UBA52, RPL10, SF3B6, RPL12, RPL11, ARL2, HIF1A, HLTF, RPS3, RPL14, RPL13, RPL15, RPS27A, RPL18, RPL19, NACA2, RPL23A, EE…	128	2686	14237	2.77445	6.29741e-16	2.20962e-16	1.65721e-16
UP_SEQ_FEATURE	CROSSLNK:Glycyl lysine isopeptide (Lys-Gly) (interchain with G-Cter in SUMO2); alternate	22	15.1724	7.01839e-15	RPL5, RPL30, RPL3, RPS7, RPS5, SF3B6, RPL11, RPLP0, NACA2, RPS3A, RPSA, RPL10A, RPL7A, RPS17, RPS18, NACA, NHP2, RPS3, RPL24, PABPC3, RPL13, RPL38	132	349	20562	9.81948	3.32234e-12	1.66687e-12	1.65634e-12
GOTERM_BP_DIRECT	GO:0006364~rRNA processing	16	11.0345	2.92715e-14	RPL5, RPS7, RPS6, RPL11, RPL35A, RPS15, RPS25, RPS17, RPS28, RPS16, RPS27, RPS19, RPL14, RPL27, RPL26, RPS24	139	131	19256	16.92	1.76446e-11	4.40536e-12	4.30291e-12
GOTERM_MF_DIRECT	GO:1990948~ubiquitin ligase inhibitor activity	7	4.82759	1.07782e-11	RPS15, RPL5, RPS7, RPL23, RPL11, RPS20, RPL37	138	9	18883	106.426	1.78919e-09	5.96396e-10	5.56875e-10
GOTERM_CC_DIRECT	GO:0016020~membrane	77	53.1034	1.96403e-11	IFITM3, MT-ND6, RPL4, APP, RPL5, RPL30, RPL32, RPL31, SH3KBP1, RPLP0, RPL10A, RPL8, RPL9, RPL6, RPS4X, RPS15, RPS14, RPL7A, RPS17, RPS16, RPS19, RPL18A, RPS18, FTH1, RPL36, PPFIA1, RPLP2, TSPO, RPL35, RPS11, RPS10, RPS13, RPS12, RPS9, RPS7, MME, RPS8, RPL23, RPS5, RPS6, RPL13A, RPSA, EEF1A1, RPL24, RPL27, RPL26, PABPC1, RPL29, RPL28, FTL, RPL10, RPL12, RPL11, HLTF, RPS3, RPL14, RPL13, RPS27A, RPL…	142	5595	20521	1.98884	3.73165e-09	2.48778e-10	2.12116e-10
UP_KW_MOLECULAR_FUNCTION	KW-0699~rRNA-binding	9	6.2069	1.32138e-10	RPS4X, RPL5, RPS9, RPS18, RPL11, RPL23A, RPL37, RPL8, RPS11	109	29	11872	33.802	5.28551e-09	1.76184e-09	1.76184e-09
GOTERM_BP_DIRECT	GO:0000028~ribosomal small subunit assembly	7	4.82759	5.76422e-10	RPS15, RPS14, RPS28, RPS27, RPS19, RPS5, RPSA	139	15	19256	64.6484	3.47006e-07	6.94013e-08	6.77873e-08
UP_SEQ_FEATURE	CROSSLNK:Glycyl lysine isopeptide (Lys-Gly) (interchain with G-Cter in ubiquitin)	16	11.0345	6.44853e-10	IFITM3, APP, RPL10, SSR4, RPLP1, RPL12, RPLP0, ARL2, HIF1A, EEF1A1, RPS3, RPS20, RPS27A, UBA52, RPS10, RPS13	132	294	20562	8.47743	3.06305e-07	1.02102e-07	1.01457e-07
GOTERM_MF_DIRECT	GO:0019843~rRNA binding	9	6.2069	8.88663e-10	RPS4X, RPS9, RPS18, RPS5, RPL23A, RPL37, RPL8, RPS11, RPL9	138	44	18883	27.9886	1.47518e-07	3.68795e-08	3.44357e-08
GOTERM_CC_DIRECT	GO:0014069~postsynaptic density	15	10.3448	1.12593e-09	RPL30, RPL12, RPLP0, RPL8, RPL6, RPS14, RPS25, RPS27, RPS19, RPS18, RPS3, RPL14, RPL38, EIF3E, RPS13	142	239	20521	9.06992	2.13927e-07	1.33705e-08	1.14001e-08
GOTERM_BP_DIRECT	GO:0000027~ribosomal large subunit assembly	7	4.82759	6.03256e-09	RPL5, RPL10, RPL11, RPLP0, RPL24, RPL23A, RPL6	139	21	19256	46.1775	3.6316e-06	6.05267e-07	5.91191e-07
GOTERM_MF_DIRECT	GO:0005515~protein binding	121	83.4483	3.40498e-08	IFITM3, ITSN2, RPL4, APP, RPL5, VPS29, RPL30, RPL3, RPL31, RPL34, SAT2, RPL10A, RPL8, RPL9, RPL6, RPS15, EEF1B2, RPS14, RPS16, RPS19, RPL18A, RPL36AL, RPS18, FTH1, PPFIA1, RPL38, RPS11, RPS10, RPS13, RPS12, RPS9, RPS7, RPS8, RPS5, RPL23, RPL22, RPS6, RPSA, EEF1A1, NHP2, RPL24, SUCLG2, CCDC86, RPL27, RPL26, RPL28, UBA52, FTL, UQCRB, ARL2, HIF1A, OAZ1, UQCRH, PRDX5, HLTF, OST4, CEP350, EEF2, FBXO32…	138	12707	18883	1.30297	5.65224e-06	1.13045e-06	1.05554e-06
GOTERM_BP_DIRECT	GO:0006413~translational initiation	8	5.51724	1.2691e-07	RPS17, EIF3K, RPS5, RPS3, EIF3H, RPS3A, EIF3E, EIF3F	139	55	19256	20.1502	7.63972e-05	1.09143e-05	1.06605e-05
GOTERM_BP_DIRECT	GO:1901798~positive regulation of signal transduction by p53 class mediator	5	3.44828	5.12884e-07	RPS15, RPL23, RPL11, RPS20, RPL37	139	10	19256	69.2662	0.000308709	3.85946e-05	3.7697e-05
GOTERM_CC_DIRECT	GO:0005654~nucleoplasm	53	36.5517	8.5202e-07	RPL5, CUEDC2, RPL8, RPS4X, RPS15, UBL5, RPS14, RPS17, RPS16, RPS19, RPS18, RPS11, RPS10, RPS13, RPS12, RPS9, RPS7, RPS8, RPL23, RPS5, RPS6, ABHD14B, RPS3A, RPSA, ETV5, EEF1D, NHP2, CCDC86, RPL27, NAA38, RPL26, UBA52, SF3B6, RPL11, ARL2, HIF1A, HLTF, RPS3, RPS27A, FBXO32, RPS25, RPS28, NIN, RPS27, RPS29, RPL27A, EIF3E, RPS20, FAU, RPS21, TPT1, RPS24, RPS23	142	3972	20521	1.92831	0.000161871	9.52258e-06	8.11925e-06
GOTERM_CC_DIRECT	GO:0005783~endoplasmic reticulum	25	17.2414	9.7374e-07	APP, RPL5, RPL10, PRKCSH, RPL34, RPLP0, EEF1B2, CST3, RPL36AL, RPS3, TSPO, RPL13, RPL18, SSR4, RPS7, RPS8, RPS6, RPS3A, EEF1D, RPL27A, RPL24, RPL27, UBA52, RPS24, RPS23	142	1147	20521	3.14983	0.000184994	1.02784e-05	8.76366e-06
GOTERM_MF_DIRECT	GO:0048027~mRNA 5'-UTR binding	6	4.13793	1.32647e-06	RPS14, RPL5, RPS7, RPS3A, RPL26, RPS13	138	27	18883	30.4074	0.00022017	3.66989e-05	3.42671e-05
UP_KW_BIOLOGICAL_PROCESS	KW-0648~Protein biosynthesis	8	5.51724	2.66836e-06	EEF1A1, EEF1B2, EIF3K, EEF1D, EIF3H, EIF3E, EIF3F, EEF2	48	153	11447	12.4695	9.87244e-05	9.87291e-05	9.60608e-05
GOTERM_CC_DIRECT	GO:0005791~rough endoplasmic reticulum	6	4.13793	2.89929e-06	RPL4, RPL27, RPL18, RPS21, RPL6, RPS23	142	33	20521	26.2753	0.000550714	2.89929e-05	2.47202e-05
GOTERM_CC_DIRECT	GO:0015934~large ribosomal subunit	5	3.44828	4.74181e-06	RPL10, RPL27A, RPL13A, RPL26, RPL10A	142	17	20521	42.5041	0.00090054	4.50472e-05	3.84087e-05
GOTERM_BP_DIRECT	GO:0006414~translational elongation	5	3.44828	7.14754e-06	EEF1A1, EEF1B2, EEF1D, RPLP1, EEF2	139	18	19256	38.4812	0.00429359	0.000478091	0.000466973
UP_KW_BIOLOGICAL_PROCESS	KW-0679~Respiratory chain	6	4.13793	7.48733e-06	MT-ND6, NDUFB7, UQCRB, NDUFS4, UQCRHL, UQCRH	48	67	11447	21.3563	0.000276994	0.000138516	0.000134772
GOTERM_CC_DIRECT	GO:0005634~nucleus	66	45.5172	1.79299e-05	RPL4, APP, RPL5, RPL30, RPL3, RPLP0, RPL10A, PRSS23, RPL9, RPL6, RPS15, UBL5, RPL7A, RPL36AL, RPS18, FTH1, RPS13, RPS9, RPS7, RPS8, RPL22, RPS6, RPL13A, ABHD14B, RPS3A, RPSA, COMMD6, ETV5, EEF1A1, EEF1D, RPL37A, PABPC3, CCDC86, RPL27, NAA38, PABPC1, UBA52, RPL10, SF3B6, ARL2, HIF1A, OAZ1, PRDX5, HLTF, RPS3, RPL13, RPL15, RPS27A, RPL18, SERF2, CEP350, NACA2, RPL23A, NAP1L1, EEF2, FBXO32, FIBP, RPS…	142	6021	20521	1.58411	0.00340092	0.000162223	0.000138317
UP_SEQ_FEATURE	CROSSLNK:Glycyl lysine isopeptide (Lys-Gly) (interchain with G-Cter in SUMO1); alternate	9	6.2069	2.21208e-05	RPL4, RPL5, RPS17, RPL3, RPLP0, NHP2, RPL13, RPL10A, EEF2	132	182	20562	7.70305	0.0104525	0.00262685	0.00261026
GOTERM_BP_DIRECT	GO:1904667~negative regulation of ubiquitin protein ligase activity	4	2.75862	4.16557e-05	RPL5, RPS7, RPL23, RPL11	139	10	19256	55.4129	0.0247654	0.00250767	0.00244936
GOTERM_BP_DIRECT	GO:0006417~regulation of translation	7	4.82759	7.44731e-05	RPS14, APP, RPS9, RPL10, RPS3, RPL13A, RPL38	139	98	19256	9.89517	0.0438443	0.00407571	0.00398093
UP_KW_BIOLOGICAL_PROCESS	KW-0249~Electron transport	6	4.13793	8.68482e-05	MT-ND6, NDUFB7, UQCRB, NDUFS4, UQCRHL, UQCRH	48	111	11447	12.8908	0.00320836	0.00107113	0.00104218
GOTERM_BP_DIRECT	GO:0042273~ribosomal large subunit biogenesis	5	3.44828	0.000111272	RPL5, RPL11, RPL14, RPL35A, RPL26	139	35	19256	19.7903	0.064795	0.00558215	0.00545233
GOTERM_MF_DIRECT	GO:0045296~cadherin binding	11	7.58621	0.000116548	RPL7A, EEF1D, RPL34, RPL14, RPL24, RPL23A, EIF3E, RPL15, EEF2, RPL29, RPL6	138	320	18883	4.70365	0.0191622	0.00276386	0.00258072
UP_KW_PTM	KW-0597~Phosphoprotein	96	66.2069	0.000140682	IFITM3, ITSN2, RPL4, APP, RPL5, RPL30, CUEDC2, RPL3, RPL32, RPL31, SH3KBP1, PRKCSH, RPL34, RPLP1, RPLP0, RPL10A, PRSS23, RPL6, EEF1B2, RPS14, RPS17, RPS16, RPL18A, FTH1, RB1CC1, PPFIA1, RPLP2, RPL35, RPL37, PGLS, RPS11, RPS10, RPS13, RPS9, MME, RPS8, RPL23, RPS5, RPL22, RPS6, RPL13A, ABHD14B, RPS3A, RPSA, ETV5, EEF1A1, EEF1D, NDUFS4, NHP2, RPL24, PABPC3, SUCLG2, CCDC86, NAA38, RPL26, PABPC1, RPL2…	128	8407	14237	1.2701	0.00266958	0.000703412	0.000527559
GOTERM_CC_DIRECT	GO:0005852~eukaryotic translation initiation factor 3 complex	4	2.75862	0.000201211	EIF3K, EIF3H, EIF3E, EIF3F	142	17	20521	34.0033	0.0375122	0.00173773	0.00148164
GOTERM_BP_DIRECT	GO:0001732~formation of cytoplasmic translation initiation complex	4	2.75862	0.000227522	EIF3K, EIF3H, EIF3E, EIF3F	139	17	19256	32.5959	0.128016	0.010536	0.010291
GOTERM_CC_DIRECT	GO:0033290~eukaryotic 48S preinitiation complex	4	2.75862	0.00024024	EIF3K, EIF3H, EIF3E, EIF3F	142	18	20521	32.1142	0.0446248	0.00198459	0.00169213
GOTERM_CC_DIRECT	GO:0036464~cytoplasmic ribonucleoprotein granule	6	4.13793	0.000269359	RPS4X, RPS6, RPLP0, PABPC1, RPL28, RPL6	142	83	20521	10.4468	0.0498971	0.00199748	0.00170312
GOTERM_CC_DIRECT	GO:0005853~eukaryotic translation elongation factor 1 complex	3	2.06897	0.000278735	EEF1A1, EEF1B2, EEF1D	142	4	20521	108.386	0.0515888	0.00199748	0.00170312
GOTERM_CC_DIRECT	GO:0044391~ribosomal subunit	3	2.06897	0.000278735	RPL23A, RPL15, RPS24	142	4	20521	108.386	0.0515888	0.00199748	0.00170312
GOTERM_CC_DIRECT	GO:0016282~eukaryotic 43S preinitiation complex	4	2.75862	0.000283853	EIF3K, EIF3H, EIF3E, EIF3F	142	19	20521	30.424	0.0525107	0.00199748	0.00170312
UP_KW_PTM	KW-0164~Citrullination	7	4.82759	0.000315753	RPL4, RPL10, RPL13A, CCDC86, RPL23A, RPS11, RPL19	128	103	14237	7.55909	0.00598229	0.00126301	0.000947259
GOTERM_BP_DIRECT	GO:0045727~positive regulation of translation	6	4.13793	0.000344685	RPS4X, RPL5, RPS27, EIF3E, RPL26, EEF2	139	84	19256	9.89517	0.187416	0.0148214	0.0144768
UP_KW_MOLECULAR_FUNCTION	KW-0694~RNA-binding	18	12.4138	0.000430481	RPL5, RPS9, SF3B6, RPL12, RPL22, RPL11, RPL35A, RPL23A, RPL8, RPS4X, RPS18, IMPDH2, NHP2, RPS3, PABPC3, PABPC1, RPL37, RPS11	109	753	11872	2.6036	0.0170755	0.00430481	0.00430481
GOTERM_CC_DIRECT	GO:0098556~cytoplasmic side of rough endoplasmic reticulum membrane	3	2.06897	0.000462463	RPS28, RPS29, RPL27	142	5	20521	86.7085	0.0841368	0.00313814	0.00267568
GOTERM_BP_DIRECT	GO:2000059~negative regulation of protein ubiquitination involved in ubiquitin-dependent protein catabolic process	4	2.75862	0.00050193	RPL5, RPS7, RPL23, RPL11	139	22	19256	25.1877	0.260838	0.0201441	0.0196756
GOTERM_MF_DIRECT	GO:0070180~large ribosomal subunit rRNA binding	3	2.06897	0.000769021	RPL23, RPL12, RPLP0	138	6	18883	68.4167	0.119888	0.0159572	0.0148998
UP_SEQ_FEATURE	DOMAIN:KOW	3	2.06897	0.000828383	RPL14, RPL27, RPL26	132	7	20562	66.7597	0.325407	0.0786964	0.0781994
UP_KW_CELLULAR_COMPONENT	KW-0999~Mitochondrion inner membrane	10	6.89655	0.00112704	MT-ND6, COX7A2L, NDUFB7, UQCRB, NDUFS4, RPS3, ROMO1, COX5B, UQCRHL, UQCRH	134	346	17910	3.86291	0.025603	0.0129609	0.0129609
GOTERM_BP_DIRECT	GO:0009060~aerobic respiration	5	3.44828	0.00144191	MT-ND6, NDUFB7, UQCRB, NDUFS4, UQCRH	139	68	19256	10.1862	0.580484	0.0542518	0.0529901
KEGG_PATHWAY	hsa00190:Oxidative phosphorylation	8	5.51724	0.0015368	MT-ND6, COX7A2L, NDUFB7, UQCRB, NDUFS4, COX5B, UQCRHL, UQCRH	111	134	8662	4.65887	0.11441	0.0404691	0.0368833
GOTERM_MF_DIRECT	GO:0003746~translation elongation factor activity	4	2.75862	0.00158859	EEF1A1, EEF1B2, EEF1D, EEF2	138	32	18883	17.1042	0.231961	0.0293006	0.027359
UP_SEQ_FEATURE	DOMAIN:Ribosomal protein eL8/eL30/eS12/Gadd45	3	2.06897	0.00175299	RPL7A, RPL30, NHP2	132	10	20562	46.7318	0.565431	0.129972	0.129151
UP_SEQ_FEATURE	COMPBIAS:Basic residues	13	8.96552	0.00191537	RPL4, RPS8, RPL23A, RPL6, WNK1, EEF1D, RPL27A, FAU, RPL15, RPL29, RPL18, RPS24, RPS23	132	708	20562	2.86023	0.597747	0.129972	0.129151
GOTERM_MF_DIRECT	GO:0003729~mRNA binding	8	5.51724	0.00209509	RPS5, SF3B6, RPS3, RPL13A, RPL24, RPL35, PABPC1, RPS13	138	245	18883	4.46803	0.294007	0.0347785	0.0324739
UP_KW_MOLECULAR_FUNCTION	KW-0251~Elongation factor	4	2.75862	0.00225223	EEF1A1, EEF1B2, EEF1D, EEF2	109	29	11872	15.0231	0.0862433	0.0180179	0.0180179
GOTERM_BP_DIRECT	GO:0061844~antimicrobial humoral immune response mediated by antimicrobial peptide	5	3.44828	0.00286712	RPL30, RPS19, ROMO1, FAU, RPL39	139	82	19256	8.4471	0.822447	0.10153	0.0991687
GOTERM_BP_DIRECT	GO:0045333~cellular respiration	4	2.75862	0.003146	UQCRB, NDUFS4, COX5B, UQCRH	139	41	19256	13.5154	0.849963	0.105216	0.102769
GOTERM_MF_DIRECT	GO:0097371~MDM2/MDM4 family protein binding	3	2.06897	0.00328841	RPS15, RPS20, RPL37	138	12	18883	34.2083	0.421187	0.0496251	0.0463367
GOTERM_BP_DIRECT	GO:0000470~maturation of LSU-rRNA	3	2.06897	0.00377658	RPL7A, NHP2, RPL10A	139	13	19256	31.969	0.897491	0.119658	0.116875
GOTERM_MF_DIRECT	GO:0031386~protein tag	3	2.06897	0.00386788	UBL5, RPS27A, UBA52	138	13	18883	31.5769	0.474452	0.0535057	0.0499601
GOTERM_BP_DIRECT	GO:0006122~mitochondrial electron transport, ubiquinol to cytochrome c	3	2.06897	0.00438538	UQCRB, UQCRHL, UQCRH	139	14	19256	29.6855	0.929052	0.132	0.12893
GOTERM_CC_DIRECT	GO:0005750~mitochondrial respiratory chain complex III	3	2.06897	0.00464181	UQCRB, UQCRHL, UQCRH	142	15	20521	28.9028	0.586872	0.0293981	0.0250658
GOTERM_CC_DIRECT	GO:0005746~mitochondrial respiratory chain	3	2.06897	0.00464181	COX7A2L, UQCRB, UQCRH	142	15	20521	28.9028	0.586872	0.0293981	0.0250658
UP_KW_BIOLOGICAL_PROCESS	KW-0945~Host-virus interaction	9	6.2069	0.00633132	ITSN2, EEF1A1, VPS29, RPS19, SH3KBP1, CCDC86, RPSA, PABPC1, HIF1A	48	687	11447	3.12418	0.209432	0.0585647	0.0569819
KEGG_PATHWAY	hsa05012:Parkinson disease	10	6.89655	0.00659777	MT-ND6, COX7A2L, NDUFB7, UQCRB, NDUFS4, COX5B, RPS27A, UBA52, UQCRHL, UQCRH	111	266	8662	2.93369	0.407231	0.116102	0.105815
KEGG_PATHWAY	hsa05208:Chemical carcinogenesis - reactive oxygen species	9	6.2069	0.00734826	MT-ND6, COX7A2L, NDUFB7, UQCRB, NDUFS4, COX5B, HIF1A, UQCRHL, UQCRH	111	223	8662	3.14944	0.441587	0.116102	0.105815
UP_SEQ_FEATURE	ZN_FING:C4-type	4	2.75862	0.0075969	RPS27, RPL37A, RPL37, RPS27A	132	63	20562	9.89033	0.973279	0.418735	0.416091
GOTERM_MF_DIRECT	GO:0031625~ubiquitin protein ligase binding	8	5.51724	0.00779107	RPL5, SH3KBP1, RPL23, HLTF, RPL11, RPS27A, HIF1A, UBA52	138	312	18883	3.50855	0.727027	0.099486	0.0928936
UP_SEQ_FEATURE	DOMAIN:Ubiquitin-like	4	2.75862	0.00793393	UBL5, FAU, RPS27A, UBA52	132	64	20562	9.7358	0.97726	0.418735	0.416091
KEGG_PATHWAY	hsa04714:Thermogenesis	9	6.2069	0.00923064	MT-ND6, COX7A2L, NDUFB7, UQCRB, RPS6, NDUFS4, COX5B, UQCRHL, UQCRH	111	232	8662	3.02726	0.519346	0.121537	0.110768
GOTERM_BP_DIRECT	GO:0030490~maturation of SSU-rRNA	3	2.06897	0.00979392	RPS14, RPS28, RPS19	139	21	19256	19.7903	0.997328	0.280759	0.27423
GOTERM_MF_DIRECT	GO:0003743~translation initiation factor activity	4	2.75862	0.00989539	EIF3K, EIF3H, EIF3E, EIF3F	138	61	18883	8.97268	0.808107	0.117331	0.109556
UP_KW_PTM	KW-0013~ADP-ribosylation	6	4.13793	0.0101894	RPS6, RPL24, RPS3A, EEF2, RPS27A, UBA52	128	147	14237	4.53986	0.17683	0.0339648	0.0254736
GOTERM_CC_DIRECT	GO:1904813~ficolin-1-rich granule lumen	5	3.44828	0.0109094	EEF1A1, CST3, IMPDH2, FTH1, EEF2	142	125	20521	5.78056	0.87559	0.0668641	0.0570104
GOTERM_MF_DIRECT	GO:0045182~translation regulator activity	3	2.06897	0.0119655	RPS14, RPS9, RPL10	138	23	18883	17.8478	0.864427	0.132418	0.123643
UP_SEQ_FEATURE	MUTAGEN:S->G: Phosphomimetic mutant that can recruit PRKN to mitochondria.	2	1.37931	0.0127017	RPS27A, UBA52	132	2	20562	155.773	0.997693	0.464099	0.461168
UP_SEQ_FEATURE	DOMAIN:Translation elongation factor EF1B beta/delta subunit guanine nucleotide exchange	2	1.37931	0.0127017	EEF1B2, EEF1D	132	2	20562	155.773	0.997693	0.464099	0.461168
UP_SEQ_FEATURE	DOMAIN:Elongation factor 1 beta central acidic region eukaryote	2	1.37931	0.0127017	EEF1B2, EEF1D	132	2	20562	155.773	0.997693	0.464099	0.461168
UP_SEQ_FEATURE	MUTAGEN:S->A: Prevents phosphorylation in case of mitophagy. Impaired translocation of PRKN to mitochondria.	2	1.37931	0.0127017	RPS27A, UBA52	132	2	20562	155.773	0.997693	0.464099	0.461168
UP_KW_CELLULAR_COMPONENT	KW-0539~Nucleus	57	39.3103	0.0131211	APP, RPL5, CUEDC2, RPL3, RPLP0, RPS4X, UBL5, RPS14, RPS17, RPS16, RPS19, RB1CC1, RPS11, RPS10, RPS13, RPS12, RPS9, RPS7, RPS8, RPS5, RPS6, ABHD14B, RPS3A, RPSA, COMMD6, ETV5, EEF1A1, EEF1D, NHP2, CCDC86, NAA38, PABPC1, UBA52, SF3B6, RPL11, ARL2, HIF1A, HLTF, RPS3, RPS27A, CEP350, NACA2, RPL23A, NAP1L1, EEF2, FBXO32, FIBP, RPS28, RPS27, EIF3K, NACA, WNK1, IMPDH2, EIF3E, FAU, RPS24, RPS23	134	5836	17910	1.30542	0.261978	0.100595	0.100595
GOTERM_CC_DIRECT	GO:0008043~intracellular ferritin complex	2	1.37931	0.0136951	FTH1, FTL	142	2	20521	144.514	0.927201	0.0813149	0.0693317
KEGG_PATHWAY	hsa04932:Non-alcoholic fatty liver disease	7	4.82759	0.0138857	COX7A2L, NDUFB7, UQCRB, NDUFS4, COX5B, UQCRHL, UQCRH	111	155	8662	3.52421	0.668674	0.144219	0.13144
GOTERM_BP_DIRECT	GO:0002182~cytoplasmic translational elongation	2	1.37931	0.0142822	EEF1D, RPLP2	139	2	19256	138.532	0.999827	0.387579	0.378566
KEGG_PATHWAY	hsa05415:Diabetic cardiomyopathy	8	5.51724	0.0146045	MT-ND6, COX7A2L, NDUFB7, UQCRB, NDUFS4, COX5B, UQCRHL, UQCRH	111	203	8662	3.07531	0.687222	0.144219	0.13144
GOTERM_BP_DIRECT	GO:0000462~maturation of SSU-rRNA from tricistronic rRNA transcript (SSU-rRNA, 5.8S rRNA, LSU-rRNA)	3	2.06897	0.0148078	RPS16, RPS19, RPS8	139	26	19256	15.9845	0.999874	0.387579	0.378566
UP_KW_MOLECULAR_FUNCTION	KW-0396~Initiation factor	4	2.75862	0.0157278	EIF3K, EIF3H, EIF3E, EIF3F	109	58	11872	7.51155	0.469595	0.104852	0.104852
UP_SEQ_FEATURE	DOMAIN:JAB1/MPN/MOV34 metalloenzyme	2	1.37931	0.0189923	EIF3H, EIF3F	132	3	20562	103.848	0.999889	0.479621	0.476592
UP_SEQ_FEATURE	DOMAIN:Large ribosomal subunit protein uL15/eL18	2	1.37931	0.0189923	RPL27A, RPL18	132	3	20562	103.848	0.999889	0.479621	0.476592
GOTERM_BP_DIRECT	GO:0006446~regulation of translational initiation	3	2.06897	0.0206996	EIF3K, EIF3H, EIF3E	139	31	19256	13.4064	0.999997	0.51404	0.502086
GOTERM_CC_DIRECT	GO:0005743~mitochondrial inner membrane	9	6.2069	0.021191	MT-ND6, COX7A2L, NDUFB7, UQCRB, NDUFS4, RPS3, ROMO1, COX5B, UQCRH	142	495	20521	2.62753	0.982915	0.122009	0.104028
GOTERM_BP_DIRECT	GO:1990145~maintenance of translational fidelity	2	1.37931	0.0213472	RPS23, RPS12	139	3	19256	92.3549	0.999998	0.51404	0.502086
KEGG_PATHWAY	hsa05010:Alzheimer disease	11	7.58621	0.0237711	MT-ND6, APP, COX7A2L, NDUFB7, UQCRB, MME, RB1CC1, NDUFS4, COX5B, UQCRHL, UQCRH	111	384	8662	2.23541	0.850521	0.193573	0.176421
UP_KW_BIOLOGICAL_PROCESS	KW-0409~Iron storage	2	1.37931	0.0243891	FTH1, FTL	48	6	11447	79.4931	0.598915	0.180479	0.175601
KEGG_PATHWAY	hsa04260:Cardiac muscle contraction	5	3.44828	0.0245029	COX7A2L, UQCRB, COX5B, UQCRHL, UQCRH	111	87	8662	4.48483	0.859119	0.193573	0.176421
GOTERM_MF_DIRECT	GO:0019901~protein kinase binding	9	6.2069	0.0246987	EEF1A1, RPS7, RPS19, WNK1, RB1CC1, RPS6, RPS3, EEF2, HIF1A	138	483	18883	2.54969	0.984259	0.256249	0.239269
UP_SEQ_FEATURE	MUTAGEN:H->G: Loss of DTX3L-mediated polyubiquitination of histone H3 and H4.	2	1.37931	0.0252432	RPS27A, UBA52	132	4	20562	77.8864	0.999995	0.479621	0.476592
UP_SEQ_FEATURE	MUTAGEN:S->D: Phosphomimetic mutant that binds and activates PRKN.	2	1.37931	0.0252432	RPS27A, UBA52	132	4	20562	77.8864	0.999995	0.479621	0.476592
UP_SEQ_FEATURE	DOMAIN:RNA-binding S4	2	1.37931	0.0252432	RPS4X, RPS9	132	4	20562	77.8864	0.999995	0.479621	0.476592
UP_SEQ_FEATURE	SITE:Essential for function	2	1.37931	0.0252432	RPS27A, UBA52	132	4	20562	77.8864	0.999995	0.479621	0.476592
UP_SEQ_FEATURE	MUTAGEN:K->R: No effect on HLTF-mediated polyubiquitination of PCNA.	2	1.37931	0.0252432	RPS27A, UBA52	132	4	20562	77.8864	0.999995	0.479621	0.476592
UP_SEQ_FEATURE	MUTAGEN:K->R: Abolishes HLTF-mediated polyubiquitination of PCNA.	2	1.37931	0.0252432	RPS27A, UBA52	132	4	20562	77.8864	0.999995	0.479621	0.476592
UP_SEQ_FEATURE	MUTAGEN:R->K: No effect on ADP-ribosylation, when associated with K-72.	2	1.37931	0.0252432	RPS27A, UBA52	132	4	20562	77.8864	0.999995	0.479621	0.476592
UP_SEQ_FEATURE	MUTAGEN:R->G: No effect on ADP-ribosylation.	2	1.37931	0.0252432	RPS27A, UBA52	132	4	20562	77.8864	0.999995	0.479621	0.476592
UP_SEQ_FEATURE	MUTAGEN:R->K: No effect on ADP-ribosylation, when associated with K-74.	2	1.37931	0.0252432	RPS27A, UBA52	132	4	20562	77.8864	0.999995	0.479621	0.476592
UP_SEQ_FEATURE	MUTAGEN:G->A: Loss of ADP-ribosylation.	2	1.37931	0.0252432	RPS27A, UBA52	132	4	20562	77.8864	0.999995	0.479621	0.476592
UP_KW_PTM	KW-0488~Methylation	17	11.7241	0.0254037	RPL4, RPL3, NAP1L1, RPL23A, EEF2, EEF1A1, RPS19, RPL36AL, RPS29, HLTF, RPS3, PABPC3, PABPC1, RPL29, RPS11, UBA52, RPS10	128	1055	14237	1.79228	0.386703	0.0725819	0.0544365
GOTERM_CC_DIRECT	GO:0005844~polysome	3	2.06897	0.029428	RPS4X, RPS3, EEF2	142	39	20521	11.1165	0.99657	0.164451	0.140216
UP_SEQ_FEATURE	DOMAIN:Ferritin-like diiron	2	1.37931	0.0314546	FTH1, FTL	132	5	20562	62.3091	1	0.553368	0.549873
UP_SEQ_FEATURE	SITE:Interacts with activating enzyme	2	1.37931	0.0314546	RPS27A, UBA52	132	5	20562	62.3091	1	0.553368	0.549873
GOTERM_CC_DIRECT	GO:0005854~nascent polypeptide-associated complex	2	1.37931	0.0338894	NACA, NACA2	142	5	20521	57.8056	0.998571	0.183971	0.15686
GOTERM_BP_DIRECT	GO:0042254~ribosome biogenesis	3	2.06897	0.0348506	RPL7A, RPS28, RPLP0	139	41	19256	10.1365	1	0.787654	0.769336
GOTERM_BP_DIRECT	GO:2000435~negative regulation of protein neddylation	2	1.37931	0.0353267	RPL5, RPL11	139	5	19256	55.4129	1	0.787654	0.769336
UP_SEQ_FEATURE	DOMAIN:S4 RNA-binding	2	1.37931	0.0376267	RPS4X, RPS9	132	6	20562	51.9242	1	0.591791	0.588053
UP_SEQ_FEATURE	DOMAIN:NAC-A/B	2	1.37931	0.0376267	NACA, NACA2	132	6	20562	51.9242	1	0.591791	0.588053
UP_SEQ_FEATURE	DOMAIN:PABC	2	1.37931	0.0376267	PABPC3, PABPC1	132	6	20562	51.9242	1	0.591791	0.588053
UP_SEQ_FEATURE	LIPID:N-myristoyl glycine	5	3.44828	0.0386221	NDUFB7, MME, RPS8, ARL2, RPL15	132	199	20562	3.91389	1	0.591791	0.588053
KEGG_PATHWAY	hsa05022:Pathways of neurodegeneration - multiple diseases	12	8.27586	0.038806	MT-ND6, APP, COX7A2L, NDUFB7, UQCRB, RB1CC1, NDUFS4, COX5B, RPS27A, UBA52, UQCRHL, UQCRH	111	476	8662	1.9673	0.956139	0.266994	0.243336
GOTERM_MF_DIRECT	GO:0008137~NADH dehydrogenase (ubiquinone) activity	3	2.06897	0.0388792	MT-ND6, NDUFB7, NDUFS4	138	43	18883	9.54651	0.998616	0.379644	0.354487
KEGG_PATHWAY	hsa05016:Huntington disease	9	6.2069	0.040556	MT-ND6, COX7A2L, NDUFB7, UQCRB, RB1CC1, NDUFS4, COX5B, UQCRHL, UQCRH	111	306	8662	2.29518	0.96202	0.266994	0.243336
GOTERM_BP_DIRECT	GO:0006120~mitochondrial electron transport, NADH to ubiquinone	3	2.06897	0.0429859	MT-ND6, NDUFB7, NDUFS4	139	46	19256	9.03472	1	0.924197	0.902704
GOTERM_CC_DIRECT	GO:0071541~eukaryotic translation initiation factor 3 complex, eIF3m	2	1.37931	0.0471237	EIF3H, EIF3F	142	7	20521	41.2897	0.999896	0.248599	0.211964
GOTERM_BP_DIRECT	GO:0019941~modification-dependent protein catabolic process	2	1.37931	0.0491079	RPS27A, UBA52	139	7	19256	39.5807	1	0.985432	0.962515
GOTERM_BP_DIRECT	GO:0006880~intracellular sequestering of iron ion	2	1.37931	0.0491079	FTH1, FTL	139	7	19256	39.5807	1	0.985432	0.962515
GOTERM_CC_DIRECT	GO:0032991~macromolecular complex	10	6.89655	0.0495568	IFITM3, RPL5, RPL3, RPL10, RPS7, WNK1, RPL23, RPL11, PPFIA1, HIF1A	142	692	20521	2.08835	0.999936	0.248599	0.211964
GOTERM_CC_DIRECT	GO:0005747~mitochondrial respiratory chain complex I	3	2.06897	0.0497198	MT-ND6, NDUFB7, NDUFS4	142	52	20521	8.33735	0.999938	0.248599	0.211964
GOTERM_BP_DIRECT	GO:0034614~cellular response to reactive oxygen species	3	2.06897	0.0535741	PRDX5, RPS3, ROMO1	139	52	19256	7.99225	1	1	0.978369
GOTERM_BP_DIRECT	GO:1902255~positive regulation of intrinsic apoptotic signaling pathway by p53 class mediator	2	1.37931	0.055925	RPS7, RPL11	139	8	19256	34.6331	1	1	0.978369
GOTERM_MF_DIRECT	GO:0070181~small ribosomal subunit rRNA binding	2	1.37931	0.0565992	RPS3, RPS13	138	8	18883	34.2083	0.999937	0.52197	0.487382
KEGG_PATHWAY	hsa05020:Prion disease	8	5.51724	0.0575942	MT-ND6, COX7A2L, NDUFB7, UQCRB, NDUFS4, COX5B, UQCRHL, UQCRH	111	272	8662	2.29518	0.990779	0.349995	0.318983
GOTERM_MF_DIRECT	GO:0008097~5S rRNA binding	2	1.37931	0.0634466	RPL5, RPL11	138	9	18883	30.4074	0.999981	0.554323	0.517591
GOTERM_BP_DIRECT	GO:0031397~negative regulation of protein ubiquitination	3	2.06897	0.064976	WNK1, RPS3, TSPO	139	58	19256	7.16547	1	1	0.978369
GOTERM_BP_DIRECT	GO:0031640~killing of cells of other organism	3	2.06897	0.0689424	RPL30, RPS19, ROMO1	139	60	19256	6.92662	1	1	0.978369
GOTERM_BP_DIRECT	GO:0034101~erythrocyte homeostasis	2	1.37931	0.0694141	RPS17, RPS24	139	10	19256	27.7065	1	1	0.978369
GOTERM_BP_DIRECT	GO:1903715~regulation of aerobic respiration	2	1.37931	0.0694141	ARL2, HIF1A	139	10	19256	27.7065	1	1	0.978369
GOTERM_CC_DIRECT	GO:0044754~autolysosome	2	1.37931	0.0730545	FTH1, FTL	142	11	20521	26.2753	0.999999	0.355907	0.303457
GOTERM_BP_DIRECT	GO:0042776~mitochondrial ATP synthesis coupled proton transport	3	2.06897	0.0791916	MT-ND6, NDUFB7, NDUFS4	139	65	19256	6.3938	1	1	0.978369
GOTERM_BP_DIRECT	GO:0006879~cellular iron ion homeostasis	3	2.06897	0.0791916	FTH1, HIF1A, FTL	139	65	19256	6.3938	1	1	0.978369
UP_SEQ_FEATURE	CROSSLNK:Glycyl lysine isopeptide (Gly-Lys) (interchain with K-? in acceptor proteins)	2	1.37931	0.0797519	RPS27A, UBA52	132	13	20562	23.965	1	1	0.995781
GOTERM_BP_DIRECT	GO:0032981~mitochondrial respiratory chain complex I assembly	3	2.06897	0.0834169	MT-ND6, NDUFB7, NDUFS4	139	67	19256	6.20294	1	1	0.978369
GOTERM_BP_DIRECT	GO:0006110~regulation of glycolytic process	2	1.37931	0.0892897	ARL2, HIF1A	139	13	19256	21.3127	1	1	0.978369
KEGG_PATHWAY	hsa05014:Amyotrophic lateral sclerosis	9	6.2069	0.0911748	MT-ND6, COX7A2L, NDUFB7, UQCRB, RB1CC1, NDUFS4, COX5B, UQCRHL, UQCRH	111	364	8662	1.92946	0.999475	0.514487	0.468899
UP_SEQ_FEATURE	DOMAIN:RRM 4	2	1.37931	0.091448	PABPC3, PABPC1	132	15	20562	20.7697	1	1	0.995781
GOTERM_MF_DIRECT	GO:0008199~ferric iron binding	2	1.37931	0.0969509	FTH1, FTL	138	14	18883	19.5476	1	0.781012	0.729258
UP_KW_BIOLOGICAL_PROCESS	KW-0254~Endocytosis	3	2.06897	0.0981788	ITSN2, APP, SH3KBP1	48	129	11447	5.54603	0.97815	0.566899	0.551578
KEGG_PATHWAY	hsa04216:Ferroptosis	3	2.06897	0.0991765	FTH1, SAT2, FTL	111	42	8662	5.574	0.999739	0.52233	0.476047

## Sheet: Community E
D	Term	Count	%	PValue	Genes	List Total	Pop Hits	Pop Total	Fold Enrichment	Bonferroni	Benjamini	FDR
GOTERM_CC_DIRECT	GO:0005743~mitochondrial inner membrane	30	28.8462	3.34356e-23	NDUFB9, SLC25A3, MRPS16, NDUFB4, NDUFB3, TIMM13, UQCR10, MRPL12, PHB2, COX7C, COX5A, MRPL11, MRPL41, LGALS3, COX8A, TRAP1, NDUFA8, NDUFA4, NDUFA2, NDUFC2, NDUFC1, COX6C, SDHB, MRPL21, COX6B1, UQCRQ, NDUFS6, NDUFS5, CYCS, SLC25A36	104	495	20521	11.9586	6.28588e-21	6.28588e-21	5.71748e-21
KEGG_PATHWAY	hsa05012:Parkinson disease	27	25.9615	4.41543e-22	NDUFB9, NDUFB4, NDUFB3, UQCR10, PARK7, TXN, COX7C, COX5A, PSMB6, PSMB4, PSMB2, COX8A, TRAP1, NDUFA8, NDUFA4, NDUFA2, NDUFC2, NDUFC1, COX6C, SDHB, COX6B1, PSMA4, UQCRQ, NDUFS6, NDUFS5, CYCS, VDAC1	71	266	8662	12.3835	5.2102e-20	5.2102e-20	4.98943e-20
UP_KW_CELLULAR_COMPONENT	KW-0496~Mitochondrion	41	39.4231	8.7757e-20	NDUFB9, SLC25A3, MRPS16, NDUFB4, COX17, NDUFB3, TIMM13, UQCR10, PARK7, MRPL12, PHB2, COX7C, COX5A, ACAT1, MRPL11, MRPL41, CHCHD2, FAM162A, C1QBP, COX8A, TRAP1, BNIP3L, NDUFA8, NDUFA4, BNIP3, NDUFA2, NDUFC2, NDUFC1, COX6C, SDHB, MRPL21, COX6B1, UQCRQ, NDUFS6, NDUFS5, CYCS, PFDN2, VDAC1, SLIRP, SLC25A36, MMADHC	100	1361	17910	5.39537	1.75514e-18	1.75514e-18	1.75514e-18
GOTERM_CC_DIRECT	GO:0005739~mitochondrion	40	38.4615	1.83709e-19	NDUFB9, SLC25A3, MRPS16, NDUFB4, TIMM13, PARK7, MRPL12, PHB2, COX7C, ACAT1, MRPL11, MRPL41, PSMB6, CHCHD2, LDHA, PSMB4, FAM162A, C1QBP, ME1, COX8A, TRAP1, BNIP3L, NDUFA8, NDUFA4, BNIP3, NDUFC2, COX6C, SDHB, MRPL21, COX6B1, PKM, P4HA1, UQCRQ, NDUFS5, CYCS, PFDN2, VDAC1, SLIRP, SLC25A36, MMADHC	104	1427	20521	5.53097	3.45373e-17	1.72686e-17	1.57071e-17
KEGG_PATHWAY	hsa00190:Oxidative phosphorylation	20	19.2308	3.40647e-19	COX8A, NDUFB9, NDUFA8, NDUFA4, NDUFB4, NDUFB3, COX17, NDUFA2, NDUFC2, NDUFC1, UQCR10, COX6C, COX5A, COX7C, SDHB, COX6B1, UQCRQ, NDUFS6, NDUFS5, CYCS	71	134	8662	18.209	4.01963e-17	2.00981e-17	1.92465e-17
UP_KW_PTM	KW-0007~Acetylation	62	59.6154	2.16351e-18	EIF4A1, SLC25A3, GBE1, HSPB1, YBX1, PARK7, ENO2, PHB2, COX7C, TXNDC17, LGALS3, HINT1, SNRPD2, ARHGDIA, C1QBP, CFL1, ME1, EIF5A, TPI1, MIF, SDHB, THOC7, COX6B1, APRT, ATXN2L, PSMA4, PKM, NDUFS6, HMBS, VDAC1, SNRPF, PFN1, ALDOA, GAPDH, PPIA, MMADHC, CSTB, NDUFB9, KDM3A, USP11, GLO1, NDUFB4, NDUFB3, TIMM13, TXN, MRPL12, COX5A, ACAT1, PSMB6, C12ORF57, PSMB4, LDHA, PSMB2, PGK1, S100A10, TRAP1, NPM1, N…	90	3505	14237	2.79821	4.54337e-17	4.75973e-17	4.75973e-17
KEGG_PATHWAY	hsa05016:Huntington disease	25	24.0385	4.43066e-18	NDUFB9, NDUFB4, NDUFB3, UQCR10, COX7C, COX5A, PSMB6, PSMB4, PSMB2, POLR2L, COX8A, NDUFA8, NDUFA4, NDUFA2, NDUFC2, NDUFC1, COX6C, SDHB, COX6B1, PSMA4, UQCRQ, NDUFS6, NDUFS5, CYCS, VDAC1	71	306	8662	9.96732	5.22818e-16	1.41728e-16	1.35723e-16
KEGG_PATHWAY	hsa05020:Prion disease	24	23.0769	4.80435e-18	COX8A, NDUFB9, NDUFA8, NDUFA4, NDUFB4, NDUFB3, NDUFA2, NDUFC2, NDUFC1, UQCR10, COX6C, COX5A, COX7C, SDHB, COX6B1, PSMB6, PSMB4, PSMA4, PSMB2, UQCRQ, NDUFS6, NDUFS5, CYCS, VDAC1	71	272	8662	10.7647	5.66914e-16	1.41728e-16	1.35723e-16
UP_KW_CELLULAR_COMPONENT	KW-0999~Mitochondrion inner membrane	23	22.1154	1.39888e-17	COX8A, NDUFB9, TRAP1, NDUFA8, SLC25A3, NDUFA4, NDUFB4, NDUFB3, NDUFA2, TIMM13, NDUFC2, NDUFC1, UQCR10, COX6C, COX5A, PHB2, COX7C, SDHB, COX6B1, UQCRQ, NDUFS6, NDUFS5, SLC25A36	100	346	17910	11.9055	2.79776e-16	1.39888e-16	1.39888e-16
KEGG_PATHWAY	hsa05014:Amyotrophic lateral sclerosis	26	25	1.82502e-17	NDUFB9, NDUFB4, NDUFB3, UQCR10, COX7C, COX5A, PSMB6, PSMB4, PSMB2, COX8A, NDUFA8, NDUFA4, NDUFA2, NDUFC2, NDUFC1, COX6C, SDHB, COX6B1, ATXN2L, PSMA4, UQCRQ, NDUFS6, NDUFS5, CYCS, VDAC1, PFN1	71	364	8662	8.71429	2.15353e-15	4.30705e-16	4.12455e-16
KEGG_PATHWAY	hsa04932:Non-alcoholic fatty liver disease	19	18.2692	1.30096e-16	COX8A, NDUFB9, NDUFA8, NDUFA4, NDUFB4, NDUFB3, NDUFA2, NDUFC2, NDUFC1, UQCR10, COX6C, COX5A, COX7C, SDHB, COX6B1, UQCRQ, NDUFS6, NDUFS5, CYCS	71	155	8662	14.9548	1.31006e-14	2.55856e-15	2.45014e-15
KEGG_PATHWAY	hsa05010:Alzheimer disease	25	24.0385	9.21359e-16	NDUFB9, NDUFB4, NDUFB3, UQCR10, COX7C, COX5A, PSMB6, PSMB4, PSMB2, COX8A, NDUFA8, NDUFA4, NDUFA2, NDUFC2, NDUFC1, COX6C, SDHB, COX6B1, PSMA4, UQCRQ, NDUFS6, NDUFS5, CYCS, VDAC1, GAPDH	71	384	8662	7.94271	1.04805e-13	1.40757e-14	1.34793e-14
KEGG_PATHWAY	hsa05022:Pathways of neurodegeneration - multiple diseases	27	25.9615	1.05948e-15	NDUFB9, NDUFB4, NDUFB3, UQCR10, PARK7, COX7C, COX5A, PSMB6, PSMB4, PSMB2, COX8A, TRAP1, NDUFA8, NDUFA4, NDUFA2, NDUFC2, NDUFC1, COX6C, SDHB, COX6B1, ATXN2L, PSMA4, UQCRQ, NDUFS6, NDUFS5, CYCS, VDAC1	71	476	8662	6.92017	1.31006e-13	1.40757e-14	1.34793e-14
KEGG_PATHWAY	hsa05415:Diabetic cardiomyopathy	20	19.2308	1.07357e-15	COX8A, NDUFB9, NDUFA8, NDUFA4, NDUFB4, NDUFB3, NDUFA2, NDUFC2, NDUFC1, UQCR10, COX6C, COX5A, COX7C, SDHB, COX6B1, UQCRQ, NDUFS6, NDUFS5, VDAC1, GAPDH	71	203	8662	12.0197	1.31006e-13	1.40757e-14	1.34793e-14
UP_KW_BIOLOGICAL_PROCESS	KW-0249~Electron transport	15	14.4231	5.2934e-15	NDUFB9, NDUFA8, NDUFA4, NDUFB4, NDUFB3, NDUFA2, NDUFC2, NDUFC1, UQCR10, TXN, SDHB, UQCRQ, NDUFS6, NDUFS5, CYCS	73	111	11447	21.1903	2.55795e-13	1.60138e-13	1.46793e-13
UP_KW_BIOLOGICAL_PROCESS	KW-0679~Respiratory chain	13	12.5	6.67242e-15	NDUFB9, NDUFA8, NDUFA4, NDUFB4, NDUFB3, NDUFA2, NDUFC2, NDUFC1, UQCR10, UQCRQ, NDUFS6, NDUFS5, CYCS	73	67	11447	30.4255	3.19744e-13	1.60138e-13	1.46793e-13
KEGG_PATHWAY	hsa04714:Thermogenesis	20	19.2308	1.21926e-14	COX8A, NDUFB9, NDUFA8, KDM3A, NDUFA4, NDUFB4, NDUFB3, COX17, NDUFA2, NDUFC2, NDUFC1, UQCR10, COX6C, COX5A, COX7C, SDHB, COX6B1, UQCRQ, NDUFS6, NDUFS5	71	232	8662	10.5172	1.44107e-12	1.43873e-13	1.37776e-13
KEGG_PATHWAY	hsa05208:Chemical carcinogenesis - reactive oxygen species	19	18.2692	8.82424e-14	COX8A, NDUFB9, NDUFA8, NDUFA4, NDUFB4, NDUFB3, NDUFA2, NDUFC2, NDUFC1, UQCR10, COX6C, COX5A, COX7C, SDHB, COX6B1, UQCRQ, NDUFS6, NDUFS5, VDAC1	71	223	8662	10.3946	1.0415e-11	9.46601e-13	9.06491e-13
GOTERM_CC_DIRECT	GO:0070062~extracellular exosome	41	39.4231	1.42468e-13	CSTB, EIF4A1, SLC25A3, GBE1, GLO1, HSPB1, SLC2A3, YBX1, PARK7, TXN, ENO2, CST4, TXNDC17, ACAT1, PSMB6, LGALS3, HINT1, LDHA, PSMB4, SNRPD2, PSMB2, ARHGDIA, LMAN2, CFL1, PGK1, SDF4, S100A10, TPI1, MIF, NME1, APRT, PKM, PSMA4, VDAC1, VIM, PFN1, ALDOA, CCL28, GAPDH, PPIA, CD44	104	2241	20521	3.61	2.6779e-11	8.928e-12	8.12068e-12
GOTERM_MF_DIRECT	GO:0008137~NADH dehydrogenase (ubiquinone) activity	10	9.61538	1.10204e-12	NDUFB9, NDUFA8, NDUFS6, NDUFA4, NDUFS5, NDUFB4, NDUFB3, NDUFA2, NDUFC2, NDUFC1	101	43	18883	43.4792	2.6338e-10	2.63387e-10	2.56775e-10
GOTERM_BP_DIRECT	GO:0006120~mitochondrial electron transport, NADH to ubiquinone	10	9.61538	2.14502e-12	NDUFB9, NDUFA8, NDUFS6, NDUFA4, NDUFS5, NDUFB4, NDUFB3, NDUFA2, NDUFC2, NDUFC1	103	46	19256	40.6416	1.4329e-09	1.43287e-09	1.3964e-09
GOTERM_CC_DIRECT	GO:0005747~mitochondrial respiratory chain complex I	10	9.61538	4.35426e-12	NDUFB9, NDUFA8, NDUFS6, NDUFA4, NDUFS5, NDUFB4, NDUFB3, NDUFA2, NDUFC2, NDUFC1	104	52	20521	37.9456	8.18607e-10	2.0465e-10	1.86145e-10
GOTERM_BP_DIRECT	GO:0045333~cellular respiration	9	8.65385	3.87734e-11	COX8A, UQCRQ, NDUFA4, CYCS, UQCR10, COX6C, COX5A, COX7C, COX6B1	103	41	19256	41.0381	2.59007e-08	1.2757e-08	1.24323e-08
GOTERM_BP_DIRECT	GO:0042776~mitochondrial ATP synthesis coupled proton transport	10	9.61538	5.72917e-11	NDUFB9, NDUFA8, NDUFS6, NDUFS5, NDUFB4, NDUFB3, NDUFA2, NDUFC2, NDUFC1, SDHB	103	65	19256	28.7618	3.82709e-08	1.2757e-08	1.24323e-08
GOTERM_BP_DIRECT	GO:0009060~aerobic respiration	10	9.61538	8.71738e-11	NDUFB9, NDUFA8, NDUFS6, NDUFS5, NDUFB4, NDUFB3, NDUFA2, NDUFC2, NDUFC1, SDHB	103	68	19256	27.4929	5.82321e-08	1.4558e-08	1.41875e-08
KEGG_PATHWAY	hsa01100:Metabolic pathways	36	34.6154	7.64328e-10	NDUFB9, GBE1, NDUFB4, GLO1, COX17, NDUFB3, UQCR10, ENO2, COX7C, COX5A, ACAT1, LDHA, ME1, PGK1, COX8A, NDUFA8, TPI1, NDUFA4, NDUFA2, NDUFC2, NDUFC1, MIF, COX6C, SDHB, NME1, APRT, COX6B1, PKM, P4HA1, UQCRQ, NDUFS6, NDUFS5, HMBS, CYCS, ALDOA, GAPDH	71	1546	8662	2.84088	9.01907e-08	7.51589e-09	7.19742e-09
UP_SEQ_FEATURE	TRANSIT:Mitochondrion	18	17.3077	1.10203e-09	COX8A, TRAP1, SLC25A3, MRPS16, NDUFC1, MRPL12, COX5A, COX7C, SDHB, MRPL21, ACAT1, MRPL11, MRPL41, CHCHD2, NDUFS6, C1QBP, SLIRP, MMADHC	99	558	20562	6.6999	4.76076e-07	4.76076e-07	4.70566e-07
GOTERM_BP_DIRECT	GO:0006123~mitochondrial electron transport, cytochrome c to oxygen	7	6.73077	3.10729e-09	COX8A, NDUFA4, CYCS, COX6C, COX5A, COX7C, COX6B1	103	25	19256	52.3464	2.07567e-06	4.15134e-07	4.04569e-07
GOTERM_CC_DIRECT	GO:0031966~mitochondrial membrane	11	10.5769	1.06546e-08	COX8A, FAM162A, NDUFA4, BNIP3, NDUFA2, VDAC1, COX6C, COX5A, COX7C, SDHB, COX6B1	104	165	20521	13.1545	2.00306e-06	4.00613e-07	3.64387e-07
GOTERM_MF_DIRECT	GO:0003723~RNA binding	27	25.9615	3.18616e-08	EIF4A2, CSTB, EIF4A1, HSPB1, YBX1, TXN, MRPL12, MRPL11, MRPL41, LGALS3, SNRPD2, TNS1, EIF5A, BTF3, TRAP1, NPM1, THOC7, MRPL21, NME1, ATXN2L, PKM, VIM, SLIRP, SNRPF, PFN1, ALDOA, PPIA	101	1475	18883	3.42233	7.61489e-06	3.80746e-06	3.71188e-06
GOTERM_BP_DIRECT	GO:0032981~mitochondrial respiratory chain complex I assembly	8	7.69231	6.3678e-08	NDUFB9, NDUFA8, NDUFS5, NDUFB4, NDUFB3, NDUFA2, NDUFC2, NDUFC1	103	67	19256	22.3226	4.2536e-05	7.08948e-06	6.90906e-06
GOTERM_CC_DIRECT	GO:0005751~mitochondrial respiratory chain complex IV	6	5.76923	1.41688e-07	COX8A, NDUFA4, COX6C, COX5A, COX7C, COX6B1	104	25	20521	47.3562	2.6637e-05	4.43955e-06	4.0381e-06
GOTERM_BP_DIRECT	GO:0006096~glycolytic process	7	6.73077	2.21412e-07	LDHA, PKM, TPI1, PGK1, ALDOA, ENO2, GAPDH	103	49	19256	26.7074	0.000147892	2.1129e-05	2.05913e-05
GOTERM_CC_DIRECT	GO:0005758~mitochondrial intermembrane space	8	7.69231	2.33851e-07	TRAP1, NDUFA8, CHCHD2, NDUFS5, COX17, TIMM13, CYCS, PARK7	104	85	20521	18.571	4.3963e-05	6.28057e-06	5.71265e-06
GOTERM_CC_DIRECT	GO:0070469~respiratory chain	6	5.76923	5.22271e-07	NDUFB9, NDUFA8, NDUFS5, NDUFB3, CYCS, NDUFC2	104	32	20521	36.997	9.81821e-05	1.22734e-05	1.11635e-05
UP_KW_BIOLOGICAL_PROCESS	KW-0945~Host-virus interaction	18	17.3077	8.42157e-07	EIF4A2, EIF4A1, BNIP3L, NPM1, USP11, BNIP3, HSPB1, PHB2, SDHB, PSMB6, PSMB4, PSMA4, PSMB2, C1QBP, CFL1, VDAC1, VIM, PPIA	73	687	11447	4.10851	4.04227e-05	1.34745e-05	1.23516e-05
GOTERM_CC_DIRECT	GO:0005737~cytoplasm	52	50	1.57847e-06	EIF4A1, MRPS16, GBE1, HSPB1, ADM, YBX1, PARK7, PHB2, LGALS3, HINT1, ARHGDIA, C1QBP, CFL1, ME1, SDF4, TNS1, EIF5A, NDUFC2, MIF, THOC7, NME1, APRT, PSMA4, PKM, HMBS, PFDN2, PFN1, TRIB2, GAPDH, PPIA, MMADHC, CSTB, KDM3A, USP11, GLO1, COX17, TXN, CST4, PSMB6, C12ORF57, PSMB4, CST1, LDHA, PSMB2, ANKZF1, S100A10, BTF3, NPM1, TRAPPC1, BNIP3, MRPL21, VIM	104	5636	20521	1.82053	0.000296708	3.29724e-05	2.99909e-05
GOTERM_CC_DIRECT	GO:0005829~cytosol	51	49.0385	2.37414e-06	EIF4A2, EIF4A1, MRPS16, GBE1, HSPB1, YBX1, PARK7, ENO2, TXNDC17, LGALS3, HINT1, SNRPD2, FAM162A, ARHGDIA, C1QBP, CFL1, ME1, EIF5A, TPI1, MIF, THOC7, NME1, APRT, ATXN2L, PSMA4, PKM, HMBS, PFDN2, SNRPF, PFN1, ALDOA, GAPDH, PPIA, CD44, MMADHC, CSTB, USP11, GLO1, TXN, PSMB6, PSMB4, LDHA, TAF1D, PSMB2, PGK1, POLR2L, BTF3, NPM1, TRAPPC1, CYCS, VIM	104	5537	20521	1.81744	0.00044624	4.46339e-05	4.05979e-05
KEGG_PATHWAY	hsa04723:Retrograde endocannabinoid signaling	10	9.61538	2.60501e-06	NDUFB9, NDUFA8, NDUFS6, NDUFA4, NDUFS5, NDUFB4, NDUFB3, NDUFA2, NDUFC2, NDUFC1	71	148	8662	8.24324	0.000307344	2.36455e-05	2.26435e-05
UP_KW_BIOLOGICAL_PROCESS	KW-0324~Glycolysis	6	5.76923	2.77019e-06	PKM, TPI1, PGK1, ALDOA, ENO2, GAPDH	73	36	11447	26.1347	0.000132961	3.32423e-05	3.04721e-05
KEGG_PATHWAY	hsa01200:Carbon metabolism	9	8.65385	3.59518e-06	PKM, TPI1, ME1, PGK1, ALDOA, ENO2, GAPDH, SDHB, ACAT1	71	115	8662	9.54783	0.000424141	3.03022e-05	2.90182e-05
UP_SEQ_FEATURE	DOMAIN:CHCH	5	4.80769	4.00717e-06	NDUFA8, CHCHD2, NDUFS5, COX17, COX6B1	99	23	20562	45.1515	0.00172961	0.000711359	0.000703125
UP_SEQ_FEATURE	CROSSLNK:Glycyl lysine isopeptide (Lys-Gly) (interchain with G-Cter in SUMO2); alternate	11	10.5769	6.50466e-06	EIF4A1, LDHA, NPM1, PKM, ARHGDIA, VIM, PFN1, ALDOA, ENO2, PPIA, S100A10	99	349	20562	6.54632	0.00280608	0.000711359	0.000703125
UP_SEQ_FEATURE	TOPO_DOM:Mitochondrial matrix	7	6.73077	6.58666e-06	COX8A, SLC25A3, UQCRQ, NDUFA4, UQCR10, COX6C, COX7C	99	96	20562	15.1446	0.0028414	0.000711359	0.000703125
KEGG_PATHWAY	hsa00010:Glycolysis / Gluconeogenesis	7	6.73077	1.5167e-05	LDHA, PKM, TPI1, PGK1, ALDOA, ENO2, GAPDH	71	67	8662	12.7463	0.00178812	0.000119314	0.000114258
GOTERM_MF_DIRECT	GO:0005515~protein binding	87	83.6538	1.60041e-05	EIF4A2, EIF4A1, MRPS16, GBE1, HSPB1, SLC2A3, YBX1, PARK7, ENO2, PHB2, COX7C, TXNDC17, MRPL41, LGALS3, HINT1, CHCHD2, SNRPD2, FAM162A, ARHGDIA, C1QBP, CFL1, ME1, SDF4, TNS1, EIF5A, COX8A, BNIP3L, TPI1, HPCAL1, NDUFC2, MIF, SDHB, THOC7, NME1, APRT, ATXN2L, PSMA4, PKM, NDUFS5, HMBS, PFDN2, VDAC1, SNRPF, PFN1, ALDOA, TRIB2, GAPDH, PPIA, CD44, MMADHC, NDUFB9, KDM3A, USP11, GLO1, COX17, TIMM13, UQCR10,…	101	12707	18883	1.28005	0.00381771	0.00127499	0.00124299
UP_SEQ_FEATURE	TOPO_DOM:Mitochondrial intermembrane	7	6.73077	6.09617e-05	COX8A, SLC25A3, UQCRQ, NDUFA4, UQCR10, COX6C, COX7C	99	142	20562	10.2386	0.0259925	0.00526709	0.00520613
KEGG_PATHWAY	hsa04260:Cardiac muscle contraction	7	6.73077	6.76076e-05	COX8A, UQCRQ, UQCR10, COX6C, COX5A, COX7C, COX6B1	71	87	8662	9.81609	0.00794623	0.000498606	0.000477479
UP_SEQ_FEATURE	MOTIF:Cx9C motif 1	4	3.84615	9.62436e-05	NDUFA8, CHCHD2, NDUFS5, COX17	99	19	20562	43.7257	0.0407267	0.0059396	0.00587086
UP_SEQ_FEATURE	MOTIF:Cx9C motif 2	4	3.84615	9.62436e-05	NDUFA8, CHCHD2, NDUFS5, COX17	99	19	20562	43.7257	0.0407267	0.0059396	0.00587086
GOTERM_BP_DIRECT	GO:0006091~generation of precursor metabolites and energy	5	4.80769	0.000111107	COX8A, GBE1, COX17, COX6C, COX7C	103	47	19256	19.8885	0.0715359	0.00927743	0.00904133
GOTERM_CC_DIRECT	GO:0005839~proteasome core complex	4	3.84615	0.000131565	PSMB6, PSMB4, PSMA4, PSMB2	104	20	20521	39.4635	0.0244324	0.00224856	0.00204523
GOTERM_BP_DIRECT	GO:0061621~canonical glycolysis	4	3.84615	0.00015407	PKM, TPI1, PGK1, ENO2	103	20	19256	37.3903	0.0978068	0.0114354	0.0111444
GOTERM_MF_DIRECT	GO:0047134~protein-disulfide reductase activity	3	2.88462	0.000165446	PGK1, TXN, TXNDC17	101	4	18883	140.22	0.0387733	0.00988542	0.00963725
GOTERM_CC_DIRECT	GO:0000502~proteasome complex	5	4.80769	0.000206218	PSMB6, PSMB4, PSMA4, PSMB2, HSPB1	104	58	20521	17.0101	0.038031	0.00323076	0.00293861
UP_KW_MOLECULAR_FUNCTION	KW-0143~Chaperone	8	7.69231	0.000235183	BTF3, TRAP1, NPM1, COX17, TIMM13, HSPB1, PFDN2, PARK7	63	239	11872	6.30776	0.0095973	0.00964252	0.00917215
GOTERM_MF_DIRECT	GO:0009055~electron carrier activity	5	4.80769	0.000287606	NDUFS6, ME1, CYCS, COX5A, SDHB	101	60	18883	15.58	0.0664378	0.0137476	0.0134024
GOTERM_CC_DIRECT	GO:0031982~vesicle	7	6.73077	0.000287658	CST1, PKM, CFL1, MIF, GAPDH, PPIA, CST4	104	179	20521	7.71632	0.0526508	0.00400272	0.00364077
GOTERM_CC_DIRECT	GO:0034774~secretory granule lumen	6	5.76923	0.000298075	CSTB, PKM, MIF, ALDOA, PPIA, APRT	104	116	20521	10.2061	0.0545047	0.00400272	0.00364077
KEGG_PATHWAY	hsa01230:Biosynthesis of amino acids	6	5.76923	0.000332107	PKM, TPI1, PGK1, ALDOA, ENO2, GAPDH	71	75	8662	9.76	0.038437	0.00230521	0.00220754
GOTERM_BP_DIRECT	GO:0043066~negative regulation of apoptotic process	11	10.5769	0.000352227	BNIP3L, NPM1, GLO1, BNIP3, ARHGDIA, CFL1, HSPB1, VDAC1, MIF, PHB2, CD44	103	506	19256	4.06416	0.209689	0.0235287	0.02293
KEGG_PATHWAY	hsa00620:Pyruvate metabolism	5	4.80769	0.000536825	LDHA, PKM, GLO1, ME1, ACAT1	71	47	8662	12.9787	0.0613967	0.00351919	0.00337007
GOTERM_CC_DIRECT	GO:1990904~ribonucleoprotein complex	8	7.69231	0.000565048	MRPL41, NPM1, MRPS16, SLIRP, VIM, YBX1, GAPDH, MRPL11	104	283	20521	5.57787	0.100808	0.00708194	0.00644155
UP_SEQ_FEATURE	SITE:Reactive site	3	2.88462	0.000791996	CSTB, CST1, CST4	99	9	20562	69.2323	0.289849	0.0427678	0.0422728
GOTERM_BP_DIRECT	GO:0010498~proteasomal protein catabolic process	4	3.84615	0.000983701	PSMB6, PSMB4, PSMA4, PSMB2	103	37	19256	20.211	0.481822	0.0597375	0.0582172
UP_SEQ_FEATURE	MOTIF:Secondary area of contact	3	2.88462	0.000986921	CSTB, CST1, CST4	99	10	20562	62.3091	0.347249	0.0473722	0.0468239
KEGG_PATHWAY	hsa05017:Spinocerebellar ataxia	7	6.73077	0.00100317	ATXN2L, PSMB6, PSMB4, PSMA4, PSMB2, CYCS, VDAC1	71	143	8662	5.97203	0.111689	0.00623021	0.00596621
UP_KW_CELLULAR_COMPONENT	KW-0963~Cytoplasm	48	46.1538	0.00107739	CSTB, KDM3A, USP11, COX17, HSPB1, YBX1, PARK7, TXN, ENO2, PHB2, TXNDC17, C12ORF57, PSMB6, LGALS3, HINT1, LDHA, PSMB4, SNRPD2, PSMB2, C1QBP, ARHGDIA, CFL1, ME1, PGK1, SDF4, ANKZF1, TNS1, EIF5A, BTF3, NPM1, TPI1, MIF, THOC7, NME1, APRT, ATXN2L, PKM, PSMA4, HMBS, PFDN2, VIM, SNRPF, PFN1, ALDOA, TRIB2, GAPDH, PPIA, MMADHC	100	5769	17910	1.49017	0.0213287	0.0071826	0.0071826
GOTERM_CC_DIRECT	GO:0019774~proteasome core complex, beta-subunit complex	3	2.88462	0.00133228	PSMB6, PSMB4, PSMB2	104	11	20521	53.8138	0.221694	0.0156543	0.0142388
GOTERM_BP_DIRECT	GO:0032543~mitochondrial translation	5	4.80769	0.00157073	MRPL41, MRPS16, MRPL12, MRPL21, MRPL11	103	94	19256	9.94423	0.650088	0.0874375	0.0852123
UP_KW_BIOLOGICAL_PROCESS	KW-0813~Transport	25	24.0385	0.00191522	NDUFB9, SLC25A3, NDUFB4, NDUFB3, TIMM13, SLC2A3, UQCR10, TXN, LMAN2, TMED4, BTF3, NDUFA8, TRAPPC1, NDUFA4, NDUFA2, NDUFC2, NDUFC1, SDHB, THOC7, UQCRQ, NDUFS6, NDUFS5, CYCS, VDAC1, SLC25A36	73	2122	11447	1.84741	0.0879121	0.0183862	0.016854
GOTERM_MF_DIRECT	GO:0003729~mRNA binding	7	6.73077	0.00193693	ATXN2L, EIF4A1, PKM, C1QBP, PARK7, YBX1, MRPL12	101	245	18883	5.34173	0.370844	0.0771544	0.0752175
GOTERM_BP_DIRECT	GO:0006090~pyruvate metabolic process	3	2.88462	0.00208627	LDHA, ME1, VDAC1	103	13	19256	43.1426	0.752187	0.101268	0.098691
GOTERM_BP_DIRECT	GO:0007005~mitochondrion organization	5	4.80769	0.00227489	CHCHD2, PARK7, SLIRP, PHB2, SLC25A36	103	104	19256	8.98805	0.781585	0.101268	0.098691
GOTERM_BP_DIRECT	GO:0051603~proteolysis involved in cellular protein catabolic process	4	3.84615	0.0023609	PSMB6, PSMB4, PSMA4, PSMB2	103	50	19256	14.9561	0.793807	0.101268	0.098691
GOTERM_BP_DIRECT	GO:0006122~mitochondrial electron transport, ubiquinol to cytochrome c	3	2.88462	0.00242559	UQCRQ, CYCS, UQCR10	103	14	19256	40.061	0.802548	0.101268	0.098691
GOTERM_CC_DIRECT	GO:0005762~mitochondrial large ribosomal subunit	4	3.84615	0.00280666	MRPL41, MRPL12, MRPL21, MRPL11	104	56	20521	14.0941	0.410449	0.0310383	0.0282317
GOTERM_BP_DIRECT	GO:0006469~negative regulation of protein kinase activity	4	3.84615	0.0032633	HSPB1, PARK7, PPIA, TRIB2	103	56	19256	13.3537	0.887348	0.128228	0.124965
UP_KW_CELLULAR_COMPONENT	KW-0647~Proteasome	4	3.84615	0.00349018	PSMB6, PSMB4, PSMA4, PSMB2	100	55	17910	13.0255	0.0675369	0.0174509	0.0174509
GOTERM_MF_DIRECT	GO:0004129~cytochrome-c oxidase activity	3	2.88462	0.0035854	COX8A, COX5A, COX6B1	101	17	18883	32.993	0.576181	0.122416	0.119342
GOTERM_CC_DIRECT	GO:1904813~ficolin-1-rich granule lumen	5	4.80769	0.00364578	CSTB, PKM, MIF, ALDOA, PPIA	104	125	20521	7.89269	0.496745	0.0380781	0.0346349
GOTERM_BP_DIRECT	GO:1902176~negative regulation of oxidative stress-induced intrinsic apoptotic signaling pathway	3	2.88462	0.00448004	HSPB1, PARK7, PPIA	103	19	19256	29.5187	0.950183	0.166259	0.162028
GOTERM_MF_DIRECT	GO:0051082~unfolded protein binding	5	4.80769	0.00491812	TRAP1, NPM1, HSPB1, PFDN2, PPIA	101	129	18883	7.24653	0.692208	0.146929	0.14324
GOTERM_BP_DIRECT	GO:0008380~RNA splicing	6	5.76923	0.00510769	LGALS3, SNRPD2, C1QBP, YBX1, SNRPF, THOC7	103	209	19256	5.36703	0.96731	0.179576	0.175006
UP_KW_MOLECULAR_FUNCTION	KW-0687~Ribonucleoprotein	7	6.73077	0.00578536	MRPL41, MRPS16, SNRPD2, SNRPF, MRPL12, MRPL21, MRPL11	63	314	11872	4.20099	0.211709	0.109956	0.104593
GOTERM_CC_DIRECT	GO:0005925~focal adhesion	8	7.69231	0.00582589	NPM1, CFL1, HSPB1, VIM, PFN1, PPIA, CD44, TNS1	104	428	20521	3.68817	0.666619	0.0576456	0.052433
KEGG_PATHWAY	hsa03050:Proteasome	4	3.84615	0.00598461	PSMB6, PSMB4, PSMA4, PSMB2	71	46	8662	10.6087	0.507522	0.0353092	0.033813
GOTERM_BP_DIRECT	GO:0032148~activation of protein kinase B activity	3	2.88462	0.00598978	PARK7, TXN, PPIA	103	22	19256	25.4934	0.981925	0.194381	0.189434
GOTERM_BP_DIRECT	GO:1902600~hydrogen ion transmembrane transport	5	4.80769	0.00640177	COX8A, SLC25A3, UQCR10, COX5A, COX6B1	103	139	19256	6.72487	0.986297	0.194381	0.189434
GOTERM_BP_DIRECT	GO:0071456~cellular response to hypoxia	5	4.80769	0.00640177	BNIP3L, FAM162A, BNIP3, PGK1, PHB2	103	139	19256	6.72487	0.986297	0.194381	0.189434
GOTERM_MF_DIRECT	GO:0045296~cadherin binding	7	6.73077	0.00711517	ATXN2L, PSMB6, LDHA, PKM, PARK7, PFN1, ALDOA	101	320	18883	4.08976	0.818519	0.188947	0.184204
GOTERM_BP_DIRECT	GO:0033138~positive regulation of peptidyl-serine phosphorylation	4	3.84615	0.00739417	PARK7, MIF, TXN, CD44	103	75	19256	9.97074	0.992971	0.207603	0.20232
UP_KW_BIOLOGICAL_PROCESS	KW-0053~Apoptosis	10	9.61538	0.00740019	MRPL41, BNIP3L, HINT1, FAM162A, C1QBP, BNIP3, CYCS, VDAC1, GAPDH, PPIA	73	551	11447	2.84588	0.299898	0.0592015	0.054268
GOTERM_BP_DIRECT	GO:0050821~protein stabilization	6	5.76923	0.00745879	NPM1, PFDN2, PARK7, PFN1, PHB2, GAPDH	103	229	19256	4.89829	0.99327	0.207603	0.20232
UP_SEQ_FEATURE	DOMAIN:Sm	3	2.88462	0.00784031	ATXN2L, SNRPD2, SNRPF	99	28	20562	22.2532	0.966639	0.338701	0.334781
UP_KW_MOLECULAR_FUNCTION	KW-0789~Thiol protease inhibitor	3	2.88462	0.00804558	CSTB, CST1, CST4	63	26	11872	21.7436	0.28194	0.109956	0.104593
UP_SEQ_FEATURE	ACT_SITE:Nucleophile	7	6.73077	0.0092403	PSMB6, GBE1, USP11, PARK7, TXN, GAPDH, TXNDC17	99	376	20562	3.8667	0.981873	0.362892	0.358692
GOTERM_CC_DIRECT	GO:0005689~U12-type spliceosomal complex	3	2.88462	0.00927332	SNRPD2, YBX1, SNRPF	104	29	20521	20.4121	0.82649	0.0871692	0.0792869
GOTERM_MF_DIRECT	GO:0042802~identical protein binding	18	17.3077	0.00931283	BNIP3L, NPM1, BNIP3, HSPB1, PARK7, MIF, PHB2, ACAT1, NME1, LDHA, TAF1D, P4HA1, ME1, SDF4, VDAC1, VIM, ALDOA, GAPDH	101	1734	18883	1.94077	0.893136	0.222577	0.216989
BIOCARTA	h_glycolysisPathway:Glycolysis Pathway	3	2.88462	0.00950735	TPI1, PGK1, GAPDH	26	10	1623	18.7269	0.311032	0.370787	0.370787
GOTERM_BP_DIRECT	GO:0009438~methylglyoxal metabolic process	2	1.92308	0.0105663	GLO1, PARK7	103	2	19256	186.951	0.999171	0.282332	0.275147
UP_SEQ_FEATURE	CROSSLNK:Glycyl lysine isopeptide (Lys-Gly) (interchain with G-Cter in SUMO1); alternate	5	4.80769	0.0112533	NPM1, PKM, ARHGDIA, VIM, ALDOA	99	182	20562	5.70596	0.992471	0.405118	0.40043
KEGG_PATHWAY	hsa04066:HIF-1 signaling pathway	5	4.80769	0.0115158	LDHA, PGK1, ALDOA, ENO2, GAPDH	71	109	8662	5.59633	0.745065	0.0647077	0.0619659
GOTERM_CC_DIRECT	GO:0009986~cell surface	9	8.65385	0.0157953	LGALS3, LMAN2, C1QBP, SLAMF9, MIF, PHB2, CD44, S100A10, TNS1	104	644	20521	2.75754	0.949874	0.141406	0.128619
GOTERM_BP_DIRECT	GO:1904960~positive regulation of cytochrome-c oxidase activity	2	1.92308	0.0158079	NDUFA4, COX17	103	3	19256	124.634	0.999976	0.406142	0.395806
GOTERM_MF_DIRECT	GO:0004869~cysteine-type endopeptidase inhibitor activity	3	2.88462	0.016393	CSTB, CST1, CST4	101	37	18883	15.159	0.980753	0.327179	0.318965
GOTERM_MF_DIRECT	GO:0042803~protein homodimerization activity	10	9.61538	0.0171265	BNIP3L, NPM1, PKM, TPI1, BNIP3, HSPB1, PARK7, TXN, PHB2, S100A10	101	744	18883	2.51291	0.983896	0.327179	0.318965
GOTERM_MF_DIRECT	GO:0003735~structural constituent of ribosome	5	4.80769	0.0177964	MRPL41, MRPS16, MRPL12, MRPL21, MRPL11	101	188	18883	4.97235	0.986317	0.327179	0.318965
UP_KW_MOLECULAR_FUNCTION	KW-0689~Ribosomal protein	5	4.80769	0.0190962	MRPL41, MRPS16, MRPL12, MRPL21, MRPL11	63	196	11872	4.80726	0.546389	0.195736	0.186187
UP_KW_PTM	KW-1017~Isopeptide bond	20	19.2308	0.0206116	EIF4A1, NPM1, TPI1, YBX1, PARK7, ENO2, NME1, ATXN2L, LDHA, PKM, SNRPD2, ARHGDIA, CFL1, VDAC1, VIM, PFN1, ALDOA, GAPDH, PPIA, S100A10	90	1868	14237	1.69367	0.354265	0.226728	0.226728
GOTERM_BP_DIRECT	GO:0061077~chaperone-mediated protein folding	3	2.88462	0.0217889	TRAP1, HSPB1, PFDN2	103	43	19256	13.0431	1	0.539073	0.525354
UP_SEQ_FEATURE	DISULFID:Redox-active	3	2.88462	0.026467	NDUFA2, TXN, TXNDC17	99	53	20562	11.7564	0.999991	0.872062	0.861968
GOTERM_CC_DIRECT	GO:0016363~nuclear matrix	4	3.84615	0.0272268	CFL1, VIM, PHB2, S100A10	104	129	20521	6.11837	0.994426	0.232665	0.211626
UP_SEQ_FEATURE	MOTIF:[IL]-x-C-x-x-[DE] motif	2	1.92308	0.0282613	VIM, GAPDH	99	6	20562	69.2323	0.999996	0.872062	0.861968
GOTERM_BP_DIRECT	GO:0006094~gluconeogenesis	3	2.88462	0.028862	TPI1, PGK1, ENO2	103	50	19256	11.2171	1	0.675938	0.658736
GOTERM_CC_DIRECT	GO:0034715~pICln-Sm protein complex	2	1.92308	0.0297437	SNRPD2, SNRPF	104	6	20521	65.7724	0.996575	0.243122	0.221138
BIOCARTA	h_mta3Pathway:Downregulated of MTA-3 in ER-negative Breast Tumors	3	2.88462	0.0299783	HSPB1, ALDOA, GAPDH	26	18	1623	10.4038	0.694875	0.584576	0.584576
GOTERM_BP_DIRECT	GO:1903751~negative regulation of intrinsic apoptotic signaling pathway in response to hydrogen peroxide	2	1.92308	0.0313684	TRAP1, PARK7	103	6	19256	62.3172	1	0.675938	0.658736
GOTERM_BP_DIRECT	GO:0046826~negative regulation of protein export from nucleus	2	1.92308	0.0313684	PARK7, TXN	103	6	19256	62.3172	1	0.675938	0.658736
GOTERM_BP_DIRECT	GO:0035694~mitochondrial protein catabolic process	2	1.92308	0.0313684	BNIP3L, BNIP3	103	6	19256	62.3172	1	0.675938	0.658736
UP_SEQ_FEATURE	SITE:Contributes to redox potential value	2	1.92308	0.032894	TXN, TXNDC17	99	7	20562	59.342	0.999999	0.947347	0.936382
GOTERM_BP_DIRECT	GO:0006397~mRNA processing	5	4.80769	0.0340102	LGALS3, SNRPD2, C1QBP, YBX1, THOC7	103	230	19256	4.06416	1	0.709962	0.691894
GOTERM_BP_DIRECT	GO:1903599~positive regulation of mitophagy	2	1.92308	0.0365009	BNIP3, PARK7	103	7	19256	53.4147	1	0.738866	0.720063
GOTERM_CC_DIRECT	GO:0005634~nucleus	40	38.4615	0.03849	CSTB, KDM3A, USP11, HSPB1, YBX1, PARK7, TXN, PHB2, PSMB6, LGALS3, CHCHD2, HINT1, LDHA, PSMB4, SNRPD2, PSMB2, C1QBP, ARHGDIA, CFL1, POLR2L, EIF5A, BTF3, BNIP3L, NPM1, TPI1, BNIP3, THOC7, NME1, PKM, PSMA4, CYCS, PFDN2, VDAC1, SLIRP, SNRPF, PFN1, ALDOA, TRIB2, GAPDH, PPIA	104	6021	20521	1.31086	0.999376	0.301505	0.274241
UP_KW_MOLECULAR_FUNCTION	KW-0694~RNA-binding	9	8.65385	0.0411777	EIF5A, EIF4A2, EIF4A1, NPM1, PARK7, SLIRP, YBX1, SNRPF, THOC7	63	753	11872	2.25232	0.821654	0.337657	0.321186
GOTERM_BP_DIRECT	GO:0036261~7-methylguanosine cap hypermethylation	2	1.92308	0.0416064	SNRPD2, SNRPF	103	8	19256	46.7379	1	0.817444	0.796641
UP_KW_BIOLOGICAL_PROCESS	KW-0508~mRNA splicing	6	5.76923	0.0447708	LGALS3, SNRPD2, C1QBP, YBX1, SNRPF, THOC7	73	309	11447	3.04482	0.889041	0.307	0.281416
GOTERM_MF_DIRECT	GO:1903136~cuprous ion binding	2	1.92308	0.0466743	COX17, PARK7	101	9	18883	41.5468	0.999989	0.796798	0.776795
GOTERM_BP_DIRECT	GO:0097345~mitochondrial outer membrane permeabilization	2	1.92308	0.0466852	BNIP3L, BNIP3	103	9	19256	41.5448	1	0.86627	0.844224
GOTERM_BP_DIRECT	GO:2000117~negative regulation of cysteine-type endopeptidase activity	2	1.92308	0.0466852	CST1, CST4	103	9	19256	41.5448	1	0.86627	0.844224
GOTERM_BP_DIRECT	GO:0070301~cellular response to hydrogen peroxide	3	2.88462	0.0491761	BNIP3, PARK7, ANKZF1	103	67	19256	8.37096	1	0.887827	0.865233
GOTERM_CC_DIRECT	GO:0005856~cytoskeleton	7	6.73077	0.0492651	HINT1, ARHGDIA, HSPB1, VIM, PFN1, TRIB2, TNS1	104	526	20521	2.6259	0.999925	0.370473	0.336973
GOTERM_CC_DIRECT	GO:0045277~respiratory chain complex IV	2	1.92308	0.0538596	COX8A, COX6B1	104	11	20521	35.8759	0.99997	0.38412	0.349385
GOTERM_CC_DIRECT	GO:0005759~mitochondrial matrix	6	5.76923	0.0556931	TRAP1, C1QBP, PARK7, SLIRP, MRPL12, ACAT1	104	410	20521	2.88757	0.999979	0.38412	0.349385
UP_KW_PTM	KW-0702~S-nitrosylation	3	2.88462	0.0557607	VIM, TXN, GAPDH	90	61	14237	7.77978	0.700274	0.408912	0.408912
GOTERM_BP_DIRECT	GO:0002183~cytoplasmic translational initiation	2	1.92308	0.0567629	EIF4A2, EIF4A1	103	11	19256	33.9912	1	0.997833	0.972439
GOTERM_CC_DIRECT	GO:0005615~extracellular space	16	15.3846	0.0583531	CSTB, TPI1, HSPB1, ADM, MIF, ENO2, CST4, LGALS3, CST1, LMAN2, CFL1, PGK1, ALDOA, PPIA, CCL28, S100A10	104	1931	20521	1.63494	0.999988	0.38412	0.349385
UP_KW_MOLECULAR_FUNCTION	KW-0456~Lyase	4	3.84615	0.0616156	TPI1, GLO1, ALDOA, ENO2	63	173	11872	4.3571	0.926276	0.42104	0.400501
GOTERM_CC_DIRECT	GO:0016281~eukaryotic translation initiation factor 4F complex	2	1.92308	0.0633389	EIF4A2, EIF4A1	104	13	20521	30.3565	0.999995	0.38412	0.349385
GOTERM_CC_DIRECT	GO:0005687~U4 snRNP	2	1.92308	0.0633389	SNRPD2, SNRPF	104	13	20521	30.3565	0.999995	0.38412	0.349385
GOTERM_CC_DIRECT	GO:0034709~methylosome	2	1.92308	0.0633389	SNRPD2, SNRPF	104	13	20521	30.3565	0.999995	0.38412	0.349385
GOTERM_BP_DIRECT	GO:0010917~negative regulation of mitochondrial membrane potential	2	1.92308	0.0667352	BNIP3L, BNIP3	103	13	19256	28.7618	1	1	0.976012
GOTERM_CC_DIRECT	GO:0030532~small nuclear ribonucleoprotein complex	2	1.92308	0.0680432	SNRPD2, SNRPF	104	14	20521	28.1882	0.999998	0.399754	0.363606
GOTERM_BP_DIRECT	GO:0051402~neuron apoptotic process	3	2.88462	0.0702271	FAM162A, BNIP3, GAPDH	103	82	19256	6.83969	1	1	0.976012
GOTERM_MF_DIRECT	GO:0030955~potassium ion binding	2	1.92308	0.0716658	PKM, ACAT1	101	14	18883	26.7086	1	1	0.978992
GOTERM_CC_DIRECT	GO:0005740~mitochondrial envelope	2	1.92308	0.0727241	BNIP3L, BNIP3	104	15	20521	26.309	0.999999	0.402122	0.365759
GOTERM_CC_DIRECT	GO:0005750~mitochondrial respiratory chain complex III	2	1.92308	0.0727241	UQCRQ, UQCR10	104	15	20521	26.309	0.999999	0.402122	0.365759
GOTERM_BP_DIRECT	GO:2000767~positive regulation of cytoplasmic translation	2	1.92308	0.076603	PKM, YBX1	103	15	19256	24.9269	1	1	0.976012
GOTERM_BP_DIRECT	GO:0043518~negative regulation of DNA damage response, signal transduction by p53 class mediator	2	1.92308	0.076603	MIF, CD44	103	15	19256	24.9269	1	1	0.976012
GOTERM_BP_DIRECT	GO:1903427~negative regulation of reactive oxygen species biosynthetic process	2	1.92308	0.0814981	TRAP1, PARK7	103	16	19256	23.3689	1	1	0.976012
GOTERM_BP_DIRECT	GO:1902166~negative regulation of intrinsic apoptotic signaling pathway in response to DNA damage by p53 class mediator	2	1.92308	0.0814981	MIF, CD44	103	16	19256	23.3689	1	1	0.976012
UP_SEQ_FEATURE	CROSSLNK:Glycyl lysine isopeptide (Lys-Gly) (interchain with G-Cter in ubiquitin); alternate	3	2.88462	0.0824413	VDAC1, PFN1, PPIA	99	100	20562	6.23091	1	1	0.990719
GOTERM_MF_DIRECT	GO:0043024~ribosomal small subunit binding	2	1.92308	0.0863481	NPM1, NME1	101	17	18883	21.9953	1	1	0.978992
GOTERM_CC_DIRECT	GO:0034719~SMN-Sm protein complex	2	1.92308	0.0866276	SNRPD2, SNRPF	104	18	20521	21.9241	1	0.460226	0.41861
GOTERM_CC_DIRECT	GO:0045121~membrane raft	4	3.84615	0.0881285	PGK1, VDAC1, PARK7, S100A10	104	209	20521	3.77641	1	0.460226	0.41861
GOTERM_BP_DIRECT	GO:0043065~positive regulation of apoptotic process	5	4.80769	0.0910794	BNIP3L, FAM162A, C1QBP, BNIP3, ADM	103	321	19256	2.91202	1	1	0.976012
UP_SEQ_FEATURE	MOTIF:BH3	2	1.92308	0.0911667	BNIP3L, BNIP3	99	20	20562	20.7697	1	1	0.990719
GOTERM_BP_DIRECT	GO:1903146~regulation of mitophagy	2	1.92308	0.0912113	BNIP3L, VDAC1	103	18	19256	20.7724	1	1	0.976012
GOTERM_CC_DIRECT	GO:0030667~secretory granule membrane	3	2.88462	0.093097	LGALS3, SLC2A3, CD44	104	102	20521	5.80345	1	0.473033	0.430259
GOTERM_BP_DIRECT	GO:0030855~epithelial cell differentiation	3	2.88462	0.0952733	LGALS3, PGK1, VDAC1	103	98	19256	5.723	1	1	0.976012
GOTERM_BP_DIRECT	GO:0034599~cellular response to oxidative stress	3	2.88462	0.0952733	CHCHD2, PARK7, PPIA	103	98	19256	5.723	1	1	0.976012
GOTERM_BP_DIRECT	GO:0043388~positive regulation of DNA binding	2	1.92308	0.0960297	TXN, NME1	103	19	19256	19.6791	1	1	0.976012
GOTERM_BP_DIRECT	GO:0019752~carboxylic acid metabolic process	2	1.92308	0.0960297	LDHA, MIF	103	19	19256	19.6791	1	1	0.976012
GOTERM_CC_DIRECT	GO:0005741~mitochondrial outer membrane	4	3.84615	0.0979872	BNIP3L, BNIP3, VDAC1, PHB2	104	219	20521	3.60397	1	0.484779	0.440942
UP_KW_MOLECULAR_FUNCTION	KW-0560~Oxidoreductase	7	6.73077	0.0995231	LDHA, KDM3A, P4HA1, ME1, COX5A, GAPDH, SDHB	63	613	11872	2.15189	0.986405	0.582921	0.554486

## Sheet: Community F
Category	Term	Count	%	PValue	Genes	List Total	Pop Hits	Pop Total	Fold Enrichment	Bonferroni	Benjamini	FDR
GOTERM_CC_DIRECT	GO:0042470~melanosome	13	13.2653	3.98435e-14	CD63, PMEL, RAB27A, CAPG, SDCBP, MLANA, PRDX1, ERP29, RAB38, APOE, SLC24A5, CTSD, CTSB	95	102	20521	27.5308	9.56568e-12	9.56244e-12	9.00463e-12
GOTERM_CC_DIRECT	GO:0070062~extracellular exosome	39	39.7959	1.28214e-13	LGALS3BP, CD63, CPM, PMEL, GRN, ASAH1, NUMA1, HEXB, ARPC1B, PEBP1, CAPG, PSMA7, SDCBP, PRDX4, PRDX1, CTSH, CD59, APOE, HMCN1, TIMP1, GUSB, CTSD, B2M, CTSB, SPAG9, CTSA, ACOT7, ATP6AP1, MDH1, GSTO1, RAB27A, MLPH, TMEM98, NPC2, QPCT, CD9, PMP2, MFGE8, ITM2C	95	2241	20521	3.75922	3.07754e-11	1.53857e-11	1.44882e-11
KEGG_PATHWAY	hsa04142:Lysosome	12	12.2449	9.46079e-11	CTSA, CD63, ASAH1, GNPTAB, ATP6AP1, NPC2, HEXB, CTSH, GUSB, CTSD, LITAF, CTSB	49	132	8662	16.0705	1.39074e-08	1.39074e-08	1.39074e-08
GOTERM_CC_DIRECT	GO:0005764~lysosome	12	12.2449	1.07812e-07	CTSA, GRN, ASAH1, NPC2, HEXB, RAB27A, CTSH, RAB38, GUSB, CTSD, ITM2C, CTSB	95	295	20521	8.78687	2.58746e-05	8.62499e-06	8.12186e-06
GOTERM_MF_DIRECT	GO:0005515~protein binding	85	86.7347	1.75168e-07	BCAR3, LGALS3BP, NUMA1, MPG, HEXB, ARPC1B, PDE3B, BHLHE41, PEBP1, LITAF, RLBP1, TMEM147, GNPTAB, RNF19A, TMSB4X, CHCHD6, SUMO2, CAPN3, CTSH, HMCN1, TIMP1, B2M, CTSD, CTSB, MAGI1, WSB1, ATP6V0E1, ACOT7, TRIM63, ATP6AP1, GSTO1, CLEC11A, EMP1, MRPL44, MZT2B, AFG3L2, NPC2, PCCB, ERP29, RAB38, PMP2, BIRC7, TOP1, RAI14, CD63, LRPAP1, PMEL, ASAH1, GRN, GYPC, NDUFB6, MAGED1, CAPG, HTATSF1, PSMA7, NPAS2, …	94	12707	18883	1.34375	4.53674e-05	4.53684e-05	4.51932e-05
UP_KW_CELLULAR_COMPONENT	KW-0458~Lysosome	14	14.2857	1.7632e-07	CTSA, SPAG9, CD63, ASAH1, GRN, HEXB, RAB27A, LITAF, NPC2, CTSH, GUSB, CTSD, CTSB, ITM2C	92	416	17910	6.55153	6.17117e-06	6.17119e-06	6.17119e-06
GOTERM_CC_DIRECT	GO:0005576~extracellular region	26	26.5306	1.02655e-05	LGALS3BP, CD63, LRPAP1, CPM, GRN, ASAH1, HEXB, SDCBP, PRDX4, TMSB4X, CTSH, APOE, TIMP1, GUSB, CTSD, B2M, CTSB, CTSA, CLEC11A, RAB27A, TMEM98, NPC2, QPCT, CD9, MFGE8, CALM1	95	2172	20521	2.58576	0.0024607	0.00061593	0.000580001
GOTERM_CC_DIRECT	GO:1904813~ficolin-1-rich granule lumen	7	7.14286	2.37945e-05	ASAH1, PRDX4, QPCT, CTSH, GUSB, CTSD, CTSB	95	125	20521	12.0966	0.00569447	0.00114214	0.00107551
GOTERM_CC_DIRECT	GO:0035578~azurophil granule lumen	6	6.12245	6.1731e-05	CTSA, SDCBP, GRN, NPC2, HEXB, GUSB	95	91	20521	14.2425	0.0147067	0.00246924	0.0023252
GOTERM_CC_DIRECT	GO:0005765~lysosomal membrane	10	10.2041	8.49053e-05	SPAG9, CD63, GRN, DAB2, ATP6V0E1, ATP6AP1, CTSD, B2M, LITAF, ITM2C	95	396	20521	5.45481	0.0201719	0.00263709	0.00248326
GOTERM_CC_DIRECT	GO:0043202~lysosomal lumen	6	6.12245	8.79029e-05	CTSA, ASAH1, NPC2, HEXB, GUSB, CTSD	95	98	20521	13.2251	0.0208766	0.00263709	0.00248326
GOTERM_CC_DIRECT	GO:1904724~tertiary granule lumen	5	5.10204	0.000126361	ASAH1, QPCT, CTSH, CTSD, B2M	95	56	20521	19.2867	0.0298731	0.00336961	0.00317305
GOTERM_CC_DIRECT	GO:0005615~extracellular space	22	22.449	0.000141132	LGALS3BP, CD63, CPM, ASAH1, GRN, MDH1, CLEC11A, SDCBP, TMEM98, NPC2, PRDX1, CD9, CTSH, CD59, CYTL1, TIMP1, APOE, GUSB, MFGE8, CTSD, B2M, CTSB	95	1931	20521	2.46102	0.0333068	0.00338718	0.00318959
GOTERM_CC_DIRECT	GO:0097487~multivesicular body, internal vesicle	3	3.06122	0.000205748	CD63, PMEL, APOE	95	5	20521	129.606	0.048185	0.00448905	0.00422719
UP_SEQ_FEATURE	CROSSLNK:Glycyl lysine isopeptide (Lys-Gly) (interchain with G-Cter in SUMO2); alternate	8	8.16327	0.00110544	NUMA1, TMSB4X, PRDX1, G3BP1, SUMO2, TOP1, CALM1, HIPK2	95	349	20562	4.96142	0.519152	0.731799	0.731799
GOTERM_MF_DIRECT	GO:0031432~titin binding	3	3.06122	0.00180676	TRIM63, CAPN3, CALM1	94	13	18883	46.3576	0.37398	0.233975	0.233072
UP_KW_PTM	KW-0971~Glycation	3	3.06122	0.00233646	CD59, APOE, B2M	81	13	14237	40.5613	0.0412313	0.0443927	0.0443927
GOTERM_CC_DIRECT	GO:0035580~specific granule lumen	4	4.08163	0.00302996	QPCT, RAB27A, CTSD, B2M	95	63	20521	13.715	0.517269	0.0583382	0.0549352
GOTERM_CC_DIRECT	GO:0005829~cytosol	39	39.7959	0.00315999	NUMA1, MAGED1, MPG, ARPC1B, PDE3B, PEBP1, RLBP1, PSMA7, NPAS2, SDCBP, PRDX4, TMSB4X, CHCHD6, RNF19A, PRDX1, G3BP1, G3BP2, CTSH, CAPN3, POLR2F, LONRF1, B2M, SPAG9, ACOT7, WSB1, MDH1, GSTO1, RAB27A, ATOX1, MZT2B, DAB2, PCCB, CDK2, RGS10, RAB38, PMP2, BIRC7, CALM1, RAI14	95	5537	20521	1.52148	0.532146	0.0583382	0.0549352
GOTERM_CC_DIRECT	GO:0005925~focal adhesion	8	8.16327	0.0035272	BCAR3, SDCBP, DAB2, ARPC1B, G3BP1, CD9, CD59, B2M	95	428	20521	4.03758	0.57174	0.0604663	0.0569391
GOTERM_MF_DIRECT	GO:0016209~antioxidant activity	3	3.06122	0.00430353	PRDX4, PRDX1, APOE	94	20	18883	30.1324	0.672747	0.284103	0.283006
GOTERM_MF_DIRECT	GO:0019904~protein domain specific binding	6	6.12245	0.0043877	NUMA1, CDK2, RAB27A, CAPG, TOP1, GUSB	94	217	18883	5.55437	0.679833	0.284103	0.283006
GOTERM_CC_DIRECT	GO:0033162~melanosome membrane	3	3.06122	0.00451782	PMEL, RAB27A, RAB38	95	22	20521	29.456	0.662684	0.0722852	0.0680685
GOTERM_BP_DIRECT	GO:0010977~negative regulation of neuron projection development	4	4.08163	0.00462746	DAB2, APOE, B2M, ITM2C	92	71	19256	11.7918	0.967234	1	1
GOTERM_BP_DIRECT	GO:0032922~circadian regulation of gene expression	4	4.08163	0.00462746	MAGED1, BHLHE41, TOP1, NPAS2	92	71	19256	11.7918	0.967234	1	1
GOTERM_CC_DIRECT	GO:0031904~endosome lumen	3	3.06122	0.0049334	CD63, LRPAP1, CTSD	95	23	20521	28.1753	0.694848	0.074001	0.0696843
GOTERM_CC_DIRECT	GO:0005783~endoplasmic reticulum	13	13.2653	0.00606871	CTSA, LRPAP1, PMEL, GRN, PDE3B, PRDX4, TMEM98, NPC2, ERP29, APOE, METTL9, B2M, CD320	95	1147	20521	2.44824	0.767979	0.0856759	0.0806781
GOTERM_MF_DIRECT	GO:0050750~low-density lipoprotein particle receptor binding	3	3.06122	0.00617206	LRPAP1, DAB2, APOE	94	24	18883	25.1104	0.798812	0.319713	0.318478
GOTERM_BP_DIRECT	GO:0032438~melanosome organization	3	3.06122	0.00617427	PMEL, RAB38, APOE	92	25	19256	25.1165	0.989585	1	1
GOTERM_BP_DIRECT	GO:0007265~Ras protein signal transduction	4	4.08163	0.00738248	SDCBP, G3BP1, CDK2, G3BP2	92	84	19256	9.96687	0.995751	1	1
GOTERM_CC_DIRECT	GO:0032585~multivesicular body membrane	3	3.06122	0.00885453	CD63, PMEL, RAB27A	95	31	20521	20.9042	0.881702	0.11806	0.111173
UP_SEQ_FEATURE	REGION:RG-rich region	2	2.04082	0.0091224	G3BP1, G3BP2	95	2	20562	216.442	0.997681	1	1
UP_SEQ_FEATURE	REGION:Acidic disordered region	2	2.04082	0.0091224	G3BP1, G3BP2	95	2	20562	216.442	0.997681	1	1
UP_KW_BIOLOGICAL_PROCESS	KW-0945~Host-virus interaction	9	9.18367	0.00923399	CHCHD6, G3BP1, SUMO2, G3BP2, APOE, TOP1, CALM1, PSMA7, HIPK2	51	687	11447	2.94041	0.382699	0.480167	0.480167
GOTERM_CC_DIRECT	GO:0005794~Golgi apparatus	12	12.2449	0.0114007	PMEL, LRPAP1, GRN, GNPTAB, MLANA, PDE3B, RAB27A, BIRC7, APOE, B2M, LITAF, ITM2C	95	1095	20521	2.36724	0.936192	0.144008	0.135608
UP_KW_CELLULAR_COMPONENT	KW-0964~Secreted	20	20.4082	0.0121104	LGALS3BP, CD63, PMEL, ASAH1, GRN, CLEC11A, SDCBP, TMEM98, NPC2, QPCT, CD9, CD59, CYTL1, HMCN1, TIMP1, APOE, MFGE8, CTSD, B2M, CTSB	92	2174	17910	1.79093	0.347179	0.211932	0.211932
GOTERM_MF_DIRECT	GO:0008233~peptidase activity	4	4.08163	0.0125585	CTSH, CAPN3, CTSD, CTSB	94	98	18883	8.19931	0.962117	0.542108	0.540015
UP_KW_MOLECULAR_FUNCTION	KW-0378~Hydrolase	16	16.3265	0.0146383	CTSA, CPM, ASAH1, ACOT7, MPG, HEXB, PDE3B, RAB27A, MRPL44, AFG3L2, G3BP1, CTSH, CAPN3, GUSB, CTSD, CTSB	56	1801	11872	1.8834	0.507288	0.702636	0.702636
UP_SEQ_FEATURE	ACT_SITE:Cysteine sulfenic acid (-SOH) intermediate; for peroxidase activity	2	2.04082	0.0181625	PRDX4, PRDX1	95	4	20562	108.221	0.999995	1	1
GOTERM_MF_DIRECT	GO:0008234~cysteine-type peptidase activity	3	3.06122	0.0181823	CTSH, CAPN3, CTSB	94	42	18883	14.3488	0.99137	0.633149	0.630705
UP_KW_PTM	KW-0449~Lipoprotein	12	12.2449	0.0183043	CD63, CPM, LRPAP1, NUMA1, CHCHD6, RGS10, CD9, RAB27A, RAB38, CD59, APOE, STK32A	81	962	14237	2.1925	0.282893	0.173891	0.173891
GOTERM_BP_DIRECT	GO:0030207~chondroitin sulfate catabolic process	2	2.04082	0.0187711	HEXB, GUSB	92	4	19256	104.652	0.999999	1	1
GOTERM_BP_DIRECT	GO:0051651~maintenance of location in cell	2	2.04082	0.0187711	HEXB, APOE	92	4	19256	104.652	0.999999	1	1
GOTERM_MF_DIRECT	GO:0070326~very-low-density lipoprotein particle receptor binding	2	2.04082	0.0195567	LRPAP1, APOE	94	4	18883	100.441	0.993996	0.633149	0.630705
GOTERM_BP_DIRECT	GO:0006979~response to oxidative stress	4	4.08163	0.0205626	PRDX4, PRDX1, APOE, ATOX1	92	123	19256	6.80665	1	1	1
UP_SEQ_FEATURE	CROSSLNK:Glycyl lysine isopeptide (Lys-Gly) (interchain with G-Cter in SUMO); alternate	3	3.06122	0.0219714	SUMO2, TOP1, HIPK2	95	50	20562	12.9865	1	1	1
GOTERM_CC_DIRECT	GO:0016020~membrane	36	36.7347	0.022056	CFAP61, BCAR3, LGALS3BP, CD63, CPM, PMEL, GRN, ASAH1, GYPC, MPG, HEXB, PDE3B, TIMM50, SDCBP, GNPTAB, MLANA, RNF19A, G3BP1, CD59, APOE, GUSB, B2M, MAGI1, SPAG9, CTSA, BTN2A2, ATP6AP1, EMP1, RAB27A, AFG3L2, ERP29, CD9, RAB38, MFGE8, SLC24A5, CD320	95	5595	20521	1.38988	0.995265	0.264672	0.249233
GOTERM_BP_DIRECT	GO:0006508~proteolysis	8	8.16327	0.0222045	CTSA, SDCBP, CPM, AFG3L2, CTSH, CAPN3, CTSD, CTSB	92	593	19256	2.82367	1	1	1
GOTERM_BP_DIRECT	GO:0007040~lysosome organization	3	3.06122	0.0233617	GRN, GNPTAB, HEXB	92	50	19256	12.5583	1	1	1
GOTERM_BP_DIRECT	GO:0051603~proteolysis involved in cellular protein catabolic process	3	3.06122	0.0233617	CTSH, PSMA7, CTSB	92	50	19256	12.5583	1	1	1
UP_SEQ_FEATURE	CARBOHYD:O-linked (GalNAc...) threonine	4	4.08163	0.0245167	GYPC, CD59, APOE, CTSD	95	136	20562	6.36594	1	1	1
UP_KW_BIOLOGICAL_PROCESS	KW-0090~Biological rhythms	4	4.08163	0.0276051	MAGED1, BHLHE41, TOP1, NPAS2	51	150	11447	5.98536	0.766752	0.581017	0.581017
GOTERM_BP_DIRECT	GO:0050680~negative regulation of epithelial cell proliferation	3	3.06122	0.0278941	DAB2, MAGED1, B2M	92	55	19256	11.4166	1	1	1
GOTERM_BP_DIRECT	GO:0042159~lipoprotein catabolic process	2	2.04082	0.0280255	APOE, CTSD	92	6	19256	69.7681	1	1	1
GOTERM_MF_DIRECT	GO:0051920~peroxiredoxin activity	2	2.04082	0.0291927	PRDX4, PRDX1	94	6	18883	66.961	0.999535	0.756092	0.753173
GOTERM_MF_DIRECT	GO:0008379~thioredoxin peroxidase activity	2	2.04082	0.0291927	PRDX4, PRDX1	94	6	18883	66.961	0.999535	0.756092	0.753173
GOTERM_CC_DIRECT	GO:0005813~centrosome	8	8.16327	0.0298988	MZT2B, NUMA1, MDH1, RNF19A, CDK2, BIRC7, CALM1, RLBP1	95	651	20521	2.65451	0.999314	0.341701	0.321768
GOTERM_BP_DIRECT	GO:0008284~positive regulation of cell proliferation	7	7.14286	0.0321984	BCAR3, SDCBP, CLEC11A, CDK2, CTSH, TIMP1, HIPK2	92	504	19256	2.907	1	1	1
KEGG_PATHWAY	hsa04979:Cholesterol metabolism	3	3.06122	0.0322726	LRPAP1, NPC2, APOE	49	51	8662	10.3986	0.991952	1	1
GOTERM_CC_DIRECT	GO:0001650~fibrillar center	4	4.08163	0.0327428	DAB2, POLR2F, TOP1, RAI14	95	152	20521	5.68449	0.999661	0.357195	0.336358
UP_KW_BIOLOGICAL_PROCESS	KW-0813~Transport	16	16.3265	0.0335202	CD63, ATP6V0E1, NDUFB6, ATP6AP1, NDUFB1, RLBP1, ATOX1, TIMM50, DAB2, NPC2, G3BP1, G3BP2, RAB38, PMP2, APOE, SLC24A5	51	2122	11447	1.69237	0.830166	0.581017	0.581017
GOTERM_BP_DIRECT	GO:0007165~signal transduction	12	12.2449	0.033525	MAGI1, LGALS3BP, BCAR3, LRPAP1, GRN, TRIM63, CLEC11A, PDE3B, CDK2, CYTL1, TIMP1, CD320	92	1251	19256	2.00772	1	1	1
GOTERM_BP_DIRECT	GO:0030335~positive regulation of cell migration	5	5.10204	0.0336112	SPAG9, SDCBP, GRN, DAB2, CTSH	92	257	19256	4.07207	1	1	1
GOTERM_CC_DIRECT	GO:1903561~extracellular vesicle	4	4.08163	0.0360966	SDCBP, CD9, APOE, MFGE8	95	158	20521	5.46862	0.999853	0.37666	0.354688
UP_KW_PTM	KW-0865~Zymogen	5	5.10204	0.0368106	CTSA, HEXB, CTSH, CTSD, CTSB	81	223	14237	3.94093	0.490891	0.179496	0.179496
UP_SEQ_FEATURE	CARBOHYD:N-linked (GlcNAc...) asparagine	29	29.5918	0.0369963	LGALS3BP, CD63, LRPAP1, CPM, PMEL, GRN, ASAH1, GYPC, HEXB, GNPTAB, CTSH, CD59, HMCN1, TIMP1, GUSB, METTL9, CTSD, CTSB, CTSA, ATP6V0E1, BTN2A2, ATP6AP1, EMP1, NPC2, QPCT, CD9, MFGE8, ITM2C, CD320	95	4422	20562	1.41945	1	1	1
GOTERM_BP_DIRECT	GO:1900223~positive regulation of beta-amyloid clearance	2	2.04082	0.0371936	LRPAP1, APOE	92	8	19256	52.3261	1	1	1
KEGG_PATHWAY	hsa00190:Oxidative phosphorylation	4	4.08163	0.0377779	ATP6V0E1, NDUFB6, ATP6AP1, NDUFB1	49	134	8662	5.27688	0.996521	1	1
GOTERM_CC_DIRECT	GO:0009897~external side of plasma membrane	6	6.12245	0.0392006	BTN2A2, CD9, CD59, MFGE8, B2M, CTSB	95	407	20521	3.18443	0.999932	0.392006	0.369139
GOTERM_BP_DIRECT	GO:0018105~peptidyl-serine phosphorylation	4	4.08163	0.040232	CDK2, TOP1, STK32A, HIPK2	92	160	19256	5.23261	1	1	1
UP_SEQ_FEATURE	DOMAIN:NTF2	2	2.04082	0.0404072	G3BP1, G3BP2	95	9	20562	48.0982	1	1	1
UP_SEQ_FEATURE	ACT_SITE:Cysteine sulfenic acid (-SOH) intermediate	2	2.04082	0.0404072	PRDX4, PRDX1	95	9	20562	48.0982	1	1	1
UP_KW_MOLECULAR_FUNCTION	KW-0645~Protease	7	7.14286	0.0414902	CTSA, CPM, AFG3L2, CTSH, CAPN3, CTSD, CTSB	56	552	11872	2.68841	0.869192	0.971962	0.971962
UP_KW_PTM	KW-0007~Acetylation	28	28.5714	0.0415712	BCAR3, NDUFB6, NUMA1, CAPG, HTATSF1, RLBP1, PSMA7, SDCBP, TMSB4X, PRDX1, SUMO2, G3BP1, POLR2F, CTSB, SPAG9, ACOT7, MDH1, GSTO1, RAB27A, ATOX1, DAB2, NPC2, PCCB, CDK2, PMP2, TOP1, CALM1, RAI14	81	3505	14237	1.40412	0.534331	0.179496	0.179496
GOTERM_BP_DIRECT	GO:0060316~positive regulation of ryanodine-sensitive calcium-release channel activity	2	2.04082	0.0417455	GSTO1, CALM1	92	9	19256	46.5121	1	1	1
GOTERM_MF_DIRECT	GO:0004197~cysteine-type endopeptidase activity	3	3.06122	0.0431488	CTSH, CTSD, CTSB	94	67	18883	8.99476	0.999989	1	1
GOTERM_BP_DIRECT	GO:0007338~single fertilization	3	3.06122	0.0444764	HEXB, CD9, MFGE8	92	71	19256	8.84385	1	1	1
GOTERM_BP_DIRECT	GO:0006886~intracellular protein transport	5	5.10204	0.0447378	CTSA, MLPH, ERP29, RAB38, TIMM50	92	282	19256	3.71107	1	1	1
UP_SEQ_FEATURE	CARBOHYD:N-linked (Glc) (glycation) lysine	2	2.04082	0.0447959	CD59, APOE	95	10	20562	43.2884	1	1	1
GOTERM_BP_DIRECT	GO:0097067~cellular response to thyroid hormone stimulus	2	2.04082	0.0462762	CTSH, CTSB	92	10	19256	41.8609	1	1	1
GOTERM_BP_DIRECT	GO:0035646~endosome to melanosome transport	2	2.04082	0.0462762	CD63, RAB38	92	10	19256	41.8609	1	1	1
GOTERM_BP_DIRECT	GO:0048023~positive regulation of melanin biosynthetic process	2	2.04082	0.0462762	PMEL, RAB38	92	10	19256	41.8609	1	1	1
UP_KW_PTM	KW-1015~Disulfide bond	30	30.6122	0.0472359	LGALS3BP, CPM, PMEL, GRN, ASAH1, HEXB, PEBP1, PRDX4, GNPTAB, CHCHD6, PRDX1, CTSH, CD59, HMCN1, TIMP1, CTSD, B2M, CTSB, CTSA, BTN2A2, ATP6AP1, CLEC11A, RAB27A, NPC2, QPCT, CD9, PMP2, MFGE8, ITM2C, CD320	81	3870	14237	1.36252	0.58146	0.179496	0.179496
GOTERM_MF_DIRECT	GO:0008083~growth factor activity	4	4.08163	0.047352	GRN, CLEC11A, TIMP1, CD320	94	164	18883	4.89958	0.999997	1	1
UP_SEQ_FEATURE	PROPEP:Activation peptide	3	3.06122	0.0484959	CTSH, CTSD, CTSB	95	77	20562	8.43281	1	1	1
GOTERM_BP_DIRECT	GO:0098869~cellular oxidant detoxification	3	3.06122	0.0502477	PRDX4, GSTO1, APOE	92	76	19256	8.26201	1	1	1
GOTERM_BP_DIRECT	GO:0060315~negative regulation of ryanodine-sensitive calcium-release channel activity	2	2.04082	0.0507856	GSTO1, CALM1	92	11	19256	38.0553	1	1	1
GOTERM_CC_DIRECT	GO:0005802~trans-Golgi network	4	4.08163	0.0518831	GRN, MLANA, RAB38, SLC24A5	95	183	20521	4.72154	0.999997	0.498077	0.469023
UP_SEQ_FEATURE	DOMAIN:Peptidase C1A papain C-terminal	2	2.04082	0.0535139	CTSH, CTSB	95	12	20562	36.0737	1	1	1
GOTERM_CC_DIRECT	GO:0005788~endoplasmic reticulum lumen	5	5.10204	0.0542014	ERP29, TIMP1, APOE, MFGE8, B2M	95	310	20521	3.48404	0.999998	0.500321	0.471135
KEGG_PATHWAY	hsa04924:Renin secretion	3	3.06122	0.0557845	PDE3B, CALM1, CTSB	49	69	8662	7.68589	0.999784	1	1
GOTERM_CC_DIRECT	GO:0030670~phagocytic vesicle membrane	3	3.06122	0.0568133	ATP6V0E1, RAB38, B2M	95	84	20521	7.71466	0.999999	0.505007	0.475548
UP_KW_CELLULAR_COMPONENT	KW-0965~Cell junction	6	6.12245	0.0573423	MAGI1, BCAR3, SDCBP, GJB1, HMCN1, RAI14	92	409	17910	2.85585	0.873412	0.668993	0.668993
GOTERM_BP_DIRECT	GO:0033619~membrane protein proteolysis	2	2.04082	0.0597413	AFG3L2, CTSH	92	13	19256	32.2007	1	1	1
GOTERM_BP_DIRECT	GO:0032436~positive regulation of proteasomal ubiquitin-dependent protein catabolic process	3	3.06122	0.0600032	DAB2, RNF19A, SUMO2	92	84	19256	7.47516	1	1	1
UP_SEQ_FEATURE	SITE:Cleavage; by furin	2	2.04082	0.0621532	ATP6AP1, ITM2C	95	14	20562	30.9203	1	1	1
GOTERM_BP_DIRECT	GO:0042438~melanin biosynthetic process	2	2.04082	0.0641878	PMEL, SLC24A5	92	14	19256	29.9006	1	1	1
BBID	73.Integrins_and_other_cell-surface_receptors	2	2.04082	0.0659714	CD63, CD9	3	13	388	19.8974	0.420729	0.4618	0.4618
UP_KW_MOLECULAR_FUNCTION	KW-0049~Antioxidant	2	2.04082	0.0673207	PRDX4, PRDX1	56	15	11872	28.2667	0.964751	0.971962	0.971962
GOTERM_MF_DIRECT	GO:0001540~beta-amyloid binding	3	3.06122	0.06858	LRPAP1, APOE, ITM2C	94	87	18883	6.927	1	1	1
GOTERM_BP_DIRECT	GO:0002091~negative regulation of receptor internalization	2	2.04082	0.0686135	SDCBP, LRPAP1	92	15	19256	27.9072	1	1	1
GOTERM_BP_DIRECT	GO:0001913~T cell mediated cytotoxicity	2	2.04082	0.0686135	CTSH, B2M	92	15	19256	27.9072	1	1	1
GOTERM_BP_DIRECT	GO:0042407~cristae formation	2	2.04082	0.0686135	AFG3L2, CHCHD6	92	15	19256	27.9072	1	1	1
GOTERM_BP_DIRECT	GO:0030214~hyaluronan catabolic process	2	2.04082	0.0730185	HEXB, GUSB	92	16	19256	26.163	1	1	1
GOTERM_CC_DIRECT	GO:0010494~cytoplasmic stress granule	3	3.06122	0.0730729	G3BP1, G3BP2, HIPK2	95	97	20521	6.68074	1	0.626339	0.589803
UP_SEQ_FEATURE	CROSSLNK:Glycyl lysine isopeptide (Lys-Gly) (interchain with G-Cter in ubiquitin); alternate	3	3.06122	0.0767524	G3BP1, SUMO2, CALM1	95	100	20562	6.49326	1	1	1
GOTERM_BP_DIRECT	GO:0046330~positive regulation of JNK cascade	3	3.06122	0.0770884	SDCBP, BIRC7, HIPK2	92	97	19256	6.47333	1	1	1
GOTERM_CC_DIRECT	GO:0005743~mitochondrial inner membrane	6	6.12245	0.0771139	AFG3L2, NDUFB6, CHCHD6, NDUFB1, TIMM50, MRPL44	95	495	20521	2.61831	1	0.638184	0.600956
GOTERM_BP_DIRECT	GO:0033554~cellular response to stress	2	2.04082	0.0774028	PRDX4, PRDX1	92	17	19256	24.624	1	1	1
GOTERM_MF_DIRECT	GO:0044877~macromolecular complex binding	5	5.10204	0.0815201	SDCBP, NUMA1, ARPC1B, CAPG, APOE	94	332	18883	3.02535	1	1	1
UP_SEQ_FEATURE	ZN_FING:RING-type 1	2	2.04082	0.0834115	RNF19A, LONRF1	95	19	20562	22.7834	1	1	1
UP_KW_CELLULAR_COMPONENT	KW-0963~Cytoplasm	37	37.7551	0.0835967	CFAP61, BCAR3, ASAH1, NUMA1, MAGED1, MPG, ARPC1B, PEBP1, CAPG, LITAF, RLBP1, PSMA7, SDCBP, PRDX4, TMSB4X, RNF19A, PRDX1, G3BP1, G3BP2, CAPN3, HMCN1, SPAG9, ACOT7, TRIM63, MDH1, GSTO1, CLEC11A, HIPK2, MZT2B, DAB2, MLPH, CDK2, RGS10, PMP2, BIRC7, CALM1, RAI14	92	5769	17910	1.24856	0.952899	0.676851	0.676851
GOTERM_CC_DIRECT	GO:0005654~nucleoplasm	25	25.5102	0.0856606	CD63, NDUFB6, NUMA1, MPG, CAPG, HTATSF1, LITAF, RLBP1, PSMA7, NPAS2, TIMM50, SDCBP, SUMO2, POLR2F, MAGI1, ACOT7, HIPK2, MRPL44, MZT2B, CDK2, RGS10, BIRC7, TOP1, CALM1, RAI14	95	3972	20521	1.35958	1	0.685285	0.64531
GOTERM_BP_DIRECT	GO:0045807~positive regulation of endocytosis	2	2.04082	0.0904333	DAB2, APOE	92	20	19256	20.9304	1	1	1
GOTERM_MF_DIRECT	GO:0004180~carboxypeptidase activity	2	2.04082	0.0940711	CTSA, CPM	94	20	18883	20.0883	1	1	1
GOTERM_BP_DIRECT	GO:0010880~regulation of release of sequestered calcium ion into cytosol by sarcoplasmic reticulum	2	2.04082	0.0947362	GSTO1, CALM1	92	21	19256	19.9337	1	1	1
GOTERM_BP_DIRECT	GO:0006874~cellular calcium ion homeostasis	3	3.06122	0.0954946	HEXB, APOE, SLC24A5	92	110	19256	5.7083	1	1	1
GOTERM_MF_DIRECT	GO:0061630~ubiquitin protein ligase activity	5	5.10204	0.0959609	TRIM63, WSB1, RNF19A, BIRC7, LONRF1	94	352	18883	2.85345	1	1	1
UP_KW_PTM	KW-0325~Glycoprotein	34	34.6939	0.0964392	LGALS3BP, CD63, LRPAP1, CPM, PMEL, GRN, ASAH1, GYPC, NUMA1, HEXB, PSMA7, GNPTAB, CTSH, CD59, APOE, HMCN1, TIMP1, GUSB, METTL9, CTSD, B2M, CTSB, CTSA, ATP6V0E1, BTN2A2, ATP6AP1, CLEC11A, EMP1, NPC2, QPCT, CD9, MFGE8, ITM2C, CD320	81	4801	14237	1.24475	0.838849	0.305391	0.305391
GOTERM_BP_DIRECT	GO:0042981~regulation of apoptotic process	4	4.08163	0.0982641	MAGED1, BIRC7, APOE, CTSB	92	233	19256	3.59321	1	1	1
GOTERM_BP_DIRECT	GO:0050709~negative regulation of protein secretion	2	2.04082	0.0990189	ERP29, APOE	92	22	19256	19.0277	1	1	1
GOTERM_BP_DIRECT	GO:0030318~melanocyte differentiation	2	2.04082	0.0990189	RAB27A, SLC24A5	92	22	19256	19.0277	1	1	1
UP_KW_CELLULAR_COMPONENT	KW-0999~Mitochondrion inner membrane	5	5.10204	0.0996555	AFG3L2, NDUFB6, CHCHD6, NDUFB1, TIMM50	92	346	17910	2.81321	0.974631	0.676851	0.676851

## Sheet: Community G
Category	Term	Count	%	PValue	Genes	List Total	Pop Hits	Pop Total	Fold Enrichment	Bonferroni	Benjamini	FDR
GOTERM_MF_DIRECT	GO:0003723~RNA binding	51	75	1.76242e-41	HSP90AB1, WDR3, EIF4A3, HNRNPU, GPATCH4, HNRNPR, BZW1, SYNCRIP, NOM1, NSUN2, DNTTIP2, PRPF40A, PUS7, DNAJC2, NCL, TCP1, SNRPG, LUC7L3, SNRPE, HNRNPH3, SNRPC, MACF1, DDX1, NOLC1, DDX21, GSPT1, HSPD1, STIP1, ZC3H15, CCT4, NOP56, NOP58, HNRNPA3, PNPT1, SSB, PNO1, CNBP, PA2G4, HSPE1, LARP4, CCT6A, HNRNPM, HNRNPK, SERBP1, HNRNPA2B1, TSR1, ESF1, CEBPZ, EIF3A, EIF4G1, EIF3B	68	1475	18883	9.60153	2.87274e-39	2.87274e-39	2.64363e-39
UP_KW_PTM	KW-0007~Acetylation	52	76.4706	3.78268e-22	HSP90AB1, EIF4A3, HNRNPU, GPATCH4, HNRNPR, BZW1, SYNCRIP, YWHAQ, TPM3, NSUN2, PRPF40A, PUS7, DNAJC2, NCL, TCP1, LUC7L3, DNAJC8, HNRNPH3, TLN1, SNRPC, PTMA, MACF1, SET, DDX1, NOLC1, DDX21, HSPD1, STIP1, MYH10, ATP6V1C1, CCT5, CCT4, NOP56, HNRNPA3, PNPT1, SSB, PNO1, CNBP, PA2G4, HSPE1, LARP4, CCT6A, HNRNPM, HNRNPK, ARPC2, SERBP1, HNRNPA2B1, ESF1, CEBPZ, EIF3A, EIF4G1, EIF3B	62	3505	14237	3.40676	3.40442e-21	3.78268e-21	3.78268e-21
UP_KW_MOLECULAR_FUNCTION	KW-0694~RNA-binding	26	38.2353	6.71971e-17	DDX1, EIF4A3, NUDT1, DDX21, HNRNPU, HNRNPR, SYNCRIP, HNRNPA3, PNPT1, SSB, PNO1, NSUN2, PA2G4, LARP4, HNRNPM, HNRNPK, NCL, SERBP1, HNRNPA2B1, SNRPG, SNRPE, HNRNPH3, SNRPC, EIF3A, EIF3B, EIF4G1	53	753	11872	7.7344	3.55271e-15	2.15031e-15	2.08311e-15
UP_SEQ_FEATURE	CROSSLNK:Glycyl lysine isopeptide (Lys-Gly) (interchain with G-Cter in SUMO2); alternate	16	23.5294	1.21048e-13	NOP58, HNRNPA3, NSUN2, DDX1, DDX21, NOLC1, HNRNPU, STIP1, HNRNPM, HNRNPK, YWHAQ, NCL, HNRNPA2B1, SERBP1, LUC7L3, PTMA	64	349	20562	14.7292	5.99021e-11	3.26535e-11	3.21917e-11
UP_SEQ_FEATURE	CROSSLNK:Glycyl lysine isopeptide (Lys-Gly) (interchain with G-Cter in SUMO2)	25	36.7647	1.31933e-13	KDM5A, WDR3, EIF4A3, NOLC1, HNRNPU, GPATCH4, HNRNPR, BZW1, HSPD1, SYNCRIP, CCT5, NOP56, NOP58, HNRNPA3, NSUN2, DNTTIP2, PRPF40A, PA2G4, CCT6A, HNRNPM, HNRNPK, NCL, SERBP1, HNRNPA2B1, HNRNPH3	64	1277	20562	6.28977	6.52878e-11	3.26535e-11	3.21917e-11
UP_KW_PTM	KW-1017~Isopeptide bond	32	47.0588	1.54001e-12	KDM5A, SET, WDR3, DDX1, EIF4A3, NOLC1, DDX21, HNRNPU, GPATCH4, HNRNPR, BZW1, HSPD1, STIP1, SYNCRIP, YWHAQ, CCT5, NOP56, NOP58, HNRNPA3, NSUN2, DNTTIP2, PRPF40A, PA2G4, CCT6A, HNRNPM, HNRNPK, NCL, SERBP1, HNRNPA2B1, LUC7L3, HNRNPH3, PTMA	62	1868	14237	3.93369	1.38599e-11	7.70007e-12	7.70007e-12
GOTERM_BP_DIRECT	GO:0000398~mRNA splicing, via spliceosome	13	19.1176	3.21352e-12	HNRNPA3, EIF4A3, HNRNPU, PRPF40A, HNRNPR, SYNCRIP, HNRNPM, HNRNPK, HNRNPA2B1, SNRPG, SNRPE, HNRNPH3, SNRPC	67	199	19256	18.7751	1.1151e-09	1.11509e-09	1.04761e-09
GOTERM_CC_DIRECT	GO:0005654~nucleoplasm	39	57.3529	1.34552e-11	KDM5A, SET, HSP90AB1, PSMD14, WDR3, DDX1, EIF4A3, NOLC1, DDX21, HNRNPU, GPATCH4, HNRNPR, SYNCRIP, NUDCD1, CCT4, NOP56, NOP58, HNRNPA3, PNO1, NSUN2, DNTTIP2, PRPF40A, DNAJC2, HNRNPM, HNRNPK, ARPC2, NCL, PSME4, HNRNPA2B1, SNRPG, LUC7L3, TSR1, ESF1, SNRPE, DNAJC8, HNRNPH3, SNRPC, PTMA, EIF3A	68	3972	20521	2.96309	2.31428e-09	1.45623e-09	1.35463e-09
GOTERM_CC_DIRECT	GO:0071013~catalytic step 2 spliceosome	10	14.7059	1.69329e-11	SYNCRIP, HNRNPM, HNRNPA3, HNRNPK, HNRNPA2B1, EIF4A3, SNRPG, HNRNPU, SNRPE, HNRNPR	68	92	20521	32.8021	2.91246e-09	1.45623e-09	1.35463e-09
UP_KW_BIOLOGICAL_PROCESS	KW-0507~mRNA processing	16	23.5294	1.93018e-11	HNRNPA3, PNPT1, DDX1, EIF4A3, HNRNPU, PRPF40A, HNRNPR, PUS7, SYNCRIP, HNRNPM, HNRNPK, HNRNPA2B1, SNRPG, LUC7L3, SNRPE, HNRNPH3	47	398	11447	9.79108	5.98355e-10	5.98354e-10	5.21147e-10
UP_KW_MOLECULAR_FUNCTION	KW-0687~Ribonucleoprotein	15	22.0588	4.39449e-11	NOP56, NOP58, HNRNPA3, MRPL19, HNRNPU, HNRNPR, PA2G4, SYNCRIP, HNRNPM, HNRNPK, HNRNPA2B1, SNRPG, SNRPE, HNRNPH3, SNRPC	53	314	11872	10.7006	1.40624e-09	7.03118e-10	6.81146e-10
UP_KW_CELLULAR_COMPONENT	KW-0539~Nucleus	47	69.1176	1.33631e-10	KDM5A, SET, HSP90AB1, WDR3, DDX1, EIF4A3, NUDT1, NOLC1, DDX21, HNRNPU, HNRNPR, STIP1, SYNCRIP, NUDCD1, ZC3H15, NOP56, NOM1, NOP58, HNRNPA3, SSB, PNO1, CNBP, NSUN2, TPRKB, DNTTIP2, PRPF40A, PA2G4, PUS7, DNAJC2, HNRNPM, HNRNPK, ARPC2, NCL, SERBP1, PSME4, HNRNPA2B1, SNRPG, LUC7L3, TSR1, ESF1, CEBPZ, SNRPE, DNAJC8, HNRNPH3, SNRPC, PTMA, EIF4G1	65	5836	17910	2.21904	2.80625e-09	2.80625e-09	2.80625e-09
UP_KW_PTM	KW-0597~Phosphoprotein	58	85.2941	1.38983e-09	KDM5A, HSP90AB1, WDR3, EIF4A3, HNRNPU, GPATCH4, BZW1, SYNCRIP, NUDCD1, YWHAQ, NOM1, TPM3, NSUN2, DNTTIP2, PRPF40A, PUS7, DNAJC2, NCL, PSME4, TCP1, LUC7L3, DNAJC8, HNRNPH3, TLN1, SNRPC, PTMA, MACF1, SET, PSMD14, DDX1, MRPL19, NOLC1, DDX21, HSPD1, STIP1, MYH10, CCT5, ZC3H15, CCT4, NOP56, NOP58, HNRNPA3, PNPT1, SSB, CNBP, PA2G4, HSPE1, LARP4, CCT6A, HNRNPM, HNRNPK, SERBP1, HNRNPA2B1, ESF1, CEBPZ, EI…	62	8407	14237	1.58421	1.25085e-08	4.63277e-09	4.63277e-09
GOTERM_CC_DIRECT	GO:1990904~ribonucleoprotein complex	12	17.6471	1.83224e-09	SYNCRIP, HNRNPM, HNRNPA3, SSB, HNRNPK, NCL, DDX1, HNRNPA2B1, HNRNPU, HNRNPR, HNRNPH3, PA2G4	68	283	20521	12.7963	3.15145e-07	1.05048e-07	9.77195e-08
UP_KW_BIOLOGICAL_PROCESS	KW-0508~mRNA splicing	13	19.1176	2.06983e-09	HNRNPA3, EIF4A3, HNRNPU, PRPF40A, HNRNPR, PUS7, SYNCRIP, HNRNPM, HNRNPK, HNRNPA2B1, SNRPG, LUC7L3, SNRPE	47	309	11447	10.2466	6.41648e-08	3.20824e-08	2.79427e-08
UP_KW_CELLULAR_COMPONENT	KW-0747~Spliceosome	10	14.7059	3.52883e-09	SYNCRIP, HNRNPM, HNRNPA3, HNRNPK, HNRNPA2B1, EIF4A3, SNRPG, HNRNPU, SNRPE, HNRNPR	65	153	17910	18.009	7.41054e-08	3.70527e-08	3.70527e-08
UP_KW_PTM	KW-0832~Ubl conjugation	33	48.5294	3.83951e-09	KDM5A, SET, HSP90AB1, WDR3, DDX1, EIF4A3, NOLC1, DDX21, HNRNPU, GPATCH4, HNRNPR, BZW1, HSPD1, STIP1, SYNCRIP, YWHAQ, CCT5, NOP56, NOP58, HNRNPA3, NSUN2, DNTTIP2, PRPF40A, PA2G4, CCT6A, HNRNPM, HNRNPK, NCL, SERBP1, HNRNPA2B1, LUC7L3, HNRNPH3, PTMA	62	2686	14237	2.82121	3.45556e-08	9.59878e-09	9.59878e-09
UP_SEQ_FEATURE	CROSSLNK:Glycyl lysine isopeptide (Lys-Gly) (interchain with G-Cter in SUMO1); alternate	10	14.7059	4.29066e-09	STIP1, HNRNPM, NOP58, HNRNPK, NCL, SERBP1, LUC7L3, DDX21, NOLC1, HNRNPU	64	182	20562	17.6528	2.12388e-06	7.07959e-07	6.97948e-07
GOTERM_CC_DIRECT	GO:0005829~cytosol	42	61.7647	4.3453e-09	SET, HSP90AB1, PSMD14, DDX1, EIF4A3, NUDT1, DDX21, HNRNPU, GSPT1, HSPD1, STIP1, SYNCRIP, NUDCD1, YWHAQ, MYH10, ATP6V1C1, CCT5, ZC3H15, CCT4, NOP58, PNPT1, SSB, TPM3, PNO1, CNBP, TPRKB, LARP4, CCT6A, DNAJC2, ARPC2, SERBP1, PSME4, TCP1, SNRPG, TSR1, SNRPE, DNAJC8, TLN1, PTMA, EIF3A, EIF3B, EIF4G1	68	5537	20521	2.2891	7.47391e-07	1.86848e-07	1.73812e-07
GOTERM_CC_DIRECT	GO:0005681~spliceosomal complex	9	13.2353	1.41975e-08	HNRNPM, HNRNPK, NCL, HNRNPA2B1, SNRPG, SNRPE, HNRNPR, HNRNPH3, SNRPC	68	136	20521	19.9707	2.44196e-06	4.88393e-07	4.54319e-07
GOTERM_MF_DIRECT	GO:0003729~mRNA binding	11	16.1765	1.45946e-08	HNRNPM, SSB, HNRNPK, CNBP, EIF4A3, LUC7L3, DDX21, HNRNPR, SNRPC, EIF3A, EIF4G1	68	245	18883	12.4678	2.37892e-06	1.18946e-06	1.09459e-06
UP_SEQ_FEATURE	DOMAIN:RRM	10	14.7059	4.56772e-08	SYNCRIP, HNRNPM, HNRNPA3, SSB, NCL, HNRNPA2B1, HNRNPR, HNRNPH3, LARP4, EIF3B	64	239	20562	13.4427	2.261e-05	5.65255e-06	5.57262e-06
UP_KW_PTM	KW-0488~Methylation	19	27.9412	2.42129e-07	NOP56, HNRNPA3, SET, HSP90AB1, CNBP, NOLC1, HNRNPU, PRPF40A, LARP4, SYNCRIP, HNRNPM, HNRNPK, NCL, HNRNPA2B1, SERBP1, HNRNPH3, MYH10, CCT4, EIF4G1	62	1055	14237	4.1355	2.17916e-06	4.84257e-07	4.84257e-07
GOTERM_CC_DIRECT	GO:0005730~nucleolus	19	27.9412	3.1472e-07	NOP56, KDM5A, NOM1, NOP58, PNO1, WDR3, NSUN2, EIF4A3, DDX21, NOLC1, DNTTIP2, GPATCH4, PA2G4, DNAJC2, HNRNPM, NCL, TSR1, ESF1, EIF3A	68	1391	20521	4.12208	5.41304e-05	9.02198e-06	8.39254e-06
KEGG_PATHWAY	hsa03040:Spliceosome	9	13.2353	3.72009e-07	HNRNPM, HNRNPA3, HNRNPK, EIF4A3, SNRPG, HNRNPU, SNRPE, PRPF40A, SNRPC	30	217	8662	11.9751	2.64123e-05	2.64127e-05	2.64127e-05
GOTERM_CC_DIRECT	GO:0005634~nucleus	40	58.8235	7.99176e-07	KDM5A, SET, HSP90AB1, PSMD14, DDX1, MRPL19, EIF4A3, NUDT1, HNRNPU, HNRNPR, STIP1, SYNCRIP, NUDCD1, MYH10, ZC3H15, HNRNPA3, SSB, NSUN2, TPRKB, PRPF40A, PA2G4, PUS7, DNAJC2, HNRNPM, HNRNPK, ARPC2, NCL, SERBP1, PSME4, HNRNPA2B1, SNRPG, LUC7L3, TSR1, CEBPZ, SNRPE, DNAJC8, HNRNPH3, SNRPC, PTMA, EIF4G1	68	6021	20521	2.00485	0.000137449	1.96369e-05	1.82669e-05
UP_KW_MOLECULAR_FUNCTION	KW-0143~Chaperone	10	14.7059	8.08631e-07	CCT6A, DNAJC2, SET, HSP90AB1, TCP1, DNAJC8, HSPE1, CCT5, HSPD1, CCT4	53	239	11872	9.37238	2.58759e-05	8.6254e-06	8.35586e-06
UP_SEQ_FEATURE	DOMAIN:RRM 2	7	10.2941	9.725e-07	SYNCRIP, HNRNPM, HNRNPA3, NCL, HNRNPA2B1, HNRNPR, HNRNPH3	64	108	20562	20.8238	0.000481272	8.02313e-05	7.90967e-05
UP_SEQ_FEATURE	DOMAIN:RRM 1	7	10.2941	9.725e-07	SYNCRIP, HNRNPM, HNRNPA3, NCL, HNRNPA2B1, HNRNPR, HNRNPH3	64	108	20562	20.8238	0.000481272	8.02313e-05	7.90967e-05
GOTERM_MF_DIRECT	GO:0030515~snoRNA binding	5	7.35294	1.00901e-06	NOP56, NOP58, WDR3, NUDT1, DDX21	68	22	18883	63.1116	0.000164455	5.48229e-05	5.04505e-05
UP_KW_CELLULAR_COMPONENT	KW-0963~Cytoplasm	40	58.8235	2.11034e-06	MACF1, SET, HSP90AB1, DDX1, EIF4A3, NUDT1, NOLC1, DDX21, HNRNPU, HNRNPR, STIP1, SYNCRIP, NUDCD1, YWHAQ, CCT5, ZC3H15, CCT4, NOP56, PNPT1, TPM3, CNBP, NSUN2, TPRKB, PA2G4, LARP4, CCT6A, DNAJC2, HNRNPK, ARPC2, NCL, SERBP1, PSME4, TCP1, HNRNPA2B1, SNRPG, SNRPE, TLN1, EIF3A, EIF3B, EIF4G1	65	5769	17910	1.91048	4.43162e-05	1.47724e-05	1.47724e-05
UP_SEQ_FEATURE	COMPBIAS:Basic and acidic residues	36	52.9412	2.52838e-06	MACF1, SET, HSP90AB1, NOLC1, DDX21, HNRNPU, GPATCH4, GSPT1, STIP1, SYNCRIP, MYH10, ZC3H15, NOP56, NOM1, NOP58, HNRNPA3, SSB, TPM3, NSUN2, DNTTIP2, PRPF40A, LARP4, PUS7, HNRNPM, HNRNPK, NCL, SERBP1, LUC7L3, TSR1, ESF1, CEBPZ, DNAJC8, PTMA, EIF3A, EIF3B, EIF4G1	64	5658	20562	2.04421	0.00125077	0.000178792	0.000176264
GOTERM_CC_DIRECT	GO:0005685~U1 snRNP	5	7.35294	4.47016e-06	SNRPG, LUC7L3, SNRPE, PRPF40A, SNRPC	68	34	20521	44.3793	0.000768573	9.61084e-05	8.94031e-05
GOTERM_BP_DIRECT	GO:1904851~positive regulation of establishment of protein localization to telomere	4	5.88235	4.5365e-06	CCT6A, TCP1, CCT5, CCT4	67	10	19256	114.961	0.00157293	0.000431834	0.0004057
GOTERM_MF_DIRECT	GO:0005515~protein binding	62	91.1765	4.70045e-06	KDM5A, HSP90AB1, EIF4A3, NUDT1, HNRNPU, GPATCH4, HNRNPR, SYNCRIP, NUDCD1, YWHAQ, NOM1, TPM3, DNTTIP2, PRPF40A, DNAJC2, NCL, PSME4, TCP1, SNRPG, LUC7L3, SNRPE, DNAJC8, HNRNPH3, TLN1, SNRPC, PTMA, MACF1, SET, PSMD14, DDX1, MRPL19, NOLC1, DDX21, GSPT1, HSPD1, STIP1, MYH10, ATP6V1C1, CCT5, ZC3H15, CCT4, NOP56, NOP58, HNRNPA3, PNPT1, SSB, PNO1, CNBP, TPRKB, PA2G4, HSPE1, LARP4, CCT6A, HNRNPM, HNRNPK, …	68	12707	18883	1.35491	0.000765881	0.000191543	0.000176267
GOTERM_CC_DIRECT	GO:0005832~chaperonin-containing T-complex	4	5.88235	5.38704e-06	CCT6A, TCP1, CCT5, CCT4	68	11	20521	109.738	0.000926144	0.000102952	9.57695e-05
GOTERM_BP_DIRECT	GO:0006364~rRNA processing	7	10.2941	5.74616e-06	NOP56, NOP58, EIF4A3, DDX21, NOLC1, ESF1, PA2G4	67	131	19256	15.3574	0.00199193	0.000431834	0.0004057
GOTERM_BP_DIRECT	GO:0042274~ribosomal small subunit biogenesis	6	8.82353	5.81433e-06	NOP56, NOM1, NOP58, PNO1, WDR3, DNTTIP2	67	75	19256	22.9922	0.00201554	0.000431834	0.0004057
GOTERM_BP_DIRECT	GO:1904871~positive regulation of protein localization to Cajal body	4	5.88235	6.22239e-06	CCT6A, TCP1, CCT5, CCT4	67	11	19256	104.51	0.00215685	0.000431834	0.0004057
GOTERM_MF_DIRECT	GO:0051082~unfolded protein binding	7	10.2941	6.41641e-06	CCT6A, HSP90AB1, TCP1, HSPE1, CCT5, HSPD1, CCT4	68	129	18883	15.0685	0.00104533	0.000209175	0.000192492
GOTERM_CC_DIRECT	GO:0010494~cytoplasmic stress granule	6	8.82353	1.62879e-05	SSB, HNRNPK, DDX1, LARP4, EIF3B, EIF4G1	68	97	20521	18.6668	0.00279763	0.000280152	0.000260607
GOTERM_BP_DIRECT	GO:1904874~positive regulation of telomerase RNA localization to Cajal body	4	5.88235	1.69911e-05	CCT6A, TCP1, CCT5, CCT4	67	15	19256	76.6408	0.00587861	0.000982651	0.000923182
GOTERM_CC_DIRECT	GO:0070062~extracellular exosome	21	30.8824	1.93345e-05	HSP90AB1, TPM3, NSUN2, PA2G4, HSPE1, HSPD1, CCT6A, HNRNPM, HNRNPK, YWHAQ, ARPC2, NCL, TCP1, HNRNPA2B1, SERBP1, TLN1, MYH10, CCT5, ATP6V1C1, CCT4, EIF3B	68	2241	20521	2.82792	0.00332005	0.000302322	0.00028123
GOTERM_BP_DIRECT	GO:0006457~protein folding	7	10.2941	2.89589e-05	CCT6A, HSP90AB1, TCP1, HSPE1, CCT5, HSPD1, CCT4	67	174	19256	11.5622	0.00999857	0.00143553	0.00134866
GOTERM_CC_DIRECT	GO:0071004~U2-type prespliceosome	4	5.88235	3.10501e-05	SNRPG, LUC7L3, PRPF40A, SNRPC	68	19	20521	63.5325	0.00532647	0.000445052	0.000414002
GOTERM_MF_DIRECT	GO:0044183~protein binding involved in protein folding	5	7.35294	3.19046e-05	CCT6A, TCP1, HSPE1, CCT5, CCT4	68	51	18883	27.2246	0.00518704	0.000866742	0.000797616
GOTERM_CC_DIRECT	GO:0032040~small-subunit processome	5	7.35294	0.000105953	NOP56, NOP58, PNO1, WDR3, DNTTIP2	68	75	20521	20.1186	0.0180598	0.00140184	0.00130403
GOTERM_MF_DIRECT	GO:0048027~mRNA 5'-UTR binding	4	5.88235	0.000117495	SYNCRIP, NCL, MYH10, CCT5	68	27	18883	41.1394	0.0189706	0.00222991	0.00205206
GOTERM_MF_DIRECT	GO:0003725~double-stranded RNA binding	5	7.35294	0.000131054	HSP90AB1, DDX1, DDX21, HNRNPU, HSPD1	68	73	18883	19.0199	0.0211366	0.00222991	0.00205206
GOTERM_MF_DIRECT	GO:0016887~ATPase activity	9	13.2353	0.000134231	CCT6A, HSP90AB1, DDX1, TCP1, EIF4A3, DDX21, CCT5, HSPD1, CCT4	68	429	18883	5.82569	0.0216435	0.00222991	0.00205206
GOTERM_MF_DIRECT	GO:0045296~cadherin binding	8	11.7647	0.000136804	NOP56, MACF1, HNRNPK, HSP90AB1, SERBP1, TLN1, BZW1, ZC3H15	68	320	18883	6.94228	0.0220538	0.00222991	0.00205206
GOTERM_BP_DIRECT	GO:0006446~regulation of translational initiation	4	5.88235	0.000161401	DDX1, BZW1, EIF3B, EIF4G1	67	31	19256	37.0843	0.054471	0.00700077	0.00657709
GOTERM_MF_DIRECT	GO:0008143~poly(A) binding	4	5.88235	0.000161851	DDX1, EIF4A3, HNRNPU, LARP4	68	30	18883	37.0255	0.0260388	0.00239833	0.00220705
UP_KW_BIOLOGICAL_PROCESS	KW-0810~Translation regulation	6	8.82353	0.000203844	SYNCRIP, SERBP1, EIF4A3, PA2G4, BZW1, EIF4G1	47	136	11447	10.745	0.00629989	0.00210639	0.0018346
GOTERM_BP_DIRECT	GO:0032212~positive regulation of telomere maintenance via telomerase	4	5.88235	0.00023272	CCT6A, TCP1, CCT5, CCT4	67	35	19256	32.8461	0.0775879	0.00897264	0.00842963
GOTERM_CC_DIRECT	GO:0005737~cytoplasm	33	48.5294	0.000309835	MACF1, SET, HSP90AB1, DDX1, EIF4A3, NUDT1, NOLC1, HNRNPR, BZW1, GSPT1, HSPD1, STIP1, SYNCRIP, NUDCD1, YWHAQ, MYH10, CCT5, CCT4, NOP56, PNPT1, SSB, CNBP, NSUN2, TPRKB, PA2G4, CCT6A, DNAJC2, HNRNPK, ARPC2, SERBP1, HNRNPA2B1, EIF3A, EIF4G1	68	5636	20521	1.76698	0.0519044	0.00380655	0.00354097
UP_SEQ_FEATURE	REGION:RNA-binding RGG-box	3	4.41176	0.000328027	HNRNPK, HNRNPU, HNRNPR	64	9	20562	107.094	0.149899	0.0202967	0.0200097
GOTERM_BP_DIRECT	GO:0017148~negative regulation of translation	5	7.35294	0.00034329	SYNCRIP, NCL, SERBP1, EIF4A3, PUS7	67	97	19256	14.8146	0.112318	0.0119122	0.0111912
GOTERM_BP_DIRECT	GO:0061077~chaperone-mediated protein folding	4	5.88235	0.000430303	CCT6A, TCP1, CCT5, CCT4	67	43	19256	26.7352	0.13873	0.0135741	0.0127526
UP_SEQ_FEATURE	DOMAIN:RRM 3	4	5.88235	0.000513988	SYNCRIP, HNRNPM, NCL, HNRNPR	64	51	20562	25.1985	0.224688	0.0282693	0.0278696
GOTERM_BP_DIRECT	GO:0075522~IRES-dependent viral translational initiation	3	4.41176	0.000623803	SSB, EIF3A, EIF3B	67	11	19256	78.3826	0.194689	0.0180383	0.0169467
GOTERM_BP_DIRECT	GO:0008380~RNA splicing	6	8.82353	0.00074983	SYNCRIP, HNRNPA3, SNRPG, LUC7L3, HNRNPH3, PUS7	67	209	19256	8.2508	0.229171	0.0200147	0.0188034
GOTERM_BP_DIRECT	GO:0050821~protein stabilization	6	8.82353	0.00112841	CCT6A, HSP90AB1, TCP1, CCT5, HSPD1, CCT4	67	229	19256	7.53021	0.324146	0.0256	0.0240507
GOTERM_BP_DIRECT	GO:0006397~mRNA processing	6	8.82353	0.00115046	HNRNPA3, PNPT1, DDX1, HNRNPA2B1, HNRNPR, PUS7	67	230	19256	7.49747	0.329304	0.0256	0.0240507
GOTERM_BP_DIRECT	GO:2000767~positive regulation of cytoplasmic translation	3	4.41176	0.0011804	SYNCRIP, CNBP, HNRNPU	67	15	19256	57.4806	0.336245	0.0256	0.0240507
UP_KW_BIOLOGICAL_PROCESS	KW-0945~Host-virus interaction	10	14.7059	0.00142239	SYNCRIP, SET, HNRNPK, DDX1, HNRNPA2B1, HNRNPU, TLN1, EIF3A, HSPD1, EIF4G1	47	687	11447	3.54517	0.0431661	0.0110235	0.00960114
GOTERM_MF_DIRECT	GO:0003730~mRNA 3'-UTR binding	6	8.82353	0.00186846	HNRNPA3, SERBP1, HNRNPA2B1, HNRNPU, LARP4, CCT5	68	248	18883	6.71833	0.262762	0.02538	0.0233558
GOTERM_CC_DIRECT	GO:0015030~Cajal body	4	5.88235	0.00253652	NOP58, HNRNPA2B1, NOLC1, SNRPC	68	83	20521	14.5436	0.353922	0.0290854	0.0270562
GOTERM_MF_DIRECT	GO:0005524~ATP binding	14	20.5882	0.00265235	HSP90AB1, DDX1, EIF4A3, DDX21, NOLC1, HNRNPU, HSPE1, HSPD1, CCT6A, TCP1, MYH10, CCT5, CCT4, EIF4G1	68	1540	18883	2.52447	0.351379	0.0332563	0.030604
UP_SEQ_FEATURE	COMPBIAS:Acidic residues	10	14.7059	0.00310036	NOM1, SET, NCL, DNTTIP2, ESF1, HNRNPU, CEBPZ, PUS7, PTMA, EIF4G1	64	992	20562	3.23872	0.784988	0.153468	0.151298
UP_KW_BIOLOGICAL_PROCESS	KW-0648~Protein biosynthesis	5	7.35294	0.00323774	LARP4, EIF3A, GSPT1, EIF3B, EIF4G1	47	153	11447	7.95925	0.0956445	0.020074	0.0174838
BIOCARTA	h_smPathway:Spliceosomal Assembly	3	4.41176	0.00363697	SNRPG, SNRPE, SNRPC	12	14	1623	28.9821	0.0702801	0.0727394	0.0727394
GOTERM_BP_DIRECT	GO:0000245~spliceosomal complex assembly	3	4.41176	0.00412919	DDX1, SNRPG, SNRPE	67	28	19256	30.7932	0.762074	0.084284	0.0791833
GOTERM_BP_DIRECT	GO:0000387~spliceosomal snRNP assembly	3	4.41176	0.00442529	SNRPG, SNRPE, SNRPC	67	29	19256	29.7313	0.785401	0.0853097	0.0801469
UP_SEQ_FEATURE	MOTIF:DEAD box	3	4.41176	0.00486587	DDX1, EIF4A3, DDX21	64	34	20562	28.3483	0.910587	0.210376	0.207401
UP_SEQ_FEATURE	REPEAT:3	5	7.35294	0.00510003	MACF1, HNRNPM, NCL, DDX21, EIF3A	64	226	20562	7.10799	0.920419	0.210376	0.207401
GOTERM_BP_DIRECT	GO:0051973~positive regulation of telomerase activity	3	4.41176	0.00570456	HSP90AB1, TCP1, CCT4	67	33	19256	26.1275	0.86264	0.104183	0.0978782
UP_SEQ_FEATURE	DOMAIN:NOSIC	2	2.94118	0.00611857	NOP56, NOP58	64	2	20562	321.281	0.952069	0.223038	0.219884
UP_SEQ_FEATURE	MOTIF:Q motif	3	4.41176	0.00636426	DDX1, EIF4A3, DDX21	64	39	20562	24.7139	0.95759	0.223038	0.219884
UP_SEQ_FEATURE	REPEAT:8	4	5.88235	0.00682692	MACF1, HNRNPM, NCL, EIF3A	64	126	20562	10.1994	0.966322	0.223038	0.219884
GOTERM_BP_DIRECT	GO:0007339~binding of sperm to zona pellucida	3	4.41176	0.00713245	TCP1, CCT5, CCT4	67	37	19256	23.3029	0.916577	0.123748	0.116259
GOTERM_MF_DIRECT	GO:0051015~actin filament binding	5	7.35294	0.00715904	MACF1, ARPC2, TPM3, TLN1, MYH10	68	215	18883	6.45793	0.689981	0.0828501	0.0762424
UP_SEQ_FEATURE	REPEAT:1	5	7.35294	0.00735201	MACF1, HNRNPM, NCL, DDX21, EIF3A	64	251	20562	6.40002	0.974079	0.223038	0.219884
GOTERM_MF_DIRECT	GO:0035198~miRNA binding	3	4.41176	0.00762424	PNPT1, HNRNPA2B1, DDX21	68	37	18883	22.5155	0.712782	0.0828501	0.0762424
UP_SEQ_FEATURE	REPEAT:2	5	7.35294	0.00765989	MACF1, HNRNPM, NCL, DDX21, HNRNPR	64	254	20562	6.32443	0.977768	0.223038	0.219884
UP_KW_BIOLOGICAL_PROCESS	KW-0819~tRNA processing	4	5.88235	0.00855354	DDX1, NSUN2, TPRKB, PUS7	47	105	11447	9.27822	0.233791	0.0441933	0.0384909
UP_SEQ_FEATURE	REPEAT:7	4	5.88235	0.00858618	MACF1, HNRNPM, NCL, EIF3A	64	137	20562	9.38047	0.985997	0.23612	0.232781
GOTERM_CC_DIRECT	GO:0016363~nuclear matrix	4	5.88235	0.00867491	HNRNPM, HNRNPA2B1, HNRNPU, PRPF40A	68	129	20521	9.3575	0.776556	0.0932552	0.0867491
GOTERM_BP_DIRECT	GO:0042254~ribosome biogenesis	3	4.41176	0.0087048	NOP56, WDR3, TSR1	67	41	19256	21.0295	0.951867	0.143836	0.135132
UP_SEQ_FEATURE	DOMAIN:Nop	2	2.94118	0.00916402	NOP56, NOP58	64	3	20562	214.188	0.989508	0.238747	0.235371
GOTERM_BP_DIRECT	GO:0001649~osteoblast differentiation	4	5.88235	0.0094766	SYNCRIP, DDX21, HNRNPU, HSPE1	67	127	19256	9.05206	0.963266	0.149472	0.140426
UP_SEQ_FEATURE	REPEAT:6	4	5.88235	0.0109793	MACF1, HNRNPM, NCL, EIF3A	64	150	20562	8.5675	0.995767	0.271736	0.267894
GOTERM_MF_DIRECT	GO:0003727~single-stranded RNA binding	3	4.41176	0.0116083	CNBP, HNRNPU, SNRPC	68	46	18883	18.1103	0.850913	0.11826	0.108828
GOTERM_BP_DIRECT	GO:0008033~tRNA processing	3	4.41176	0.0117918	SSB, DDX1, PUS7	67	48	19256	17.9627	0.983691	0.177187	0.166464
GOTERM_BP_DIRECT	GO:0006396~RNA processing	7	10.2941	0.012255	SYNCRIP, SSB, HNRNPK, PNPT1, DNTTIP2, HNRNPU, HNRNPH3	67	560	19256	3.59254	0.98614	0.177187	0.166464
GOTERM_BP_DIRECT	GO:0006413~translational initiation	3	4.41176	0.0152873	EIF3A, EIF3B, EIF4G1	67	55	19256	15.6765	0.995231	0.210954	0.198187
UP_SEQ_FEATURE	REGION:Actin-binding	3	4.41176	0.0160033	MACF1, HNRNPU, MYH10	64	63	20562	15.2991	0.99966	0.377221	0.371887
GOTERM_BP_DIRECT	GO:0006986~response to unfolded protein	3	4.41176	0.0163582	HSP90AB1, HSPE1, HSPD1	67	57	19256	15.1265	0.996731	0.210954	0.198187
GOTERM_BP_DIRECT	GO:0075525~viral translational termination-reinitiation	2	2.94118	0.0170222	EIF3A, EIF3B	67	5	19256	114.961	0.997414	0.210954	0.198187
GOTERM_BP_DIRECT	GO:0090666~scaRNA localization to Cajal body	2	2.94118	0.0170222	TCP1, CCT4	67	5	19256	114.961	0.997414	0.210954	0.198187
UP_SEQ_FEATURE	DOMAIN:MI	2	2.94118	0.0182454	NOM1, EIF4G1	64	6	20562	107.094	0.99989	0.410521	0.404716
GOTERM_CC_DIRECT	GO:0031428~box C/D snoRNP complex	2	2.94118	0.0194328	NOP56, NOP58	68	6	20521	100.593	0.965794	0.169272	0.157463
GOTERM_CC_DIRECT	GO:0070937~CRD-mediated mRNA stability complex	2	2.94118	0.0194328	SYNCRIP, HNRNPU	68	6	20521	100.593	0.965794	0.169272	0.157463
GOTERM_CC_DIRECT	GO:0042995~cell projection	4	5.88235	0.0196055	MACF1, HNRNPK, ARPC2, CCT4	68	175	20521	6.89782	0.966814	0.169272	0.157463
GOTERM_MF_DIRECT	GO:0003743~translation initiation factor activity	3	4.41176	0.0198383	EIF3A, EIF3B, EIF4G1	68	61	18883	13.6569	0.961847	0.190215	0.175044
GOTERM_BP_DIRECT	GO:0048820~hair follicle maturation	2	2.94118	0.0203922	NOM1, NSUN2	67	6	19256	95.801	0.999215	0.244004	0.229237
UP_SEQ_FEATURE	REPEAT:4	4	5.88235	0.0211314	MACF1, HNRNPM, NCL, EIF3A	64	192	20562	6.69336	0.999974	0.420835	0.414883
UP_SEQ_FEATURE	DOMAIN:W2	2	2.94118	0.0212543	BZW1, EIF4G1	64	7	20562	91.7946	0.999976	0.420835	0.414883
UP_SEQ_FEATURE	DOMAIN:HTH La-type RNA-binding	2	2.94118	0.0212543	SSB, LARP4	64	7	20562	91.7946	0.999976	0.420835	0.414883
GOTERM_CC_DIRECT	GO:0005874~microtubule	5	7.35294	0.0219082	CCT6A, MACF1, TCP1, CCT5, CCT4	68	326	20521	4.62852	0.977854	0.169272	0.157463
GOTERM_CC_DIRECT	GO:0005683~U7 snRNP	2	2.94118	0.0226353	SNRPG, SNRPE	68	7	20521	86.2227	0.980513	0.169272	0.157463
GOTERM_CC_DIRECT	GO:0071541~eukaryotic translation initiation factor 3 complex, eIF3m	2	2.94118	0.0226353	EIF3A, EIF3B	68	7	20521	86.2227	0.980513	0.169272	0.157463
GOTERM_CC_DIRECT	GO:0070761~pre-snoRNP complex	2	2.94118	0.0226353	NOP56, NOP58	68	7	20521	86.2227	0.980513	0.169272	0.157463
GOTERM_BP_DIRECT	GO:0002735~positive regulation of myeloid dendritic cell cytokine production	2	2.94118	0.0237509	DDX1, DDX21	67	7	19256	82.1151	0.999761	0.274719	0.258093
GOTERM_MF_DIRECT	GO:0003676~nucleic acid binding	5	7.35294	0.0243365	HNRNPM, CNBP, EIF4A3, GPATCH4, PA2G4	68	310	18883	4.47889	0.981974	0.220381	0.202804
GOTERM_CC_DIRECT	GO:0044297~cell body	3	4.41176	0.0243896	TCP1, CCT5, CCT4	68	74	20521	12.2343	0.985693	0.174792	0.162598
GOTERM_CC_DIRECT	GO:0002199~zona pellucida receptor complex	2	2.94118	0.0258274	TCP1, CCT4	68	8	20521	75.4449	0.988899	0.177693	0.165295
UP_KW_MOLECULAR_FUNCTION	KW-0396~Initiation factor	3	4.41176	0.026607	EIF3A, EIF3B, EIF4G1	53	58	11872	11.5862	0.578087	0.212856	0.206204
GOTERM_BP_DIRECT	GO:1903608~protein localization to cytoplasmic stress granule	2	2.94118	0.0270982	SSB, DDX1	67	8	19256	71.8507	0.999928	0.293846	0.276063
GOTERM_BP_DIRECT	GO:0036261~7-methylguanosine cap hypermethylation	2	2.94118	0.0270982	SNRPG, SNRPE	67	8	19256	71.8507	0.999928	0.293846	0.276063
UP_SEQ_FEATURE	DOMAIN:MIF4G	2	2.94118	0.0272448	NOM1, EIF4G1	64	9	20562	71.3958	0.999999	0.5187	0.511364
GOTERM_CC_DIRECT	GO:0005732~small nucleolar ribonucleoprotein complex	2	2.94118	0.0290093	NOP56, NOP58	68	9	20521	67.0621	0.993676	0.191907	0.178519
GOTERM_MF_DIRECT	GO:0003724~RNA helicase activity	3	4.41176	0.029146	DDX1, EIF4A3, DDX21	68	75	18883	11.1076	0.991945	0.250042	0.2301
UP_SEQ_FEATURE	REPEAT:13	3	4.41176	0.0292538	MACF1, HNRNPM, EIF3A	64	87	20562	11.0787	1	0.53632	0.528736
GOTERM_BP_DIRECT	GO:1900152~negative regulation of nuclear-transcribed mRNA catabolic process, deadenylation-dependent decay	2	2.94118	0.0304342	SYNCRIP, HNRNPU	67	9	19256	63.8673	0.999978	0.32002	0.300653
GOTERM_MF_DIRECT	GO:0042393~histone binding	4	5.88235	0.0320718	KDM5A, DNAJC2, SET, PTMA	68	195	18883	5.69623	0.995075	0.253238	0.233041
GOTERM_MF_DIRECT	GO:0003779~actin binding	5	7.35294	0.0326258	MACF1, ARPC2, TPM3, HNRNPU, MYH10	68	340	18883	4.08369	0.995514	0.253238	0.233041
UP_SEQ_FEATURE	REPEAT:12	3	4.41176	0.0330655	MACF1, HNRNPM, EIF3A	64	93	20562	10.3639	1	0.584551	0.576284
GOTERM_BP_DIRECT	GO:0045727~positive regulation of translation	3	4.41176	0.0336861	SSB, EIF4A3, LARP4	67	84	19256	10.2644	0.999993	0.343796	0.32299
UP_SEQ_FEATURE	REPEAT:11	3	4.41176	0.0343772	MACF1, HNRNPM, EIF3A	64	95	20562	10.1457	1	0.586783	0.578485
GOTERM_MF_DIRECT	GO:0034046~poly(G) binding	2	2.94118	0.0349286	PNPT1, HNRNPU	68	10	18883	55.5382	0.996958	0.258789	0.23815
GOTERM_BP_DIRECT	GO:0070934~CRD-mediated mRNA stabilization	2	2.94118	0.0370725	SYNCRIP, HNRNPU	67	11	19256	52.2551	0.999998	0.362253	0.34033
GOTERM_BP_DIRECT	GO:0006412~translation	4	5.88235	0.0375824	MRPL19, LARP4, GSPT1, EIF4G1	67	215	19256	5.34703	0.999998	0.362253	0.34033
UP_SEQ_FEATURE	REPEAT:10	3	4.41176	0.0384316	MACF1, HNRNPM, EIF3A	64	101	20562	9.54301	1	0.622991	0.614181
UP_SEQ_FEATURE	REGION:Disordered	50	73.5294	0.0390156	KDM5A, HSP90AB1, WDR3, HNRNPU, GPATCH4, HNRNPR, BZW1, SYNCRIP, NOM1, TPM3, NSUN2, DNTTIP2, PRPF40A, PUS7, DNAJC2, NCL, PSME4, TCP1, LUC7L3, DNAJC8, SNRPC, PTMA, MACF1, SET, PSMD14, MRPL19, NOLC1, DDX21, GSPT1, STIP1, MYH10, ZC3H15, CCT4, NOP56, NOP58, HNRNPA3, SSB, PNO1, PA2G4, LARP4, HNRNPM, HNRNPK, SERBP1, HNRNPA2B1, TSR1, ESF1, CEBPZ, EIF3A, EIF4G1, EIF3B	64	13728	20562	1.17017	1	0.622991	0.614181
GOTERM_BP_DIRECT	GO:0098761~cellular response to interleukin-7	2	2.94118	0.0403748	STIP1, HSPD1	67	12	19256	47.9005	0.999999	0.37865	0.355735
GOTERM_CC_DIRECT	GO:0034709~methylosome	2	2.94118	0.0416347	SNRPG, SNRPE	68	13	20521	46.4276	0.999334	0.255756	0.237912
GOTERM_CC_DIRECT	GO:0005687~U4 snRNP	2	2.94118	0.0416347	SNRPG, SNRPE	68	13	20521	46.4276	0.999334	0.255756	0.237912
UP_SEQ_FEATURE	DOMAIN:KH	2	2.94118	0.0420638	PNPT1, PNO1	64	14	20562	45.8973	1	0.650675	0.641473
GOTERM_BP_DIRECT	GO:0006417~regulation of translation	3	4.41176	0.044555	SERBP1, NOLC1, PA2G4	67	98	19256	8.79805	1	0.406858	0.382235
GOTERM_CC_DIRECT	GO:0030532~small nuclear ribonucleoprotein complex	2	2.94118	0.0447657	SNRPG, SNRPE	68	14	20521	43.1113	0.999621	0.265507	0.246983
UP_SEQ_FEATURE	DOMAIN:Helicase C-terminal	3	4.41176	0.0448354	DDX1, EIF4A3, DDX21	64	110	20562	8.76222	1	0.663445	0.654063
UP_SEQ_FEATURE	REPEAT:9	3	4.41176	0.0455699	MACF1, HNRNPM, EIF3A	64	111	20562	8.68328	1	0.663445	0.654063
BIOCARTA	h_iresPathway:Internal Ribosome entry pathway	2	2.94118	0.0465736	EIF3A, EIF4G1	12	7	1623	38.6429	0.614749	0.465736	0.465736
GOTERM_CC_DIRECT	GO:0016607~nuclear speck	5	7.35294	0.0515962	PSME4, EIF4A3, LUC7L3, HNRNPU, PRPF40A	68	429	20521	3.51724	0.99989	0.295818	0.27518
UP_SEQ_FEATURE	DOMAIN:Helicase ATP-binding	3	4.41176	0.0516039	DDX1, EIF4A3, DDX21	64	119	20562	8.09953	1	0.729826	0.719506
GOTERM_MF_DIRECT	GO:1990226~histone methyltransferase binding	2	2.94118	0.0519395	NOP56, HSP90AB1	68	15	18883	37.0255	0.999832	0.368093	0.338736
GOTERM_CC_DIRECT	GO:0005852~eukaryotic translation initiation factor 3 complex	2	2.94118	0.0540983	EIF3A, EIF3B	68	17	20521	35.5035	0.99993	0.298077	0.277281
GOTERM_BP_DIRECT	GO:0001732~formation of cytoplasmic translation initiation complex	2	2.94118	0.0567198	EIF3A, EIF3B	67	17	19256	33.8121	1	0.504661	0.47412
GOTERM_CC_DIRECT	GO:0033290~eukaryotic 48S preinitiation complex	2	2.94118	0.0571892	EIF3A, EIF3B	68	18	20521	33.531	0.99996	0.298077	0.277281
GOTERM_CC_DIRECT	GO:0034719~SMN-Sm protein complex	2	2.94118	0.0571892	SNRPG, SNRPE	68	18	20521	33.531	0.99996	0.298077	0.277281
GOTERM_CC_DIRECT	GO:0016282~eukaryotic 43S preinitiation complex	2	2.94118	0.0602701	EIF3A, EIF3B	68	19	20521	31.7663	0.999977	0.304896	0.283624
UP_KW_BIOLOGICAL_PROCESS	KW-0690~Ribosome biogenesis	3	4.41176	0.0610108	NOP56, NOP58, TSR1	47	100	11447	7.3066	0.857938	0.249015	0.216884
GOTERM_MF_DIRECT	GO:0070628~proteasome binding	2	2.94118	0.0620038	PSMD14, PSME4	68	18	18883	30.8546	0.999971	0.421109	0.387524
GOTERM_CC_DIRECT	GO:0071011~precatalytic spliceosome	2	2.94118	0.0633411	SNRPG, SNRPE	68	20	20521	30.1779	0.999987	0.311276	0.28956
UP_KW_BIOLOGICAL_PROCESS	KW-0698~rRNA processing	3	4.41176	0.0642621	EIF4A3, DDX21, PA2G4	47	103	11447	7.09378	0.87242	0.249015	0.216884
GOTERM_CC_DIRECT	GO:0005697~telomerase holoenzyme complex	2	2.94118	0.0694535	HNRNPU, SNRPE	68	22	20521	27.4345	0.999996	0.331834	0.308682
UP_SEQ_FEATURE	REPEAT:2-1	2	2.94118	0.073888	SYNCRIP, HNRNPK	64	25	20562	25.7025	1	0.988501	0.974522
UP_SEQ_FEATURE	REPEAT:1-2	2	2.94118	0.073888	SYNCRIP, HNRNPK	64	25	20562	25.7025	1	0.988501	0.974522
GOTERM_CC_DIRECT	GO:0032991~macromolecular complex	6	8.82353	0.0753459	STIP1, SET, HSP90AB1, YWHAQ, HNRNPU, HSPD1	68	692	20521	2.61658	0.999999	0.350257	0.32582
UP_KW_BIOLOGICAL_PROCESS	KW-0346~Stress response	3	4.41176	0.0755066	HSP90AB1, HSPE1, HSPD1	47	113	11447	6.46601	0.912296	0.260078	0.22652
GOTERM_BP_DIRECT	GO:0048025~negative regulation of mRNA splicing, via spliceosome	2	2.94118	0.0759723	HNRNPK, HNRNPA2B1	67	23	19256	24.9916	1	0.653873	0.614302
UP_SEQ_FEATURE	REPEAT:1-1	2	2.94118	0.0767289	SYNCRIP, HNRNPK	64	26	20562	24.7139	1	0.99465	0.980585
GOTERM_CC_DIRECT	GO:0005682~U5 snRNP	2	2.94118	0.0785485	SNRPG, SNRPE	68	25	20521	24.1424	0.999999	0.355535	0.330731
GOTERM_BP_DIRECT	GO:0051131~chaperone-mediated protein complex assembly	2	2.94118	0.0791432	HSP90AB1, HSPD1	67	24	19256	23.9502	1	0.653873	0.614302
GOTERM_BP_DIRECT	GO:0051893~regulation of focal adhesion assembly	2	2.94118	0.0791432	MACF1, TLN1	67	24	19256	23.9502	1	0.653873	0.614302
UP_SEQ_FEATURE	REPEAT:2-2	2	2.94118	0.0795613	SYNCRIP, HNRNPK	64	27	20562	23.7986	1	0.99465	0.980585
GOTERM_BP_DIRECT	GO:1903241~U2-type prespliceosome assembly	2	2.94118	0.0823034	SNRPG, SNRPE	67	25	19256	22.9922	1	0.664169	0.623974
UP_SEQ_FEATURE	DOMAIN:K Homology	2	2.94118	0.0823852	HNRNPK, PNO1	64	28	20562	22.9487	1	0.99465	0.980585
UP_SEQ_FEATURE	DOMAIN:Sm	2	2.94118	0.0823852	SNRPG, SNRPE	64	28	20562	22.9487	1	0.99465	0.980585
GOTERM_BP_DIRECT	GO:0000380~alternative mRNA splicing, via spliceosome	2	2.94118	0.0854528	HNRNPM, HNRNPU	67	26	19256	22.1079	1	0.673912	0.633128
GOTERM_CC_DIRECT	GO:0005686~U2 snRNP	2	2.94118	0.0875559	SNRPG, SNRPE	68	28	20521	21.5557	1	0.365549	0.340046
GOTERM_CC_DIRECT	GO:0001650~fibrillar center	3	4.41176	0.0882535	NOP56, NOP58, NOLC1	68	152	20521	5.95617	1	0.365549	0.340046
GOTERM_CC_DIRECT	GO:0005684~U2-type spliceosomal complex	2	2.94118	0.0905391	SNRPG, SNRPE	68	29	20521	20.8124	1	0.365549	0.340046
GOTERM_CC_DIRECT	GO:0005689~U12-type spliceosomal complex	2	2.94118	0.0905391	SNRPG, SNRPE	68	29	20521	20.8124	1	0.365549	0.340046
GOTERM_MF_DIRECT	GO:0035613~RNA stem-loop binding	2	2.94118	0.0915697	EIF4A3, MYH10	68	27	18883	20.5697	1	0.577242	0.531204
GOTERM_BP_DIRECT	GO:0006400~tRNA modification	2	2.94118	0.0917199	SSB, NSUN2	67	28	19256	20.5288	1	0.707263	0.66446
GOTERM_CC_DIRECT	GO:0005739~mitochondrion	9	13.2353	0.0923121	PNPT1, HSP90AB1, DDX1, NSUN2, MRPL19, NUDT1, DDX21, HSPE1, HSPD1	68	1427	20521	1.9033	1	0.365549	0.340046
UP_SEQ_FEATURE	REPEAT:5	3	4.41176	0.0929151	MACF1, HNRNPM, EIF3A	64	167	20562	5.77152	1	1	0.987854
GOTERM_CC_DIRECT	GO:0071007~U2-type catalytic step 2 spliceosome	2	2.94118	0.0935126	SNRPG, SNRPE	68	30	20521	20.1186	1	0.365549	0.340046
UP_SEQ_FEATURE	DOMAIN:DEAD-box RNA helicase Q	2	2.94118	0.0935955	DDX1, EIF4A3	64	32	20562	20.0801	1	1	0.987854
GOTERM_MF_DIRECT	GO:0031369~translation initiation factor binding	2	2.94118	0.0947975	EIF3B, EIF4G1	68	28	18883	19.8351	1	0.577242	0.531204
UP_KW_MOLECULAR_FUNCTION	KW-0010~Activator	7	10.2941	0.095172	KDM5A, DNAJC2, HNRNPK, DDX1, HNRNPU, CEBPZ, BZW1	53	724	11872	2.16575	0.959251	0.609101	0.590066
GOTERM_BP_DIRECT	GO:0043066~negative regulation of apoptotic process	5	7.35294	0.0954447	HNRNPK, HSP90AB1, PA2G4, PTMA, HSPD1	67	506	19256	2.83995	1	0.719985	0.676413
GOTERM_MF_DIRECT	GO:0008266~poly(U) RNA binding	2	2.94118	0.0980141	SSB, PNPT1	68	29	18883	19.1511	1	0.577242	0.531204
GOTERM_MF_DIRECT	GO:0031625~ubiquitin protein ligase binding	4	5.88235	0.0991581	HSP90AB1, TCP1, PA2G4, HSPD1	68	312	18883	3.56014	1	0.577242	0.531204

## Sheet: Community H
Category	Term	Count	%	PValue	Genes	List Total	Pop Hits	Pop Total	Fold Enrichment	Bonferroni	Benjamini	FDR
GOTERM_CC_DIRECT	GO:0070469~respiratory chain	9	15.5172	9.76275e-15	MT-ND4L, MT-ND4, MT-ND5, MT-CO1, MT-CO2, MT-CYB, MT-ND2, MT-ND3, MT-ND1	53	32	20521	108.897	1.44595e-12	1.44489e-12	1.37655e-12
KEGG_PATHWAY	hsa00190:Oxidative phosphorylation	13	22.4138	4.68219e-14	MT-ND4L, MT-ND4, MT-ND5, MT-CO1, MT-ND2, COX6A1, MT-ND3, MT-ATP8, MT-ND1, MT-ATP6, MT-CO2, MT-CO3, MT-CYB	35	134	8662	24.0098	6.69975e-12	6.69553e-12	6.18049e-12
KEGG_PATHWAY	hsa05415:Diabetic cardiomyopathy	14	24.1379	2.63939e-13	MT-ND4L, MT-ND4, MT-ND5, MT-CO1, MT-ND2, COX6A1, MT-ND3, MT-ATP8, MT-ND1, MT-ATP6, PLCB4, MT-CO2, MT-CO3, MT-CYB	35	203	8662	17.068	3.77377e-11	1.88716e-11	1.742e-11
KEGG_PATHWAY	hsa05208:Chemical carcinogenesis - reactive oxygen species	14	24.1379	8.86305e-13	MT-ND4L, MT-ND4, MT-ND5, MT-CO1, FOS, MT-ND2, COX6A1, MT-ND3, MT-ATP8, MT-ND1, MT-ATP6, MT-CO2, MT-CO3, MT-CYB	35	223	8662	15.5372	1.2674e-10	4.22472e-11	3.89974e-11
KEGG_PATHWAY	hsa04714:Thermogenesis	14	24.1379	1.47267e-12	MT-ND4L, MT-ND4, MT-ND5, MT-CO1, ADCY1, MT-ND2, COX6A1, MT-ND3, MT-ATP8, MT-ND1, MT-ATP6, MT-CO2, MT-CO3, MT-CYB	35	232	8662	14.9345	2.10598e-10	5.26479e-11	4.85981e-11
KEGG_PATHWAY	hsa05016:Huntington disease	14	24.1379	4.93445e-11	MT-ND4L, MT-ND4, MT-ND5, MT-CO1, MT-ND2, COX6A1, MT-ND3, MT-ATP8, MT-ND1, MT-ATP6, PLCB4, MT-CO2, MT-CO3, MT-CYB	35	306	8662	11.3229	7.05627e-09	1.32295e-09	1.22118e-09
KEGG_PATHWAY	hsa05010:Alzheimer disease	15	25.8621	5.55082e-11	MT-ND4L, MT-ND4, MT-ND5, MT-CO1, MT-ND2, COX6A1, MT-ND3, MT-ATP8, MT-ND1, MT-ATP6, PLCB4, CAPN2, MT-CO2, MT-CO3, MT-CYB	35	384	8662	9.66741	7.93767e-09	1.32295e-09	1.22118e-09
UP_KW_BIOLOGICAL_PROCESS	KW-0679~Respiratory chain	9	15.5172	7.34172e-11	MT-ND4L, MT-ND4, MT-ND5, MT-CO1, MT-CO2, MT-CYB, MT-ND2, MT-ND3, MT-ND1	42	67	11447	36.6109	2.5696e-09	2.5696e-09	2.5696e-09
KEGG_PATHWAY	hsa05012:Parkinson disease	13	22.4138	1.65125e-10	MT-ND4L, MT-ND4, MT-ND5, MT-CO1, MT-ND2, COX6A1, MT-ND3, MT-ATP8, MT-ND1, MT-ATP6, MT-CO2, MT-CO3, MT-CYB	35	266	8662	12.0952	2.36128e-08	3.37326e-09	3.11378e-09
KEGG_PATHWAY	hsa05020:Prion disease	13	22.4138	2.13911e-10	MT-ND4L, MT-ND4, MT-ND5, MT-CO1, MT-ND2, COX6A1, MT-ND3, MT-ATP8, MT-ND1, MT-ATP6, MT-CO2, MT-CO3, MT-CYB	35	272	8662	11.8284	3.05893e-08	3.82366e-09	3.52953e-09
GOTERM_BP_DIRECT	GO:0042776~mitochondrial ATP synthesis coupled proton transport	8	13.7931	4.25087e-10	MT-ATP6, MT-ND4L, MT-ND4, MT-ND5, MT-ND2, MT-ND3, MT-ATP8, MT-ND1	53	65	19256	44.7164	1.89164e-07	1.89164e-07	1.84913e-07
KEGG_PATHWAY	hsa05022:Pathways of neurodegeneration - multiple diseases	15	25.8621	9.56187e-10	MT-ND4L, MT-ND4, MT-ND5, MT-CO1, MT-ND2, COX6A1, MT-ND3, MT-ATP8, MT-ND1, MT-ATP6, PLCB4, CAPN2, MT-CO2, MT-CO3, MT-CYB	35	476	8662	7.79892	1.36735e-07	1.51928e-08	1.40241e-08
GOTERM_MF_DIRECT	GO:0008137~NADH dehydrogenase (ubiquinone) activity	7	12.069	1.82589e-09	MT-ND4L, MT-ND4, MT-ND5, MT-CO1, MT-ND2, MT-ND3, MT-ND1	53	43	18883	57.9996	2.72058e-07	2.72058e-07	2.6658e-07
UP_KW_CELLULAR_COMPONENT	KW-0999~Mitochondrion inner membrane	12	20.6897	2.2752e-09	MT-ATP6, MT-ND4L, MT-ND4, MT-ND5, MT-CO1, MT-CO2, MT-CO3, MT-CYB, MT-ND2, COX6A1, MT-ND3, MT-ND1	51	346	17910	12.1795	5.68799e-08	5.68799e-08	5.68799e-08
GOTERM_CC_DIRECT	GO:0005743~mitochondrial inner membrane	13	22.4138	2.92056e-09	MT-ND4L, MT-ND4, MT-ND5, MT-CO1, MT-ND2, COX6A1, MT-ND3, MT-ATP8, MT-ND1, MT-ATP6, MT-CO2, MT-CO3, MT-CYB	53	495	20521	10.1686	4.32243e-07	2.16122e-07	2.059e-07
UP_KW_MOLECULAR_FUNCTION	KW-1278~Translocase	9	15.5172	3.20797e-09	MT-ND4L, MT-ND4, MT-ND5, MT-CO1, MT-CO2, MT-CO3, MT-ND2, MT-ND3, MT-ND1	44	105	11872	23.1273	7.69912e-08	7.69912e-08	7.69912e-08
UP_KW_BIOLOGICAL_PROCESS	KW-0249~Electron transport	9	15.5172	4.43715e-09	MT-ND4L, MT-ND4, MT-ND5, MT-CO1, MT-CO2, MT-CYB, MT-ND2, MT-ND3, MT-ND1	42	111	11447	22.0985	1.553e-07	7.76502e-08	7.76502e-08
KEGG_PATHWAY	hsa05014:Amyotrophic lateral sclerosis	13	22.4138	6.01579e-09	MT-ND4L, MT-ND4, MT-ND5, MT-CO1, MT-ND2, COX6A1, MT-ND3, MT-ATP8, MT-ND1, MT-ATP6, MT-CO2, MT-CO3, MT-CYB	35	364	8662	8.83878	8.60257e-07	8.60258e-08	7.94084e-08
GOTERM_BP_DIRECT	GO:0006120~mitochondrial electron transport, NADH to ubiquinone	6	10.3448	1.48622e-07	MT-ND4L, MT-ND4, MT-ND5, MT-ND2, MT-ND3, MT-ND1	53	46	19256	47.3897	6.61344e-05	2.74468e-05	2.68301e-05
GOTERM_BP_DIRECT	GO:0015990~electron transport coupled proton transport	4	6.89655	1.85035e-07	MT-ND4, MT-ND5, MT-CO1, MT-CYB	53	5	19256	290.657	8.23371e-05	2.74468e-05	2.68301e-05
GOTERM_CC_DIRECT	GO:0005747~mitochondrial respiratory chain complex I	6	10.3448	2.03707e-07	MT-ND4L, MT-ND4, MT-ND5, MT-ND2, MT-ND3, MT-ND1	53	52	20521	44.6756	3.01482e-05	1.00496e-05	9.57424e-06
GOTERM_BP_DIRECT	GO:0001666~response to hypoxia	8	13.7931	4.47287e-07	MT-ND4, MT-ND5, MT-CO1, CAPN2, MT-CO2, MT-CYB, MT-ND2, MT-ND1	53	176	19256	16.5146	0.000199023	4.97607e-05	4.86425e-05
GOTERM_BP_DIRECT	GO:0042773~ATP synthesis coupled electron transport	4	6.89655	6.45152e-07	MT-ND4L, MT-ND4, MT-ND5, MT-CO2	53	7	19256	207.612	0.000287052	5.74186e-05	5.61283e-05
GOTERM_BP_DIRECT	GO:0009060~aerobic respiration	6	10.3448	1.08073e-06	MT-ND4L, MT-ND4, MT-ND5, MT-ND2, MT-ND3, MT-ND1	53	68	19256	32.0577	0.000480811	8.01543e-05	7.83531e-05
KEGG_PATHWAY	hsa04723:Retrograde endocannabinoid signaling	8	13.7931	1.34804e-06	MT-ND4L, MT-ND4, PLCB4, MT-ND5, ADCY1, MT-ND2, MT-ND3, MT-ND1	35	148	8662	13.3776	0.000192751	1.75245e-05	1.61765e-05
GOTERM_CC_DIRECT	GO:0005739~mitochondrion	16	27.5862	1.5404e-06	MT-ND4L, MT-ND4, MT-ND5, MT-ND2, COX6A1, MT-ND3, LRPPRC, MT-ATP8, MT-ND1, MT-ATP6, MT-RNR2, MT-RNR1, NBR1, MT-CO2, MT-CO3, MT-CYB	53	1427	20521	4.34129	0.000227953	5.69947e-05	5.4299e-05
UP_SEQ_FEATURE	UNSURE:I or L	4	6.89655	1.80782e-06	MT-CO1, MT-CO3, MT-ND2, MT-ND1	53	10	20562	155.185	0.000932399	0.000932833	0.000921986
UP_KW_PTM	KW-1017~Isopeptide bond	17	29.3103	2.49666e-06	SRRM2, MEF2A, DDX17, DDX3X, DST, ZBTB38, ZMYND8, FOS, TDRD3, IGF1R, CALD1, TBL1XR1, CSDE1, ZC3H13, JUNB, ZKSCAN1, BPTF	36	1868	14237	3.59905	2.24697e-05	1.46316e-05	1.31684e-05
UP_KW_CELLULAR_COMPONENT	KW-0496~Mitochondrion	16	27.5862	2.67024e-06	MT-ND4L, MT-ND4, MT-ND5, MT-CO1, MT-ND2, COX6A1, MT-ND3, LRPPRC, MT-ATP8, MT-ND1, MT-ATP6, MT-RNR2, MT-RNR1, MT-CO2, MT-CO3, MT-CYB	51	1361	17910	4.12845	6.67538e-05	3.3378e-05	3.3378e-05
UP_KW_PTM	KW-0832~Ubl conjugation	20	34.4828	2.92631e-06	SRRM2, MEF2A, DDX17, DDX3X, DST, ZBTB38, ZMYND8, MYCBP2, CBLB, FOS, TDRD3, IGF1R, CALD1, TBL1XR1, CSDE1, NBR1, ZC3H13, JUNB, ZKSCAN1, BPTF	36	2686	14237	2.94469	2.63365e-05	1.46316e-05	1.31684e-05
GOTERM_CC_DIRECT	GO:0031966~mitochondrial membrane	7	12.069	3.6982e-06	MT-ND4, MT-CO1, MT-CO2, MT-CO3, COX6A1, MT-ND3, MT-ND1	53	165	20521	16.4262	0.000547185	0.000109467	0.000104289
GOTERM_BP_DIRECT	GO:0045333~cellular respiration	5	8.62069	4.44664e-06	MT-CO1, MT-CO2, MT-CO3, MT-CYB, COX6A1	53	41	19256	44.3074	0.0019768	0.000282679	0.000276327
KEGG_PATHWAY	hsa00970:Aminoacyl-tRNA biosynthesis	6	10.3448	5.16568e-06	MT-TP, MT-TT, MT-TS2, MT-TL1, MT-TV, MT-TF	35	66	8662	22.4987	0.000738422	6.15577e-05	5.68225e-05
UP_SEQ_FEATURE	CROSSLNK:Glycyl lysine isopeptide (Lys-Gly) (interchain with G-Cter in SUMO2)	14	24.1379	1.25328e-05	SRRM2, DDX17, DDX3X, ZBTB38, ZMYND8, FOS, TDRD3, CALD1, TBL1XR1, CSDE1, ZC3H13, JUNB, ZKSCAN1, BPTF	53	1277	20562	4.25331	0.00644607	0.00323154	0.00319396
GOTERM_MF_DIRECT	GO:0004129~cytochrome-c oxidase activity	4	6.89655	1.30337e-05	MT-CO1, MT-CO2, MT-CO3, MT-CYB	53	17	18883	83.8313	0.00194015	0.000971013	0.000951462
UP_SEQ_FEATURE	DOMAIN:NADH:quinone oxidoreductase/Mrp antiporter membrane subunit	3	5.17241	1.8788e-05	MT-ND4, MT-ND5, MT-ND2	53	3	20562	387.962	0.00964786	0.00323154	0.00319396
GOTERM_CC_DIRECT	GO:0005751~mitochondrial respiratory chain complex IV	4	6.89655	3.39332e-05	MT-CO1, MT-CO2, MT-CO3, COX6A1	53	25	20521	61.9502	0.00500962	0.00083702	0.000797431
UP_SEQ_FEATURE	TRANSMEM:Helical; Name=II	3	5.17241	3.75151e-05	MT-CO1, MT-CO2, MT-CO3	53	4	20562	290.972	0.019172	0.00387156	0.00382654
UP_SEQ_FEATURE	TRANSMEM:Helical; Name=I	3	5.17241	3.75151e-05	MT-CO1, MT-CO2, MT-CO3	53	4	20562	290.972	0.019172	0.00387156	0.00382654
GOTERM_BP_DIRECT	GO:0006123~mitochondrial electron transport, cytochrome c to oxygen	4	6.89655	4.0964e-05	MT-CO1, MT-CO2, MT-CO3, COX6A1	53	25	19256	58.1313	0.0180642	0.00227862	0.00222742
UP_KW_PTM	KW-0597~Phosphoprotein	32	55.1724	0.00014146	DDX3X, ZMYND8, MYCBP2, CBLB, ADCY1, PPP1R9A, IGF1R, HECTD1, PCLO, CALD1, ZNF704, ZC3H13, JUNB, ZKSCAN1, BPTF, DDX17, SRRM2, SPEN, MEF2A, DST, IGFBP5, ZBTB38, FOS, TDRD3, LRPPRC, FCHSD2, PLCB4, TBL1XR1, CSDE1, GOLGB1, AKAP9, NBR1	36	8407	14237	1.50531	0.00127242	0.000471532	0.000424379
KEGG_PATHWAY	hsa04932:Non-alcoholic fatty liver disease	6	10.3448	0.000314702	MT-CO1, MT-CO2, FOS, MT-CO3, MT-CYB, COX6A1	35	155	8662	9.58009	0.0440115	0.00346172	0.00319543
UP_SEQ_FEATURE	UNSURE:D or N	3	5.17241	0.000340008	MT-ND5, MT-CO1, MT-CO2	53	11	20562	105.808	0.160941	0.0292407	0.0289007
GOTERM_CC_DIRECT	GO:0045277~respiratory chain complex IV	3	5.17241	0.000341358	MT-CO1, MT-CO2, MT-CO3	53	11	20521	105.597	0.0492742	0.00721728	0.00687592
KEGG_PATHWAY	hsa04260:Cardiac muscle contraction	5	8.62069	0.000349841	MT-CO1, MT-CO2, MT-CO3, MT-CYB, COX6A1	35	87	8662	14.2233	0.0488048	0.00357337	0.0032985
GOTERM_MF_DIRECT	GO:0003954~NADH dehydrogenase activity	3	5.17241	0.000402639	MT-ND4, MT-ND5, MT-ND1	53	11	18883	97.1681	0.0582404	0.0199977	0.0195951
GOTERM_BP_DIRECT	GO:0032981~mitochondrial respiratory chain complex I assembly	4	6.89655	0.000787653	MT-ND4, MT-ND5, MT-ND2, MT-ND1	53	67	19256	21.6908	0.295765	0.0372805	0.0364428
UP_SEQ_FEATURE	COMPBIAS:Polar residues	30	51.7241	0.00082485	MT-TP, DDX3X, ZMYND8, MYCBP2, CBLB, PPP1R9A, HECTD1, PCLO, CALD1, ZNF704, MXI1, ZC3H13, ZKSCAN1, BPTF, DDX17, SRRM2, SPEN, MEF2A, TIA1, DST, IGFBP5, ZBTB38, FOS, TDRD3, FCHSD2, PLCB4, TBL1XR1, CSDE1, GOLGB1, DZIP3	53	6908	20562	1.68484	0.346752	0.0608033	0.0600962
GOTERM_BP_DIRECT	GO:0006119~oxidative phosphorylation	3	5.17241	0.000837765	MT-CO1, MT-CYB, COX6A1	53	16	19256	68.1226	0.311308	0.0372805	0.0364428
KEGG_PATHWAY	hsa01100:Metabolic pathways	15	25.8621	0.00122986	MT-ND4L, MT-ND4, MT-ND5, MT-CO1, ADCY1, MT-ND2, COX6A1, MT-ND3, MT-ATP8, MT-ND1, MT-ATP6, PLCB4, MT-CO2, MT-CO3, MT-CYB	35	1546	8662	2.40122	0.161364	0.0117247	0.0108228
UP_SEQ_FEATURE	TOPO_DOM:Mitochondrial matrix	4	6.89655	0.00184669	MT-CO1, MT-CO2, MT-CO3, COX6A1	53	96	20562	16.1651	0.614716	0.119112	0.117727
GOTERM_BP_DIRECT	GO:0071277~cellular response to calcium ion	4	6.89655	0.0018491	MEF2A, FOS, ADCY1, JUNB	53	90	19256	16.1476	0.561156	0.0748046	0.0731236
GOTERM_CC_DIRECT	GO:0005856~cytoskeleton	7	12.069	0.00206555	PCLO, DST, CALD1, AKAP9, KRIT1, PPP1R9A, LRPPRC	53	526	20521	5.1527	0.263627	0.0382127	0.0364054
GOTERM_BP_DIRECT	GO:0034063~stress granule assembly	3	5.17241	0.00258484	TIA1, DDX3X, CSDE1	53	28	19256	38.9272	0.683915	0.092966	0.0908768
GOTERM_BP_DIRECT	GO:0045471~response to ethanol	4	6.89655	0.00271586	MT-ND4, FOS, MT-CYB, IGF1R	53	103	19256	14.1095	0.701863	0.092966	0.0908768
GOTERM_CC_DIRECT	GO:0005654~nucleoplasm	20	34.4828	0.00282544	SRRM2, SPEN, MEF2A, DDX17, TIA1, DDX3X, DST, ZBTB38, ZMYND8, MYCBP2, CBLB, FOS, TDRD3, LRPPRC, TBL1XR1, NBR1, MXI1, ZC3H13, JUNB, BPTF	53	3972	20521	1.94959	0.342136	0.0464628	0.0442652
GOTERM_MF_DIRECT	GO:0016491~oxidoreductase activity	5	8.62069	0.00283769	MT-ND4L, MT-ND4, MT-ND5, COX6A1, MT-ND1	53	214	18883	8.32437	0.345194	0.105704	0.103576
UP_SEQ_FEATURE	COMPBIAS:Basic and acidic residues	25	43.1034	0.00307756	DDX3X, ZMYND8, MYCBP2, CBLB, PPP1R9A, HECTD1, PCLO, CALD1, ZNF704, MXI1, ZC3H13, ZKSCAN1, BPTF, DDX17, SRRM2, SPEN, DST, IGFBP5, ZBTB38, FOS, TDRD3, PLCB4, GOLGB1, AKAP9, DZIP3	53	5658	20562	1.71422	0.79617	0.173775	0.171754
UP_SEQ_FEATURE	TRANSMEM:Helical; Name=V	2	3.44828	0.0050516	MT-CO1, MT-CO3	53	2	20562	387.962	0.926703	0.173775	0.171754
UP_SEQ_FEATURE	TRANSMEM:Helical; Name=IV	2	3.44828	0.0050516	MT-CO1, MT-CO3	53	2	20562	387.962	0.926703	0.173775	0.171754
UP_SEQ_FEATURE	TRANSMEM:Helical; Name=VI	2	3.44828	0.0050516	MT-CO1, MT-CO3	53	2	20562	387.962	0.926703	0.173775	0.171754
UP_SEQ_FEATURE	TRANSMEM:Helical; Name=VII	2	3.44828	0.0050516	MT-CO1, MT-CO3	53	2	20562	387.962	0.926703	0.173775	0.171754
UP_SEQ_FEATURE	TRANSMEM:Helical; Name=III	2	3.44828	0.0050516	MT-CO1, MT-CO3	53	2	20562	387.962	0.926703	0.173775	0.171754
UP_SEQ_FEATURE	DOMAIN:Cytochrome oxidase subunit I profile	2	3.44828	0.0050516	MT-CO1, MT-CYB	53	2	20562	387.962	0.926703	0.173775	0.171754
UP_SEQ_FEATURE	TOPO_DOM:Mitochondrial intermembrane	4	6.89655	0.00556562	MT-CO1, MT-CO2, MT-CO3, COX6A1	53	142	20562	10.9285	0.943859	0.179491	0.177404
UP_KW_MOLECULAR_FUNCTION	KW-0560~Oxidoreductase	8	13.7931	0.0060156	MT-ND4L, MT-ND4, MT-ND5, MT-CYB, MT-ND2, COX6A1, MT-ND3, MT-ND1	44	613	11872	3.52128	0.134814	0.0721872	0.0721872
GOTERM_BP_DIRECT	GO:1902600~hydrogen ion transmembrane transport	4	6.89655	0.00628361	MT-ATP6, MT-CO2, MT-CO3, MT-ATP8	53	139	19256	10.4553	0.939495	0.199729	0.195241
GOTERM_MF_DIRECT	GO:0003723~RNA binding	11	18.9655	0.00629228	SRRM2, SPEN, DDX17, TIA1, DDX3X, CSDE1, GOLGB1, ZC3H13, LRPPRC, DZIP3, TDRD3	53	1475	18883	2.65703	0.609572	0.18751	0.183735
GOTERM_BP_DIRECT	GO:0021549~cerebellum development	3	5.17241	0.00745241	MT-ND4, MT-CO1, IGF1R	53	48	19256	22.7075	0.964162	0.221088	0.21612
UP_SEQ_FEATURE	DOMAIN:UBA	3	5.17241	0.00796023	NBR1, CBLB, TDRD3	53	53	20562	21.9601	0.983819	0.241616	0.238807
KEGG_PATHWAY	hsa04928:Parathyroid hormone synthesis, secretion and action	4	6.89655	0.00809313	MEF2A, PLCB4, FOS, ADCY1	35	106	8662	9.33908	0.687149	0.0723324	0.0667684
GOTERM_MF_DIRECT	GO:0005515~protein binding	44	75.8621	0.0102649	DDX3X, MT-CO1, ZMYND8, MYCBP2, CBLB, PPP1R9A, MT-ND2, COX6A1, MT-ND3, IGF1R, MT-ND1, MT-ATP6, HECTD1, CALD1, ZNF704, MXI1, CAPN2, KRIT1, ZC3H13, JUNB, ZKSCAN1, BPTF, DDX17, SRRM2, SPEN, MEF2A, TIA1, DST, IGFBP5, ZBTB38, FOS, TDRD3, LRPPRC, MT-ATP8, FCHSD2, PLCB4, TBL1XR1, CSDE1, GOLGB1, AKAP9, NBR1, MT-CO2, MT-CO3, DZIP3	53	12707	18883	1.23369	0.785056	0.254912	0.24978
KEGG_PATHWAY	hsa04935:Growth hormone synthesis, secretion and action	4	6.89655	0.0113507	PLCB4, FOS, ADCY1, JUNB	35	120	8662	8.24952	0.804548	0.0954798	0.0881352
GOTERM_CC_DIRECT	GO:0035976~transcription factor AP-1 complex	2	3.44828	0.0126071	FOS, JUNB	53	5	20521	154.875	0.847061	0.186585	0.17776
GOTERM_CC_DIRECT	GO:0005634~nucleus	24	41.3793	0.0158716	SRRM2, SPEN, MEF2A, DDX17, TIA1, DDX3X, DST, ZBTB38, ZMYND8, MYCBP2, FOS, TDRD3, LRPPRC, PLCB4, MT-RNR2, TBL1XR1, MT-RNR1, ZNF704, MXI1, CAPN2, ZC3H13, JUNB, ZKSCAN1, BPTF	53	6021	20521	1.54335	0.906318	0.213546	0.203446
UP_KW_MOLECULAR_FUNCTION	KW-0694~RNA-binding	8	13.7931	0.0175144	SRRM2, SPEN, DDX17, TIA1, DDX3X, CSDE1, LRPPRC, DZIP3	44	753	11872	2.86659	0.345623	0.140115	0.140115
GOTERM_MF_DIRECT	GO:0035064~methylated histone binding	3	5.17241	0.018158	ZMYND8, TDRD3, BPTF	53	75	18883	14.2513	0.934808	0.386507	0.378725
GOTERM_BP_DIRECT	GO:0007565~female pregnancy	3	5.17241	0.0197635	IGFBP5, CAPN2, FOS	53	80	19256	13.6245	0.999861	0.549671	0.537319
GOTERM_BP_DIRECT	GO:1903608~protein localization to cytoplasmic stress granule	2	3.44828	0.0214044	TIA1, DDX3X	53	8	19256	90.8302	0.999934	0.560292	0.547701
GOTERM_BP_DIRECT	GO:0034224~cellular response to zinc ion starvation	2	3.44828	0.0240482	FOS, IGF1R	53	9	19256	80.7379	0.99998	0.579913	0.566881
GOTERM_CC_DIRECT	GO:0010494~cytoplasmic stress granule	3	5.17241	0.0251575	TIA1, DDX3X, CSDE1	53	97	20521	11.9749	0.97697	0.28834	0.274702
GOTERM_CC_DIRECT	GO:0030425~dendrite	5	8.62069	0.0253272	PLCB4, CAPN2, PPP1R9A, MT-ND1, BPTF	53	441	20521	4.38989	0.977555	0.28834	0.274702
GOTERM_BP_DIRECT	GO:0006357~regulation of transcription from RNA polymerase II promoter	10	17.2414	0.0260857	SPEN, DDX17, TBL1XR1, MT-RNR1, ZNF704, MXI1, FOS, JUNB, ZKSCAN1, BPTF	53	1599	19256	2.27217	0.999992	0.579913	0.566881
GOTERM_BP_DIRECT	GO:0035556~intracellular signal transduction	5	8.62069	0.0273612	PLCB4, DDX3X, IGFBP5, CBLB, ADCY1	53	424	19256	4.28444	0.999996	0.579913	0.566881
GOTERM_CC_DIRECT	GO:0016020~membrane	22	37.931	0.0275148	DDX17, MT-ND4L, MT-ND4, DDX3X, MT-ND5, DST, MYCBP2, ADCY1, MT-ND2, MT-ND3, LRPPRC, MT-ND1, IGF1R, MT-ATP6, PCLO, TBL1XR1, GOLGB1, NBR1, MT-CO2, MT-CO3, MT-CYB, ZC3H13	53	5595	20521	1.52246	0.983905	0.290871	0.277114
GOTERM_BP_DIRECT	GO:0017148~negative regulation of translation	3	5.17241	0.0282877	TIA1, DDX3X, IGFBP5	53	97	19256	11.2367	0.999997	0.579913	0.566881
GOTERM_BP_DIRECT	GO:0046688~response to copper ion	2	3.44828	0.0293147	MT-CO1, MT-CYB	53	11	19256	66.0583	0.999998	0.579913	0.566881
UP_KW_BIOLOGICAL_PROCESS	KW-0813~Transport	14	24.1379	0.0298754	MT-ND4L, MT-TP, MT-ND4, MT-ND5, MT-CO1, MT-ND2, MT-ND3, LRPPRC, MT-ATP8, MT-ND1, MT-ATP6, FCHSD2, MT-CO2, MT-CYB	42	2122	11447	1.79815	0.654091	0.348547	0.348547
GOTERM_BP_DIRECT	GO:0009410~response to xenobiotic stimulus	4	6.89655	0.029973	FOS, ADCY1, MT-CYB, MT-ND1	53	250	19256	5.81313	0.999999	0.579913	0.566881
UP_SEQ_FEATURE	COMPBIAS:Pro residues	11	18.9655	0.0316841	SPEN, DDX17, MEF2A, FCHSD2, PCLO, IGFBP5, ZNF704, MXI1, CBLB, ZC3H13, BPTF	53	2060	20562	2.07164	1	0.908277	0.897715
GOTERM_BP_DIRECT	GO:0033687~osteoblast proliferation	2	3.44828	0.0319375	MT-RNR1, JUNB	53	12	19256	60.5535	0.999999	0.592174	0.578867
UP_KW_PTM	KW-0007~Acetylation	15	25.8621	0.0319699	SRRM2, MEF2A, DDX17, TIA1, DDX3X, ZMYND8, LRPPRC, MT-ATP8, PLCB4, TBL1XR1, CSDE1, GOLGB1, CAPN2, JUNB, BPTF	36	3505	14237	1.69246	0.253552	0.0799247	0.0719323
GOTERM_MF_DIRECT	GO:0005520~insulin-like growth factor binding	2	3.44828	0.0352248	IGFBP5, IGF1R	53	13	18883	54.8128	0.995219	0.583167	0.571425
GOTERM_MF_DIRECT	GO:0031994~insulin-like growth factor I binding	2	3.44828	0.0352248	IGFBP5, IGF1R	53	13	18883	54.8128	0.995219	0.583167	0.571425
GOTERM_CC_DIRECT	GO:0005750~mitochondrial respiratory chain complex III	2	3.44828	0.0373555	MT-CO1, MT-CYB	53	15	20521	51.6252	0.996428	0.368574	0.351142
UP_SEQ_FEATURE	COMPBIAS:Acidic residues	7	12.069	0.0382862	PLCB4, HECTD1, DST, ZNF704, NBR1, PPP1R9A, BPTF	53	992	20562	2.73764	1	1	0.990291
UP_KW_CELLULAR_COMPONENT	KW-0138~CF(0)	2	3.44828	0.0383966	MT-ATP6, MT-ATP8	51	14	17910	50.1681	0.62425	0.319972	0.319972
UP_SEQ_FEATURE	TRANSMEM:Helical	21	36.2069	0.0399439	MT-ND4L, MT-ND4, DDX3X, MT-ND5, DST, MT-CO1, ADCY1, MT-ND2, COX6A1, MT-ND3, MT-ATP8, MT-ND1, IGF1R, MT-ATP6, PCLO, TBL1XR1, GOLGB1, MT-CO2, MT-CO3, MT-CYB, ZC3H13	53	5455	20562	1.49353	1	1	0.990291
GOTERM_CC_DIRECT	GO:0090575~RNA polymerase II transcription factor complex	3	5.17241	0.0400457	MXI1, FOS, JUNB	53	125	20521	9.29253	0.997639	0.370423	0.352903
GOTERM_MF_DIRECT	GO:0000978~RNA polymerase II core promoter proximal region sequence-specific DNA binding	8	13.7931	0.0403014	MEF2A, ZNF704, ZBTB38, MXI1, FOS, JUNB, ZKSCAN1, BPTF	53	1170	18883	2.43612	0.997822	0.60049	0.5884
KEGG_PATHWAY	hsa04911:Insulin secretion	3	5.17241	0.0445218	PLCB4, PCLO, ADCY1	35	86	8662	8.63322	0.998516	0.353701	0.326493
GOTERM_BP_DIRECT	GO:0055093~response to hyperoxia	2	3.44828	0.0449475	MT-ATP6, MT-CYB	53	17	19256	42.7436	1	0.762609	0.745472
GOTERM_BP_DIRECT	GO:0001649~osteoblast differentiation	3	5.17241	0.0461964	IGFBP5, MT-RNR1, JUNB	53	127	19256	8.58238	1	0.762609	0.745472
GOTERM_BP_DIRECT	GO:0045944~positive regulation of transcription from RNA polymerase II promoter	8	13.7931	0.0462707	DDX17, MEF2A, DDX3X, TBL1XR1, ZBTB38, FOS, JUNB, BPTF	53	1230	19256	2.36306	1	0.762609	0.745472
KEGG_PATHWAY	hsa04015:Rap1 signaling pathway	4	6.89655	0.0484712	PLCB4, KRIT1, ADCY1, IGF1R	35	210	8662	4.71401	0.999179	0.36481	0.336747
GOTERM_MF_DIRECT	GO:0046933~proton-transporting ATP synthase activity, rotational mechanism	2	3.44828	0.0510692	MT-ATP6, MT-ATP8	53	19	18883	37.5035	0.999595	0.691755	0.677827
GOTERM_CC_DIRECT	GO:0005753~mitochondrial proton-transporting ATP synthase complex	2	3.44828	0.0543163	MT-ATP6, MT-ATP8	53	22	20521	35.199	0.999743	0.468507	0.446348
KEGG_PATHWAY	hsa04713:Circadian entrainment	3	5.17241	0.0552282	PLCB4, FOS, ADCY1	35	97	8662	7.6542	0.999704	0.382988	0.353528
KEGG_PATHWAY	hsa01522:Endocrine resistance	3	5.17241	0.056243	FOS, ADCY1, IGF1R	35	98	8662	7.57609	0.999746	0.382988	0.353528
GOTERM_CC_DIRECT	GO:0000785~chromatin	7	12.069	0.0578917	MEF2A, ZMYND8, MXI1, CAPN2, FOS, JUNB, BPTF	53	1097	20521	2.47067	0.999853	0.468507	0.446348
GOTERM_CC_DIRECT	GO:0030424~axon	4	6.89655	0.0601462	PCLO, DST, MYCBP2, IGF1R	53	353	20521	4.38741	0.999897	0.468507	0.446348
GOTERM_BP_DIRECT	GO:0051493~regulation of cytoskeleton organization	2	3.44828	0.0603334	MYCBP2, CAPN2	53	23	19256	31.5931	1	0.95887	0.937322
KEGG_PATHWAY	hsa05142:Chagas disease	3	5.17241	0.0603679	PLCB4, FOS, ADCY1	35	102	8662	7.27899	0.999864	0.392391	0.362207
UP_KW_BIOLOGICAL_PROCESS	KW-0066~ATP synthesis	2	3.44828	0.0625903	MT-ATP6, MT-ATP8	42	18	11447	30.2831	0.895881	0.490541	0.490541
GOTERM_MF_DIRECT	GO:0044877~macromolecular complex binding	4	6.89655	0.0633506	MT-TP, CAPN2, MT-CYB, IGF1R	53	332	18883	4.29257	0.999942	0.696418	0.682396
GOTERM_CC_DIRECT	GO:0043025~neuronal cell body	4	6.89655	0.0647171	AKAP9, CAPN2, MT-ND1, IGF1R	53	364	20521	4.25482	0.99995	0.478907	0.456256
GOTERM_BP_DIRECT	GO:0015986~ATP synthesis coupled proton transport	2	3.44828	0.0679349	MT-ATP6, MT-ATP8	53	26	19256	27.9478	1	1	0.97973
GOTERM_MF_DIRECT	GO:0015078~hydrogen ion transmembrane transporter activity	2	3.44828	0.0692319	MT-ATP6, MT-ATP8	53	26	18883	27.4064	0.999977	0.696418	0.682396
GOTERM_MF_DIRECT	GO:0035613~RNA stem-loop binding	2	3.44828	0.0717986	DDX3X, CSDE1	53	27	18883	26.3913	0.999985	0.696418	0.682396
KEGG_PATHWAY	hsa04725:Cholinergic synapse	3	5.17241	0.0722254	PLCB4, FOS, ADCY1	35	113	8662	6.57042	0.999978	0.449054	0.414511
GOTERM_MF_DIRECT	GO:0061630~ubiquitin protein ligase activity	4	6.89655	0.0727525	HECTD1, MYCBP2, CBLB, DZIP3	53	352	18883	4.04867	0.999987	0.696418	0.682396
UP_KW_BIOLOGICAL_PROCESS	KW-0805~Transcription regulation	14	24.1379	0.0748863	SPEN, MEF2A, DDX17, DDX3X, ZBTB38, ZMYND8, LRPPRC, TBL1XR1, MT-RNR1, ZNF704, MXI1, JUNB, ZKSCAN1, BPTF	42	2417	11447	1.57868	0.934411	0.490541	0.490541
GOTERM_MF_DIRECT	GO:0003677~DNA binding	8	13.7931	0.0755227	SPEN, MEF2A, DDX3X, MT-RNR1, AKAP9, FOS, JUNB, ZKSCAN1	53	1350	18883	2.11131	0.999992	0.696418	0.682396
UP_SEQ_FEATURE	DOMAIN:DEAD-box RNA helicase Q	2	3.44828	0.077889	DDX17, DDX3X	53	32	20562	24.2476	1	1	0.990291
GOTERM_BP_DIRECT	GO:0051602~response to electrical stimulus	2	3.44828	0.0779765	MT-CO1, AKAP9	53	30	19256	24.2214	1	1	0.97973
GOTERM_MF_DIRECT	GO:0008143~poly(A) binding	2	3.44828	0.0794571	TIA1, DDX3X	53	30	18883	23.7522	0.999996	0.696418	0.682396
UP_SEQ_FEATURE	MOTIF:DEAD box	2	3.44828	0.0825544	DDX17, DDX3X	53	34	20562	22.8213	1	1	0.990291
GOTERM_BP_DIRECT	GO:0048009~insulin-like growth factor receptor signaling pathway	2	3.44828	0.0829574	IGFBP5, IGF1R	53	32	19256	22.7075	1	1	0.97973
GOTERM_BP_DIRECT	GO:0071902~positive regulation of protein serine/threonine kinase activity	2	3.44828	0.0854379	DDX3X, MT-RNR1	53	33	19256	22.0194	1	1	0.97973
GOTERM_MF_DIRECT	GO:0003700~transcription factor activity, sequence-specific DNA binding	5	8.62069	0.0863025	MEF2A, ZNF704, ZBTB38, FOS, JUNB	53	609	18883	2.92515	0.999999	0.714393	0.700009
GOTERM_CC_DIRECT	GO:0098978~glutamatergic synapse	4	6.89655	0.0879101	PLCB4, PCLO, AKAP9, ADCY1	53	415	20521	3.73194	0.999999	0.591677	0.563693
GOTERM_CC_DIRECT	GO:0005795~Golgi stack	2	3.44828	0.0896801	GOLGB1, AKAP9	53	37	20521	20.9291	0.999999	0.591677	0.563693
UP_KW_BIOLOGICAL_PROCESS	KW-0804~Transcription	14	24.1379	0.0901786	SPEN, MEF2A, DDX17, DDX3X, ZBTB38, ZMYND8, LRPPRC, TBL1XR1, MT-RNR1, ZNF704, MXI1, JUNB, ZKSCAN1, BPTF	42	2487	11447	1.53424	0.963401	0.490541	0.490541
KEGG_PATHWAY	hsa04926:Relaxin signaling pathway	3	5.17241	0.0906855	PLCB4, FOS, ADCY1	35	129	8662	5.75548	0.999999	0.540334	0.49877
GOTERM_MF_DIRECT	GO:0061629~RNA polymerase II sequence-specific DNA binding transcription factor binding	3	5.17241	0.0921274	SPEN, MEF2A, FOS	53	185	18883	5.77756	0.999999	0.722473	0.707927
UP_SEQ_FEATURE	MOTIF:Q motif	2	3.44828	0.0941168	DDX17, DDX3X	53	39	20562	19.8955	1	1	0.990291
UP_SEQ_FEATURE	ZN_FING:RING-type; atypical	2	3.44828	0.0941168	MYCBP2, DZIP3	53	39	20562	19.8955	1	1	0.990291
GOTERM_CC_DIRECT	GO:0016607~nuclear speck	4	6.89655	0.094821	SRRM2, DDX17, HECTD1, ZC3H13	53	429	20521	3.61015	1	0.591677	0.563693
KEGG_PATHWAY	hsa04270:Vascular smooth muscle contraction	3	5.17241	0.0967173	PLCB4, CALD1, ADCY1	35	134	8662	5.54072	1	0.544791	0.502884
UP_KW_BIOLOGICAL_PROCESS	KW-0508~mRNA splicing	4	6.89655	0.0981082	SRRM2, DDX17, TIA1, ZC3H13	42	309	11447	3.52812	0.97306	0.490541	0.490541
GOTERM_CC_DIRECT	GO:0045121~membrane raft	3	5.17241	0.0983629	CAPN2, CBLB, ADCY1	53	209	20521	5.55773	1	0.591677	0.563693
UP_SEQ_FEATURE	DOMAIN:Bromo	2	3.44828	0.0987017	ZMYND8, BPTF	53	41	20562	18.925	1	1	0.990291
GOTERM_CC_DIRECT	GO:0043235~receptor complex	3	5.17241	0.0999455	MT-TP, NBR1, IGF1R	53	211	20521	5.50505	1	0.591677	0.563693

## Sheet: Community I
Category	Term	Count	%	PValue	Genes	List Total	Pop Hits	Pop Total	Fold Enrichment	Bonferroni	Benjamini	FDR
GOTERM_MF_DIRECT	GO:0048306~calcium-dependent protein binding	4	9.52381	0.000694463	S100A1, S100A6, S100A13, S100A4	41	82	18883	22.4664	0.0722825	0.075002	0.075002
GOTERM_BP_DIRECT	GO:1904019~epithelial cell apoptotic process	3	7.14286	0.000861752	USP53, TMEM258, NFKBIZ	41	21	19256	67.0941	0.263653	0.305922	0.305922
UP_SEQ_FEATURE	DOMAIN:EF-hand	4	9.52381	0.00640393	S100A1, S100A6, S100A13, S100A4	40	200	20562	10.281	0.546253	0.787684	0.787684
GOTERM_CC_DIRECT	GO:0005737~cytoplasm	20	47.619	0.00745106	TSC22D1, CDKN2A, S100A1, FRMD4A, PLEKHA4, TPD52L1, PTPRE, COPS6, MT2A, STRIP2, TUBA1A, TMEM258, BHLHE40, S100A6, S100A13, ARFIP1, PIK3C3, SH3BGRL3, APOD, TMSB10	42	5636	20521	1.73384	0.493679	0.678046	0.678046
GOTERM_CC_DIRECT	GO:0048471~perinuclear region of cytoplasm	6	14.2857	0.0158285	COPS6, S100A6, S100A13, S100A4, APOD, TPD52L1	42	745	20521	3.935	0.765878	0.720195	0.720195
GOTERM_MF_DIRECT	GO:0050786~RAGE receptor binding	2	4.7619	0.0209872	S100A13, S100A4	41	10	18883	92.1122	0.898809	0.790056	0.790056
UP_KW_PTM	KW-0318~Glutathionylation	2	4.7619	0.0244568	FXYD3, S100A1	33	11	14237	78.4408	0.292949	0.366852	0.366852
GOTERM_MF_DIRECT	GO:0005515~protein binding	34	80.9524	0.0254346	TDRKH, USP53, MGST3, RPS27L, MT2A, ZNHIT1, TUBA1A, NFKBIZ, S100A13, APOD, ARFIP1, SH3BGRL3, RABAC1, TMSB10, ATP6V0B, TNFRSF12A, TSC22D1, NDUFA5, CDKN2A, S100A1, PLEKHA4, TPD52L1, TM4SF1, PTPRE, COPS6, TMEM258, APOC1, BHLHE40, S100A6, S100A4, HOXB2, PIK3C3, RAMP1, CKLF	41	12707	18883	1.23232	0.938115	0.790056	0.790056
GOTERM_MF_DIRECT	GO:0044548~S100 protein binding	2	4.7619	0.0292613	S100A1, S100A6	41	14	18883	65.7944	0.959538	0.790056	0.790056
KEGG_PATHWAY	hsa04145:Phagosome	3	7.14286	0.0350149	ATP6V0B, TUBA1A, PIK3C3	18	152	8662	9.49781	0.928464	1	1
UP_KW_BIOLOGICAL_PROCESS	KW-0813~Transport	8	19.0476	0.0353043	ATP6V0B, NDUFA5, FXYD3, SLC20A1, APOC1, S100A13, APOD, RAMP1	19	2122	11447	2.27134	0.647369	1	1
UP_SEQ_FEATURE	DOMAIN:EF-hand 1	3	7.14286	0.0489389	S100A1, S100A6, S100A4	40	187	20562	8.24679	0.997912	1	1
UP_SEQ_FEATURE	DOMAIN:EF-hand 2	3	7.14286	0.0508215	S100A1, S100A6, S100A4	40	191	20562	8.07408	0.998364	1	1
GOTERM_CC_DIRECT	GO:0005576~extracellular region	9	21.4286	0.0626443	S100A1, APOC1, SEMA3B, S100A6, S100A13, S100A4, APOD, CKLF, CTHRC1	42	2172	20521	2.02457	0.997225	1	1
UP_KW_CELLULAR_COMPONENT	KW-0496~Mitochondrion	7	16.6667	0.0650049	TDRKH, TSC22D1, NDUFA5, CDKN2A, S100A1, MGST3, MRPS21	39	1361	17910	2.36195	0.772068	0.791105	0.791105
GOTERM_BP_DIRECT	GO:0048873~homeostasis of number of cells within a tissue	2	4.7619	0.0663732	TUBA1A, NFKBIZ	41	33	19256	28.4642	1	1	1
GOTERM_MF_DIRECT	GO:0042802~identical protein binding	8	19.0476	0.069514	TUBA1A, TSC22D1, S100A1, MGST3, S100A4, PLEKHA4, RABAC1, TPD52L1	41	1734	18883	2.12485	0.999582	1	1
GOTERM_MF_DIRECT	GO:0042803~protein homodimerization activity	5	11.9048	0.0714434	S100A1, BHLHE40, S100A6, S100A13, TPD52L1	41	744	18883	3.09517	0.999666	1	1
UP_KW_CELLULAR_COMPONENT	KW-0963~Cytoplasm	18	42.8571	0.0719186	TDRKH, TSC22D1, CDKN2A, S100A1, FRMD4A, PLEKHA4, PTPRE, COPS6, STRIP2, TUBA1A, TMEM258, BHLHE40, S100A6, S100A13, S100A4, SH3BGRL3, RABAC1, TMSB10	39	5769	17910	1.43286	0.806405	0.791105	0.791105
GOTERM_BP_DIRECT	GO:0043123~positive regulation of I-kappaB kinase/NF-kappaB signaling	3	7.14286	0.0728165	SLC20A1, S100A13, S100A4	41	214	19256	6.584	1	1	1
GOTERM_BP_DIRECT	GO:0006629~lipid metabolic process	3	7.14286	0.0836657	MGST3, APOC1, APOD	41	232	19256	6.07317	1	1	1
GOTERM_BP_DIRECT	GO:0001525~angiogenesis	3	7.14286	0.0962616	TNFRSF12A, APOD, RAMP1	41	252	19256	5.59117	1	1	1

[truncated: 4 more sheets: Community J, Community K, Community L, Community M]
